# Supplementary material for: Pan-Genomic Analysis Provides Insights into the Genomic Variation and Evolution of Salmonella Paratyphi A
Source: PLoS One. 2012 Sep 19;7(9):e45346. doi: 10.1371/journal.pone.0045346 (PMC3446902; doi:10.1371/journal.pone.0045346)
Supplement: Table S1 — New predicted protein coding genes in the two reference strains AKU_12601 and ATCC_9150. (XLS) [file pone.0045346.s001.xls]

## Sheet: New_predicted_gene_in_reference
GeneTag	Strand	Strain	StartPosition	EndPosition	Length	GeneType
A_N1	+	ATCC_9150	130103	130225	123	functional gene
A_N2	+	ATCC_9150	371642	371773	132	Functional gene
A_N85	-	ATCC_9150	393433	393561	129	Pseudogene
A_N84	-	ATCC_9150	495517	495642	126	Functional gene
A_N3	+	ATCC_9150	503032	503157	126	Functional gene
A_N4	+	ATCC_9150	528671	528784	114	Functional gene
A_N5	+	ATCC_9150	606033	606194	162	Functional gene
A_N6	+	ATCC_9150	801333	801491	159	Functional gene
A_N64	+	ATCC_9150	869168	869605	438	Functional gene
A_N7	-	ATCC_9150	951667	951825	159	Functional gene
A_N8	+	ATCC_9150	954606	954884	279	Functional gene
A_N9	-	ATCC_9150	1010462	1010626	165	Functional gene
A_N78	-	ATCC_9150	1070032	1070169	138	Functional gene
A_N10	-	ATCC_9150	1186671	1186835	165	Functional gene
A_N11	+	ATCC_9150	1209654	1209791	138	Functional gene
A_N13	+	ATCC_9150	1234227	1234355	129	Functional gene
A_N12	+	ATCC_9150	1234356	1234526	171	Functional gene
A_N65	-	ATCC_9150	1399290	1399847	558	Functional gene
A_N14	-	ATCC_9150	1638566	1638784	219	Functional gene
A_N15	+	ATCC_9150	1645354	1645413	60	Functional gene
A_N16	+	ATCC_9150	1671971	1672243	273	Functional gene
A_N17	+	ATCC_9150	1689740	1689862	123	Functional gene
A_N70	+	ATCC_9150	1773810	1774052	243	Functional gene
A_N18	+	ATCC_9150	1927667	1928197	531	Functional gene
A_N19	-	ATCC_9150	1998843	1999013	171	Functional gene
A_N20	-	ATCC_9150	2082444	2082569	126	Functional gene
A_N22	-	ATCC_9150	2102440	2103210	771	Functional gene
A_N66	-	ATCC_9150	2104485	2105000	516	Functional gene
A_N68	-	ATCC_9150	2124455	2124568	114	Functional gene
A_N71	+	ATCC_9150	2177392	2177532	141	Functional gene
A_N23	-	ATCC_9150	2194575	2194649	75	Functional gene
A_N24	-	ATCC_9150	2405897	2406124	228	Functional gene
A_N72	-	ATCC_9150	2496875	2497513	639	Functional gene
A_N26	-	ATCC_9150	2497517	2498935	1419	Functional gene
A_N28	-	ATCC_9150	2498895	2499395	501	Functional gene
A_N27	-	ATCC_9150	2499379	2499939	561	Functional gene
A_N29	-	ATCC_9150	2499980	2501272	1293	Functional gene
A_N25	-	ATCC_9150	2501272	2502183	912	Functional gene
A_N31	-	ATCC_9150	2504374	2505873	1500	Functional gene
A_N33	-	ATCC_9150	2505851	2506339	489	Functional gene
A_N30	-	ATCC_9150	2506343	2506747	405	Functional gene
A_N32	-	ATCC_9150	2506750	2506992	243	Functional gene
A_N34	-	ATCC_9150	2512879	2513199	321	Functional gene
A_N35	-	ATCC_9150	2513211	2513366	156	Functional gene
A_N79	-	ATCC_9150	2513378	2513584	207	Functional gene
A_N36	+	ATCC_9150	2517924	2518169	246	Functional gene
A_N37	-	ATCC_9150	2518208	2518417	210	Functional gene
A_N73	+	ATCC_9150	2523852	2524607	756	Functional gene
A_N39	-	ATCC_9150	2546536	2546664	129	Functional gene
A_N38	+	ATCC_9150	2546837	2547031	195	Functional gene
A_N67	+	ATCC_9150	2566802	2567059	258	Functional gene
A_N40	-	ATCC_9150	2573845	2574231	387	Functional gene
A_N41	+	ATCC_9150	2619843	2619959	117	Functional gene
A_N42	-	ATCC_9150	2697610	2698728	1119	Functional gene
A_N43	-	ATCC_9150	2709574	2709906	333	Functional gene
A_N76	-	ATCC_9150	2709906	2710247	342	Functional gene
A_N44	-	ATCC_9150	2715668	2716468	801	Functional gene
A_N86	-	ATCC_9150	2719756	2719974	219	Functional gene
A_N45	-	ATCC_9150	2721965	2722108	144	Functional gene
A_N80	-	ATCC_9150	2722952	2723182	231	Functional gene
A_N46	-	ATCC_9150	2723250	2723651	402	Functional gene
A_N47	-	ATCC_9150	2724066	2724293	228	Functional gene
A_N48	+	ATCC_9150	2725189	2725761	573	Functional gene
A_N50	+	ATCC_9150	2725761	2726774	1014	Functional gene
A_N49	+	ATCC_9150	2726781	2727794	1014	Functional gene
A_N51	+	ATCC_9150	2746834	2746947	114	Functional gene
A_N52	+	ATCC_9150	2765148	2765408	261	Functional gene
A_N87	-	ATCC_9150	2921255	2921476	222	Functional gene
A_N90	+	ATCC_9150	2977606	2977788	183	Functional gene
A_N53	+	ATCC_9150	3013975	3014091	117	Functional gene
A_N74	+	ATCC_9150	3024287	3024523	237	Functional gene
A_N54	+	ATCC_9150	3084540	3084653	114	Functional gene
A_N55	-	ATCC_9150	3164506	3164682	177	Functional gene
A_N69	-	ATCC_9150	3194798	3195037	240	Pseudogene
A_N56	-	ATCC_9150	3275927	3276028	102	Functional gene
A_N57	-	ATCC_9150	3507305	3507421	117	Functional gene
A_N58	-	ATCC_9150	3524491	3524619	129	Functional gene
A_N89	-	ATCC_9150	3566658	3566786	129	Functional gene
A_N59	-	ATCC_9150	3638251	3638340	90	Functional gene
A_N77	+	ATCC_9150	3795242	3795355	114	Functional gene
A_N81	-	ATCC_9150	3795363	3795701	339	Functional gene
A_N82	-	ATCC_9150	3820444	3820689	246	Functional gene
A_N60	+	ATCC_9150	4040448	4040564	117	Functional gene
A_N61	+	ATCC_9150	4086926	4087093	168	Functional gene
A_N62	-	ATCC_9150	4092327	4093325	999	Functional gene
A_N88	+	ATCC_9150	4478915	4479058	144	Functional gene
A_N83	+	ATCC_9150	4479823	4479969	147	Functional gene
A_N63	-	ATCC_9150	4497164	4497355	192	Functional gene
B_N1	-	AKU_1260	117441	117938	498	Functional gene
B_N2	+	AKU_1260	130143	130265	123	Functional gene
B_N3	+	AKU_1260	371676	371807	132	Functional gene
B_N93	-	AKU_1260	393467	393595	129	Pseudogene
B_N92	-	AKU_1260	495551	495676	126	Functional gene
B_N81	+	AKU_1260	499941	500180	240	Functional gene
B_N4	+	AKU_1260	503066	503191	126	Functional gene
B_N5	+	AKU_1260	528705	528818	114	Functional gene
B_N6	+	AKU_1260	606067	606228	162	Functional gene
B_N74	+	AKU_1260	692254	692913	660	Functional gene
B_N7	+	AKU_1260	801279	801437	159	Functional gene
B_N65	+	AKU_1260	869113	869550	438	Functional gene
B_N8	+	AKU_1260	948616	948894	279	Functional gene
B_N9	-	AKU_1260	1004472	1004636	165	Functional gene
B_N83	-	AKU_1260	1064042	1064179	138	Functional gene
B_N10	+	AKU_1260	1126085	1126222	138	Functional gene
B_N11	-	AKU_1260	1180688	1180852	165	Functional gene
B_N12	+	AKU_1260	1203496	1203633	138	Functional gene
B_N14	+	AKU_1260	1228070	1228198	129	Functional gene
B_N13	+	AKU_1260	1228199	1228369	171	Functional gene
B_N15	-	AKU_1260	1236043	1236261	219	Functional gene
B_N16	-	AKU_1260	1394471	1395028	558	Functional gene
B_N17	+	AKU_1260	1445115	1445402	288	Functional gene
B_N19	-	AKU_1260	1633748	1633966	219	Functional gene
B_N85	-	AKU_1260	1636323	1636430	108	Functional gene
B_N20	+	AKU_1260	1640536	1640595	60	Functional gene
B_N21	+	AKU_1260	1684923	1685045	123	Functional gene
B_N75	+	AKU_1260	1768993	1769235	243	Functional gene
B_N22	+	AKU_1260	1922850	1923380	531	Functional gene
B_N23	-	AKU_1260	1994026	1994196	171	Functional gene
B_N24	-	AKU_1260	2077627	2077752	126	Functional gene
B_N66	-	AKU_1260	2099668	2100183	516	Functional gene
B_N72	-	AKU_1260	2119638	2119751	114	Functional gene
B_N76	+	AKU_1260	2172576	2172716	141	Functional gene
B_N25	-	AKU_1260	2189759	2189833	75	Functional gene
B_N26	+	AKU_1260	2238066	2238314	249	Functional gene
B_N27	-	AKU_1260	2502286	2502528	243	Functional gene
B_N28	-	AKU_1260	2508415	2508735	321	Functional gene
B_N29	-	AKU_1260	2508747	2508902	156	Functional gene
B_N87	-	AKU_1260	2508914	2509120	207	Functional gene
B_N30	+	AKU_1260	2513460	2513705	246	Functional gene
B_N31	-	AKU_1260	2513744	2513953	210	Functional gene
B_N77	+	AKU_1260	2519388	2520143	756	Functional gene
B_N67	+	AKU_1260	2562338	2562595	258	Functional gene
B_N32	-	AKU_1260	2569381	2569767	387	Functional gene
B_N34	-	AKU_1260	2587753	2588139	387	Functional gene
B_N35	+	AKU_1260	2593669	2593740	72	Functional gene
B_N68	-	AKU_1260	2613232	2613324	93	Functional gene
B_N36	+	AKU_1260	2615379	2615495	117	Functional gene
B_N38	-	AKU_1260	2705110	2705442	333	Functional gene
B_N37	-	AKU_1260	2705442	2705783	342	Functional gene
B_N39	-	AKU_1260	2705780	2706073	294	Functional gene
B_N40	-	AKU_1260	2711204	2712004	801	Functional gene
B_N94	-	AKU_1260	2715292	2715510	219	Functional gene
B_N41	-	AKU_1260	2717501	2717644	144	Functional gene
B_N88	-	AKU_1260	2718488	2718718	231	Functional gene
B_N42	-	AKU_1260	2718786	2719187	402	Functional gene
B_N43	-	AKU_1260	2719602	2719829	228	Functional gene
B_N78	+	AKU_1260	2720725	2721297	573	Functional gene
B_N44	+	AKU_1260	2722317	2723330	1014	Functional gene
B_N45	+	AKU_1260	2742370	2742483	114	Functional gene
B_N46	+	AKU_1260	2760684	2760944	261	Functional gene
B_N96	-	AKU_1260	2916913	2917134	222	Functional gene
B_N47	+	AKU_1260	3009649	3009765	117	Functional gene
B_N79	+	AKU_1260	3019961	3020197	237	Functional gene
B_N48	+	AKU_1260	3080214	3080327	114	Functional gene
B_N49	-	AKU_1260	3160180	3160356	177	Functional gene
B_N73	-	AKU_1260	3190472	3190711	240	Pseudogene
B_N50	+	AKU_1260	3202926	3203231	306	Functional gene
B_N51	-	AKU_1260	3271602	3271703	102	Functional gene
B_N69	-	AKU_1260	3372260	3372352	93	Functional gene
B_N52	-	AKU_1260	3502981	3503097	117	Functional gene
B_N53	-	AKU_1260	3520167	3520295	129	Functional gene
B_N95	+	AKU_1260	3520798	3520923	126	Functional gene
B_N99	-	AKU_1260	3562335	3562463	129	Functional gene
B_N54	-	AKU_1260	3633928	3634017	90	Functional gene
B_N82	+	AKU_1260	3790921	3791034	114	Functional gene
B_N89	-	AKU_1260	3791042	3791380	339	Functional gene
B_N80	-	AKU_1260	3801059	3801718	660	Functional gene
B_N90	-	AKU_1260	3816123	3816368	246	Functional gene
B_N70	+	AKU_1260	3872550	3872642	93	Functional gene
B_N55	+	AKU_1260	3880062	3880160	99	Functional gene
B_N56	+	AKU_1260	4036132	4036248	117	Functional gene
B_N57	+	AKU_1260	4082610	4082777	168	Functional gene
B_N58	-	AKU_1260	4088011	4089009	999	Functional gene
B_N71	+	AKU_1260	4164388	4164480	93	Functional gene
B_N59	-	AKU_1260	4272960	4274639	1680	Functional gene
B_N61	+	AKU_1260	4354081	4354278	198	Functional gene
B_N97	+	AKU_1260	4474145	4474288	144	Functional gene
B_N91	+	AKU_1260	4475053	4475199	147	Functional gene
B_N62	-	AKU_1260	4493732	4493923	192	Functional gene
B_N98	+	AKU_1260	4513000	4513164	165	Functional gene
B_N63	+	AKU_1260	4545744	4545923	180	Functional gene
B_N64	+	AKU_1260	4580547	4580687	141	Functional gene
