# Supplementary material for: Pan-Genomic Analysis Provides Insights into the Genomic Variation and Evolution of Salmonella Paratyphi A
Source: PLoS One. 2012 Sep 19;7(9):e45346. doi: 10.1371/journal.pone.0045346 (PMC3446902; doi:10.1371/journal.pone.0045346)
Supplement: Table S2 — Functional gene clusters in the whole seven S. Paratyphi A strains. (XLS) [file pone.0045346.s002.xls]

## Sheet: Functional_Gene_Clusters_Detail
Cluster ID	Conservation_level	ATCC_9150	AKU_1260	GXS2268	GZ9A00052	JX05-19	YN09620	ZJ98-53	Description
1	7	A_56412330	B_197361267	GXSPA_0001	GZSPA_0001	JXSPA_0001	YNSPA_0001	ZJSPA_0001	citrate-sodium symporter
2	7	A_56412331	B_197361268	GXSPA_0002	GZSPA_0002	JXSPA_0002	YNSPA_0002	ZJSPA_0002	[citrate (Pro-3S)-lyase] ligase
3	7	A_56412332	B_197361269	GXSPA_0003	GZSPA_0003	JXSPA_0003	YNSPA_0003	ZJSPA_0003	citrate lyase subunit gamma
4	7	A_56412333	B_197361270	GXSPA_0004	GZSPA_0004	JXSPA_0004	YNSPA_0004	ZJSPA_0004	citrate lyase subunit beta
5	7	A_56412334	B_197361271	GXSPA_0005	GZSPA_0005	JXSPA_0005	YNSPA_0005	ZJSPA_0005	citrate lyase subunit alpha
6	7	A_56412335	B_197361272	GXSPA_0006	GZSPA_0006	JXSPA_0006	YNSPA_0006	ZJSPA_0006	citx protein
7	7	A_56412336	B_197361273	GXSPA_0007	GZSPA_0007	JXSPA_0007	YNSPA_0007	ZJSPA_0007	CitG protein
8	7	A_56412337	B_197361274	GXSPA_0008	GZSPA_0008	JXSPA_0008	YNSPA_0008	ZJSPA_0008	dihydrodipicolinate reductase
9	7	A_56412338	B_197361275	GXSPA_0009	GZSPA_0009	JXSPA_0009	YNSPA_0009	ZJSPA_0010	carbamoyl phosphate synthase small subunit
10	7	A_56412339	B_197361276	GXSPA_0010	GZSPA_0010	JXSPA_0010	YNSPA_0010	ZJSPA_0011	carbamoyl phosphate synthase large subunit
11	7	A_56412340	B_197361277	GXSPA_0011	GZSPA_0011	JXSPA_0011	YNSPA_0011	ZJSPA_0012	DNA-binding transcriptional activator CaiF
12	7	A_56412341	B_197361278	GXSPA_0012	GZSPA_0012	JXSPA_0012	YNSPA_0012	ZJSPA_0013	carnitine operon protein CaiE
13	7	A_56412342	B_197361279	GXSPA_0013	GZSPA_0013	JXSPA_0013	YNSPA_0013	ZJSPA_0014	carnitinyl-CoA dehydratase
14	7	A_56412343	B_197361280	GXSPA_0014	GZSPA_0014	JXSPA_0014	YNSPA_0014	ZJSPA_0015	crotonobetaine/carnitine-CoA ligase
15	7	A_56412344	B_197361281	GXSPA_0015	GZSPA_0015	JXSPA_0015	YNSPA_0015	ZJSPA_0016	crotonobetainyl-CoA:carnitine CoA-transferase
16	7	A_56412345	B_197361282	GXSPA_0016	GZSPA_0016	JXSPA_0016	YNSPA_0016	ZJSPA_0017	crotonobetainyl-CoA dehydrogenase
17	7	A_56412346	B_197361283	GXSPA_0017	GZSPA_0017	JXSPA_0017	YNSPA_0017	ZJSPA_0018	L-carnitine/gamma-butyrobetaine antiporter
18	7	A_56412347	B_197361284	GXSPA_0018	GZSPA_0018	JXSPA_0018	YNSPA_0018	ZJSPA_0019	electron transfer flavoprotein FixA
19	7	A_56412348	B_197361285	GXSPA_0019	GZSPA_0019	JXSPA_0019	YNSPA_0019	ZJSPA_0020	electron transfer flavoprotein FixB
20	7	A_56412349	B_197361286	GXSPA_0020	GZSPA_0020	JXSPA_0020	YNSPA_0020	ZJSPA_0021	oxidoreductase FixC
21	7	A_56412350	B_197361287	GXSPA_0021	GZSPA_0021	JXSPA_0021	YNSPA_0021	ZJSPA_0022	ferredoxin like protein FixX
22	7	A_56412351	B_197361288	GXSPA_0022	GZSPA_0022	JXSPA_0022	YNSPA_0022	ZJSPA_0023	metabolite transport protein
23	7	A_56412352	B_197361289	GXSPA_0023	GZSPA_0023	JXSPA_0023	YNSPA_0023	ZJSPA_0024	lipoprotein
24	7	A_56412354	B_197361291	GXSPA_0025	GZSPA_0025	JXSPA_0025	YNSPA_0025	ZJSPA_0026	secreted protein
25	7	A_56412355	B_197361292	GXSPA_0026	GZSPA_0026	JXSPA_0026	YNSPA_0026	ZJSPA_0027	putative inner membrane protein
26	7	A_56412356	B_197361293	GXSPA_0027	GZSPA_0027	JXSPA_0027	YNSPA_0027	ZJSPA_0028	sulfatase
27	7	A_56412357	B_197361294	GXSPA_0029	GZSPA_0029	JXSPA_0029	YNSPA_0029	ZJSPA_0030	glutathione-regulated potassium-efflux system protein KefC
28	7	A_56412358	B_197361295	GXSPA_0030	GZSPA_0030	JXSPA_0030	YNSPA_0030	ZJSPA_0031	dihydrofolate reductase
29	7	A_56412359	B_197361296	GXSPA_0031	GZSPA_0031	JXSPA_0031	YNSPA_0031	ZJSPA_0032	diadenosine tetraphosphatase
30	7	A_56412360	B_197361297	GXSPA_0032	GZSPA_0032	JXSPA_0032	YNSPA_0032	ZJSPA_0033	ApaG protein
31	7	A_56412361	B_197361298	GXSPA_0033	GZSPA_0033	JXSPA_0033	YNSPA_0033	ZJSPA_0034	dimethyladenosine transferase
32	7	A_56412362	B_197361299	GXSPA_0034	GZSPA_0034	JXSPA_0034	YNSPA_0034	ZJSPA_0035	4-hydroxythreonine-4-phosphate dehydrogenase
33	7	A_56412363	B_197361300	GXSPA_0035	GZSPA_0035	JXSPA_0035	YNSPA_0035	ZJSPA_0036	peptidyl-prolyl cis-trans isomerase SurA
34	7	A_56412364	B_197361301	GXSPA_0036	GZSPA_0036	JXSPA_0036	YNSPA_0036	ZJSPA_0037	organic solvent tolerance protein
35	7	A_56412365	B_197361302	GXSPA_0037	GZSPA_0037	JXSPA_0037	YNSPA_0037	ZJSPA_0038	Dna-J like membrane chaperone protein
36	7	A_56412366	B_197361303	GXSPA_0038	GZSPA_0038	JXSPA_0038	YNSPA_0038	ZJSPA_0039	23S rRNA/tRNA pseudouridine synthase A
37	7	A_56412367	B_197361304	GXSPA_0039	GZSPA_0039	JXSPA_0039	YNSPA_0039	ZJSPA_0040	ATP-dependent helicase HepA
38	7	A_56412368	B_197361305	GXSPA_0040	GZSPA_0040	JXSPA_0040	YNSPA_0040	ZJSPA_0041	DNA polymerase II
39	7	A_56412369	B_197361306	GXSPA_0041	GZSPA_0041	JXSPA_0041	YNSPA_0041	ZJSPA_0042	IS element transposase
40	7	A_56412370	B_197361307	GXSPA_0042	GZSPA_0042	JXSPA_0042	YNSPA_0042	ZJSPA_0043	IS element transposase
41	7	A_56412371	B_N1	GXSPA_0043	GZSPA_0043	JXSPA_0043	YNSPA_0043	ZJSPA_0044	secreted protein
42	7	A_56412372	B_197361308	GXSPA_0044	GZSPA_0044	JXSPA_0044	YNSPA_0044	ZJSPA_0045	putative cytoplasmic protein
43	7	A_56412373	B_197361309	GXSPA_0045	GZSPA_0045	JXSPA_0045	YNSPA_0045	ZJSPA_0046	L-ribulose-5-phosphate 4-epimerase
44	7	A_56412374	B_197361310	GXSPA_0046	GZSPA_0046	JXSPA_0046	YNSPA_0046	ZJSPA_0047	L-arabinose isomerase
45	7	A_56412375	B_197361311	GXSPA_0047	GZSPA_0047	JXSPA_0047	YNSPA_0047	ZJSPA_0048	ribulokinase
46	7	A_56412376	B_197361312	GXSPA_0048	GZSPA_0048	JXSPA_0048	YNSPA_0048	ZJSPA_0049	DNA-binding transcriptional regulator AraC
47	7	A_56412377	B_197361313	GXSPA_0049	GZSPA_0049	JXSPA_0049	YNSPA_0049	ZJSPA_0050	DedA family integral membrane protein
48	7	A_56412378	B_197361314	GXSPA_0050	GZSPA_0050	JXSPA_0050	YNSPA_0050	ZJSPA_0051	thiamine transporter ATP-binding subunit
49	7	A_56412379	B_197361315	GXSPA_0051	GZSPA_0051	JXSPA_0051	YNSPA_0051	ZJSPA_0052	thiamine transporter membrane protein
50	7	A_56412380	B_197361316	GXSPA_0052	GZSPA_0052	JXSPA_0052	YNSPA_0052	ZJSPA_0053	thiamine transporter substrate binding subunit
51	7	A_56412381	B_197361317	GXSPA_0053	GZSPA_0053	JXSPA_0053	YNSPA_0053	ZJSPA_0054	transcriptional regulator SgrR
52	7	A_N1	B_N2	GXSPA_0054	GZSPA_0054	JXSPA_0054	YNSPA_0054	ZJSPA_0055	hypothetical protein
53	7	A_56412382	B_197361318	GXSPA_0055	GZSPA_0055	JXSPA_0055	YNSPA_0055	ZJSPA_0056	isopropylmalate isomerase small subunit
54	7	A_56412383	B_197361319	GXSPA_0056	GZSPA_0056	JXSPA_0056	YNSPA_0056	ZJSPA_0057	isopropylmalate isomerase large subunit
55	7	A_56412384	B_197361320	GXSPA_0057	GZSPA_0057	JXSPA_0057	YNSPA_0057	ZJSPA_0058	3-isopropylmalate dehydrogenase
56	7	A_56412385	B_197361321	GXSPA_0058	GZSPA_0058	JXSPA_0058	YNSPA_0058	ZJSPA_0059	2-isopropylmalate synthase
57	7	A_56412386	B_197361322	GXSPA_0059	GZSPA_0059	JXSPA_0059	YNSPA_0059	ZJSPA_0060	leu operon leader peptide
58	7	A_56412387	B_197361323	GXSPA_0060	GZSPA_0060	JXSPA_0060	YNSPA_0060	ZJSPA_0061	leucine transcriptional activator
59	7	A_56412388	B_197361324	GXSPA_0061	GZSPA_0061	JXSPA_0061	YNSPA_0061	ZJSPA_0062	acetolactate synthase 3 catalytic subunit
60	7	A_56412389	B_197361325	GXSPA_0062	GZSPA_0062	JXSPA_0062	YNSPA_0062	ZJSPA_0063	acetolactate synthase 3 regulatory subunit
61	7	A_56412390	B_197361326	GXSPA_0063	GZSPA_0063	JXSPA_0063	YNSPA_0063	ZJSPA_0064	DNA-binding transcriptional regulator FruR
62	7	A_56412391	B_197361327	GXSPA_0064	GZSPA_0064	JXSPA_0064	YNSPA_0064	ZJSPA_0065	cell division protein MraZ
63	7	A_56412392	B_197361328	GXSPA_0065	GZSPA_0065	JXSPA_0065	YNSPA_0065	ZJSPA_0066	S-adenosyl-methyltransferase MraW
64	7	A_56412393	B_197361329	GXSPA_0066	GZSPA_0066	JXSPA_0066	YNSPA_0066	ZJSPA_0067	cell division protein FtsL
65	7	A_56412394	B_197361330	GXSPA_0067	GZSPA_0067	JXSPA_0067	YNSPA_0067	ZJSPA_0068	penicillin-binding protein 3
66	7	A_56412395	B_197361331	GXSPA_0068	GZSPA_0068	JXSPA_0068	YNSPA_0068	ZJSPA_0069	UDP-N-acetylmuramoylalanyl-D-glutamate--2,6-diaminopimelate ligase
67	7	A_56412396	B_197361332	GXSPA_0069	GZSPA_0069	JXSPA_0069	YNSPA_0069	ZJSPA_0070	UDP-N-acetylmuramoyl-tripeptide--D-alanyl-D-alanine ligase
68	7	A_56412397	B_197361333	GXSPA_0070	GZSPA_0070	JXSPA_0070	YNSPA_0070	ZJSPA_0071	phospho-N-acetylmuramoyl-pentapeptide-transferase
69	7	A_56412398	B_197361334	GXSPA_0071	GZSPA_0071	JXSPA_0071	YNSPA_0071	ZJSPA_0072	UDP-N-acetylmuramoyl-L-alanyl-D-glutamate synthetase
70	7	A_56412399	B_197361335	GXSPA_0072	GZSPA_0072	JXSPA_0072	YNSPA_0072	ZJSPA_0073	cell division protein FtsW
71	7	A_56412400	B_197361336	GXSPA_0073	GZSPA_0073	JXSPA_0073	YNSPA_0073	ZJSPA_0074	undecaprenyldiphospho-muramoylpentapeptide beta-N- acetylglucosaminyltransferase
72	7	A_56412401	B_197361337	GXSPA_0074	GZSPA_0074	JXSPA_0074	YNSPA_0074	ZJSPA_0075	UDP-N-acetylmuramate--L-alanine ligase
73	7	A_56412402	B_197361338	GXSPA_0075	GZSPA_0075	JXSPA_0075	YNSPA_0075	ZJSPA_0076	D-alanine--D-alanine ligase
74	7	A_56412403	B_197361339	GXSPA_0076	GZSPA_0076	JXSPA_0076	YNSPA_0076	ZJSPA_0077	cell division protein FtsQ
75	7	A_56412404	B_197361340	GXSPA_0077	GZSPA_0077	JXSPA_0077	YNSPA_0077	ZJSPA_0078	cell division protein FtsA
76	7	A_56412405	B_197361341	GXSPA_0078	GZSPA_0078	JXSPA_0078	YNSPA_0078	ZJSPA_0079	cell division protein FtsZ
77	7	A_56412406	B_197361342	GXSPA_0079	GZSPA_0079	JXSPA_0079	YNSPA_0079	ZJSPA_0080	UDP-3-O-[3-hydroxymyristoyl] N-acetylglucosamine deacetylase
78	7	A_161936254	B_197361343	GXSPA_0080	GZSPA_0080	JXSPA_0080	YNSPA_0080	ZJSPA_0081	SecA regulator SecM
79	7	A_56412408	B_197361344	GXSPA_0081	GZSPA_0081	JXSPA_0081	YNSPA_0081	ZJSPA_0082	preprotein translocase subunit SecA
80	7	A_56412409	B_197361345	GXSPA_0082	GZSPA_0082	JXSPA_0082	YNSPA_0082	ZJSPA_0083	nucleoside triphosphate pyrophosphohydrolase
81	7	A_56412410	B_197361346	GXSPA_0083	GZSPA_0083	JXSPA_0083	YNSPA_0083	ZJSPA_0084	aldo/keto reductase
82	7	A_56412411	B_197361347	GXSPA_0084	GZSPA_0084	JXSPA_0084	YNSPA_0084	ZJSPA_0085	LysR family transcriptional regulator
83	7	A_56412412	B_197361348	GXSPA_0085	GZSPA_0085	JXSPA_0085	YNSPA_0085	ZJSPA_0086	zinc-binding protein
84	7	A_56412413	B_197361349	GXSPA_0086	GZSPA_0086	JXSPA_0086	YNSPA_0086	ZJSPA_0087	YacF
85	7	A_56412414	B_197361350	GXSPA_0087	GZSPA_0087	JXSPA_0087	YNSPA_0087	ZJSPA_0088	dephospho-CoA kinase
86	7	A_56412415	B_197361351	GXSPA_0088	GZSPA_0088	JXSPA_0088	YNSPA_0088	ZJSPA_0089	guanosine 5'-monophosphate oxidoreductase
87	7	A_56412416	B_197361352	GXSPA_0089	GZSPA_0089	JXSPA_0089	YNSPA_0089	ZJSPA_0090	type IV pilin biogenesis protein
88	7	A_56412417	B_197361353	GXSPA_0090	GZSPA_0090	JXSPA_0090	YNSPA_0090	ZJSPA_0091	type II secretion system protein E
89	7	A_56412418	B_197361354	GXSPA_0091	GZSPA_0091	JXSPA_0091	YNSPA_0091	ZJSPA_0092	major pilin subunit
90	7	A_56412419	B_197361355	GXSPA_0092	GZSPA_0092	JXSPA_0092	YNSPA_0092	ZJSPA_0093	quinolinate phosphoribosyltransferase
91	7	A_56412420	B_197361356	GXSPA_0093	GZSPA_0093	JXSPA_0093	YNSPA_0093	ZJSPA_0094	N-acetyl-anhydromuranmyl-L-alanine amidase
92	7	A_56412421	B_197361357	GXSPA_0094	GZSPA_0094	JXSPA_0094	YNSPA_0094	ZJSPA_0095	regulatory protein AmpE
93	7	A_56412422	B_197361358	GXSPA_0095	GZSPA_0095	JXSPA_0095	YNSPA_0095	ZJSPA_0096	glycosyl hydrolase
94	7	A_56412423	B_197361359	GXSPA_0096	GZSPA_0096	JXSPA_0096	YNSPA_0096	ZJSPA_0097	symporter
95	7	A_56412424	B_197361360	GXSPA_0097	GZSPA_0097	JXSPA_0097	YNSPA_0097	ZJSPA_0098	aromatic amino acid transporter
96	7	A_56412425	B_197361361	GXSPA_0098	GZSPA_0098	JXSPA_0098	YNSPA_0098	ZJSPA_0099	transcriptional regulator PdhR
97	7	A_56412426	B_197361362	GXSPA_0099	GZSPA_0099	JXSPA_0099	YNSPA_0099	ZJSPA_0100	pyruvate dehydrogenase subunit E1
98	7	A_56412427	B_197361363	GXSPA_0100	GZSPA_0100	JXSPA_0100	YNSPA_0100	ZJSPA_0101	dihydrolipoamide acetyltransferase
99	7	A_56412428	B_197361364	GXSPA_0101	GZSPA_0101	JXSPA_0101	YNSPA_0101	ZJSPA_0102	dihydrolipoamide dehydrogenase
100	7	A_56412429	B_197361365	GXSPA_0102	GZSPA_0102	JXSPA_0102	YNSPA_0102	ZJSPA_0103	putative secreted protein
101	7	A_56412430	B_197361366	GXSPA_0103	GZSPA_0103	JXSPA_0103	YNSPA_0103	ZJSPA_0104	putative secreted protein
102	7	A_56412431	B_197361367	GXSPA_0104	GZSPA_0104	JXSPA_0104	YNSPA_0104	ZJSPA_0105	putative outer membrane protein
103	7	A_56412432	B_197361368	GXSPA_0105	GZSPA_0105	JXSPA_0105	YNSPA_0105	ZJSPA_0106	bifunctional aconitate hydratase 2/2-methylisocitrate dehydratase
104	7	A_56412433	B_197361369	GXSPA_0106	GZSPA_0106	JXSPA_0106	YNSPA_0106	ZJSPA_0107	Uncharacterized conserved protein UCP006287
105	7	A_56412434	B_197361370	GXSPA_0107	GZSPA_0107	JXSPA_0107	YNSPA_0107	ZJSPA_0108	2-keto-3-deoxygluconate permease
106	7	A_56412435	B_197361371	GXSPA_0108	GZSPA_0108	JXSPA_0108	YNSPA_0108	ZJSPA_0109	YgbK
107	7	A_56412438	B_197361374	GXSPA_0111	GZSPA_0112	JXSPA_0111	YNSPA_0111	ZJSPA_0113	S-adenosylmethionine decarboxylase
108	7	A_56412439	B_197361375	GXSPA_0112	GZSPA_0113	JXSPA_0112	YNSPA_0112	ZJSPA_0114	spermidine synthase
109	7	A_56412440	B_197361376	GXSPA_0113	GZSPA_0114	JXSPA_0113	YNSPA_0113	ZJSPA_0115	YacC
110	7	A_56412441	B_197361377	GXSPA_0114	GZSPA_0115	JXSPA_0114	YNSPA_0114	ZJSPA_0116	multicopper oxidase
111	7	A_56412442	B_197361378	GXSPA_0115	GZSPA_0116	JXSPA_0115	YNSPA_0115	ZJSPA_0117	glucose dehydrogenase
112	7	A_56412443	B_197361379	GXSPA_0116	GZSPA_0117	JXSPA_0116	YNSPA_0116	ZJSPA_0118	hypoxanthine-guanine phosphoribosyltransferase
113	7	A_56412445	B_197361381	GXSPA_0118	GZSPA_0119	JXSPA_0118	YNSPA_0118	ZJSPA_0120	ABC transporter ATP-binding protein
114	7	A_56412446	B_197361382	GXSPA_0119	GZSPA_0120	JXSPA_0119	YNSPA_0119	ZJSPA_0121	ABC transporter integral membrane protein
115	7	A_56412447	B_197361383	GXSPA_0120	GZSPA_0121	JXSPA_0120	YNSPA_0120	ZJSPA_0122	PTS system transporter subunit IIA
116	7	A_56412448	B_197361384	GXSPA_0121	GZSPA_0122	JXSPA_0121	YNSPA_0121	ZJSPA_0123	polysaccharide deacetylase
117	7	A_56412449	B_197361385	GXSPA_0122	GZSPA_0123	JXSPA_0122	YNSPA_0122	ZJSPA_0124	fimbrial protein
118	7	A_56412450	B_197361386	GXSPA_0123	GZSPA_0124	JXSPA_0123	YNSPA_0123	ZJSPA_0125	fimbrial protein
119	7	A_56412451	B_197361387	GXSPA_0124	GZSPA_0125	JXSPA_0124	YNSPA_0124	ZJSPA_0126	fimbrial protein
120	7	A_56412452	B_197361388	GXSPA_0125	GZSPA_0126	JXSPA_0125	YNSPA_0125	ZJSPA_0127	fimbrial protein
121	7	A_56412453	B_197361389	GXSPA_0126	GZSPA_0127	JXSPA_0126	YNSPA_0126	ZJSPA_0128	outer membrane usher protein
122	7	A_56412454	B_197361390	GXSPA_0127	GZSPA_0128	JXSPA_0127	YNSPA_0127	ZJSPA_0129	chaperone protein EcpD
123	7	A_56412455	B_197361391	GXSPA_0128	GZSPA_0129	JXSPA_0128	YNSPA_0128	ZJSPA_0130	major fimbrial subunit
124	7	A_56412456	B_197361392	GXSPA_0129	GZSPA_0130	JXSPA_0129	YNSPA_0129	ZJSPA_0131	aspartate alpha-decarboxylase
125	7	A_56412457	B_197361393	GXSPA_0130	GZSPA_0131	JXSPA_0130	YNSPA_0130	ZJSPA_0132	pantoate--beta-alanine ligase
126	7	A_56412458	B_197361394	GXSPA_0131	GZSPA_0132	JXSPA_0131	YNSPA_0131	ZJSPA_0133	3-methyl-2-oxobutanoate hydroxymethyltransferase
127	7	A_56412459	B_197361395	GXSPA_0132	GZSPA_0133	JXSPA_0132	YNSPA_0132	ZJSPA_0134	2-amino-4-hydroxy-6-hydroxymethyldihyropteridine pyrophosphokinase
128	7	A_56412461	B_197361397	GXSPA_0134	GZSPA_0135	JXSPA_0134	YNSPA_0134	ZJSPA_0137	glutamyl-Q tRNA(Asp) synthetase
129	7	A_56412462	B_197361398	GXSPA_0135	GZSPA_0136	JXSPA_0135	YNSPA_0135	ZJSPA_0138	RNA polymerase-binding transcription factor
130	7	A_56412463	B_197361399	GXSPA_0136	GZSPA_0137	JXSPA_0136	YNSPA_0136	ZJSPA_0139	sugar fermentation stimulation protein A
131	7	A_56412464	B_197361400	GXSPA_0137	GZSPA_0138	JXSPA_0137	YNSPA_0137	ZJSPA_0140	2'-5' RNA ligase
132	7	A_56412465	B_197361401	GXSPA_0138	GZSPA_0139	JXSPA_0138	YNSPA_0138	ZJSPA_0141	ATP-dependent RNA helicase HrpB
133	7	A_56412466	B_197361402	GXSPA_0139	GZSPA_0140	JXSPA_0139	YNSPA_0139	ZJSPA_0142	penicillin-binding protein 1b
134	7	A_56412467	B_197361403	GXSPA_0141	GZSPA_0142	JXSPA_0141	YNSPA_0141	ZJSPA_0144	iron-hydroxamate transporter ATP-binding subunit
135	7	A_56412468	B_197361404	GXSPA_0142	GZSPA_0143	JXSPA_0142	YNSPA_0142	ZJSPA_0145	iron-hydroxamate transporter substrate-binding subunit
136	7	A_56412469	B_197361405	GXSPA_0143	GZSPA_0144	JXSPA_0143	YNSPA_0143	ZJSPA_0146	iron-hydroxamate transporter permease subunit
137	7	A_56412471	B_197361406	GXSPA_0145	GZSPA_0146	JXSPA_0145	YNSPA_0145	ZJSPA_0148	periplasmic fimbrial chaperone
138	7	A_56412472	B_197361407	GXSPA_0146	GZSPA_0147	JXSPA_0146	YNSPA_0146	ZJSPA_0149	minor fimbrial subunit
139	7	A_56412473	B_197361408	GXSPA_0148	GZSPA_0149	JXSPA_0148	YNSPA_0148	ZJSPA_0151	minor fimbrial subunit
140	7	A_56412474	B_197361409	GXSPA_0149	GZSPA_0150	JXSPA_0149	YNSPA_0149	ZJSPA_0152	outer membrane protein
141	7	A_56412475	B_197361410	GXSPA_0150	GZSPA_0151	JXSPA_0150	YNSPA_0150	ZJSPA_0153	glutamate-1-semialdehyde aminotransferase
142	7	A_56412477	B_197361412	GXSPA_0153	GZSPA_0153	JXSPA_0152	YNSPA_0152	ZJSPA_0155	iron-sulfur cluster insertion protein ErpA
143	7	A_56412478	B_197361413	GXSPA_0154	GZSPA_0154	JXSPA_0153	YNSPA_0153	ZJSPA_0156	inner membrane protein
144	7	A_56412479	B_197361414	GXSPA_0155	GZSPA_0155	JXSPA_0154	YNSPA_0154	ZJSPA_0157	vitamin B12-transporter protein BtuF
145	7	A_56412480	B_197361415	GXSPA_0156	GZSPA_0156	JXSPA_0155	YNSPA_0155	ZJSPA_0158	5'-methylthioadenosine/S-adenosylhomocysteine nucleosidase
146	7	A_56412481	B_197361416	GXSPA_0157	GZSPA_0157	JXSPA_0156	YNSPA_0156	ZJSPA_0159	deoxyguanosinetriphosphate triphosphohydrolase
147	7	A_56412482	B_197361417	GXSPA_0158	GZSPA_0158	JXSPA_0157	YNSPA_0157	ZJSPA_0160	serine endoprotease
148	7	A_56412483	B_197361418	GXSPA_0159	GZSPA_0159	JXSPA_0158	YNSPA_0158	ZJSPA_0161	carbohydrate diacid transcriptional activator CdaR
149	7	A_56412484	B_197361419	GXSPA_0160	GZSPA_0160	JXSPA_0159	YNSPA_0159	ZJSPA_0162	structural protein
150	7	A_56412485	B_197361420	GXSPA_0161	GZSPA_0161	JXSPA_0160	YNSPA_0160	ZJSPA_0163	inner membrane protein
151	7	A_56412486	B_197361421	GXSPA_0162	GZSPA_0162	JXSPA_0161	YNSPA_0161	ZJSPA_0164	2,3,4,5-tetrahydropyridine-2,6-carboxylate N-succinyltransferase
152	7	A_56412487	B_197361422	GXSPA_0163	GZSPA_0163	JXSPA_0162	YNSPA_0162	ZJSPA_0165	PII uridylyl-transferase
153	7	A_56412488	B_197361423	GXSPA_0164	GZSPA_0164	JXSPA_0163	YNSPA_0163	ZJSPA_0166	methionine aminopeptidase
154	7	A_56412489	B_197361424	GXSPA_0165	GZSPA_0165	JXSPA_0164	YNSPA_0164	ZJSPA_0167	30S ribosomal protein S2
155	7	A_56412490	B_197361425	GXSPA_0166	GZSPA_0166	JXSPA_0165	YNSPA_0165	ZJSPA_0168	elongation factor Ts
156	7	A_56412491	B_197361426	GXSPA_0167	GZSPA_0167	JXSPA_0166	YNSPA_0166	ZJSPA_0169	uridylate kinase
157	7	A_56412492	B_197361427	GXSPA_0168	GZSPA_0168	JXSPA_0167	YNSPA_0167	ZJSPA_0170	ribosome recycling factor
158	7	A_56412493	B_197361428	GXSPA_0169	GZSPA_0169	JXSPA_0168	YNSPA_0168	ZJSPA_0171	1-deoxy-D-xylulose 5-phosphate reductoisomerase
159	7	A_56412494	B_197361429	GXSPA_0170	GZSPA_0170	JXSPA_0169	YNSPA_0169	ZJSPA_0172	undecaprenyl pyrophosphate synthase
160	7	A_56412495	B_197361430	GXSPA_0171	GZSPA_0171	JXSPA_0170	YNSPA_0170	ZJSPA_0173	CDP-diglyceride synthase
161	7	A_56412496	B_197361431	GXSPA_0172	GZSPA_0172	JXSPA_0171	YNSPA_0171	ZJSPA_0174	zinc metallopeptidase RseP
162	7	A_56412498	B_197361433	GXSPA_0175	GZSPA_0174	JXSPA_0173	YNSPA_0173	ZJSPA_0176	periplasmic chaperone
163	7	A_56412499	B_197361434	GXSPA_0176	GZSPA_0175	JXSPA_0174	YNSPA_0174	ZJSPA_0177	UDP-3-O-[3-hydroxymyristoyl] glucosamine N-acyltransferase
164	7	A_56412500	B_197361435	GXSPA_0177	GZSPA_0176	JXSPA_0175	YNSPA_0175	ZJSPA_0178	(3R)-hydroxymyristoyl-ACP dehydratase
165	7	A_56412501	B_197361436	GXSPA_0178	GZSPA_0177	JXSPA_0176	YNSPA_0176	ZJSPA_0179	UDP-N-acetylglucosamine acyltransferase
166	7	A_56412502	B_197361437	GXSPA_0179	GZSPA_0178	JXSPA_0177	YNSPA_0177	ZJSPA_0180	lipid-A-disaccharide synthase
167	7	A_56412503	B_197361438	GXSPA_0180	GZSPA_0179	JXSPA_0178	YNSPA_0178	ZJSPA_0181	ribonuclease HII
168	7	A_56412505	B_197361440	GXSPA_0182	GZSPA_0181	JXSPA_0181	YNSPA_0180	ZJSPA_0183	acetyl-CoA carboxylase carboxyltransferase subunit alpha
169	7	A_56412506	B_197361441	GXSPA_0183	GZSPA_0182	JXSPA_0182	YNSPA_0181	ZJSPA_0184	secreted chitinase
170	7	A_56412507	B_197361442	GXSPA_0184	GZSPA_0183	JXSPA_0183	YNSPA_0182	ZJSPA_0185	lysine decarboxylase
171	7	A_56412508	B_197361443	GXSPA_0185	GZSPA_0184	JXSPA_0184	YNSPA_0183	ZJSPA_0186	glyoxylase I family protein
172	7	A_56412509	B_197361444	GXSPA_0186	GZSPA_0185	JXSPA_0185	YNSPA_0184	ZJSPA_0187	tRNA(Ile)-lysidine synthetase
173	7	A_56412510	B_197361445	GXSPA_0187	GZSPA_0186	JXSPA_0186	YNSPA_0185	ZJSPA_0188	Rho-binding antiterminator
174	7	A_56412511	B_197361446	GXSPA_0188	GZSPA_0187	JXSPA_0187	YNSPA_0186	ZJSPA_0189	YaeP
175	7	A_56412512	B_197361447	GXSPA_0189	GZSPA_0188	JXSPA_0188	YNSPA_0187	ZJSPA_0190	YaeQ family protein
176	7	A_56412513	B_197361448	GXSPA_0190	GZSPA_0189	JXSPA_0189	YNSPA_0188	ZJSPA_0191	peptidyl-tRNA hydrolase domain-containing protein
177	7	A_56412514	B_197361449	GXSPA_0191	GZSPA_0190	JXSPA_0190	YNSPA_0189	ZJSPA_0192	copper homeostasis/adhesion lipoprotein
178	7	A_56412515	B_197361450	GXSPA_0192	GZSPA_0191	JXSPA_0191	YNSPA_0190	ZJSPA_0193	prolyl-tRNA synthetase
179	7	A_56412516	B_197361451	GXSPA_0193	GZSPA_0192	JXSPA_0192	YNSPA_0191	ZJSPA_0194	Uncharacterized protein family UPF0066
180	7	A_56412517	B_197361452	GXSPA_0194	GZSPA_0193	JXSPA_0193	YNSPA_0192	ZJSPA_0195	outer membrane lipoprotein
181	7	A_56412518	B_197361453	GXSPA_0195	GZSPA_0194	JXSPA_0194	YNSPA_0193	ZJSPA_0196	DL-methionine transporter substrate-binding subunit
182	7	A_56412519	B_197361454	GXSPA_0196	GZSPA_0195	JXSPA_0195	YNSPA_0194	ZJSPA_0197	DL-methionine transporter permease subunit
183	7	A_56412520	B_197361455	GXSPA_0197	GZSPA_0196	JXSPA_0196	YNSPA_0195	ZJSPA_0198	DL-methionine transporter ATP-binding subunit
184	7	A_56412521	B_197361456	GXSPA_0198	GZSPA_0197	JXSPA_0197	YNSPA_0196	ZJSPA_0199	D,D-heptose 1,7-bisphosphate phosphatase
185	7	A_56412522	B_197361457	GXSPA_0199	GZSPA_0198	JXSPA_0198	YNSPA_0197	ZJSPA_0200	hypothetical Protein
186	7	A_56412523	B_197361458	GXSPA_0200	GZSPA_0199	JXSPA_0199	YNSPA_0198	ZJSPA_0201	alpha-ketoglutarate transporter
187	7	A_56412524	B_197361459	GXSPA_0201	GZSPA_0200	JXSPA_0200	YNSPA_0199	ZJSPA_0202	putative lipoprotein
188	7	A_56412525	B_197361460	GXSPA_0202	GZSPA_0201	JXSPA_0201	YNSPA_0200	ZJSPA_0203	phosphatidylserine synthase
189	7	A_56412526	B_197361461	GXSPA_0203	GZSPA_0202	JXSPA_0202	YNSPA_0201	ZJSPA_0204	acyl-CoA synthetase
190	7	A_56412527	B_197361462	GXSPA_0204	GZSPA_0203	JXSPA_0203	YNSPA_0202	ZJSPA_0205	DTW domain-containing protein
191	7	A_56412528	B_197361463	GXSPA_0205	GZSPA_0204	JXSPA_0204	YNSPA_0203	ZJSPA_0206	thioredoxin 2
192	7	A_56412529	B_197361464	GXSPA_0206	GZSPA_0205	JXSPA_0205	YNSPA_0204	ZJSPA_0207	methyltransferase
193	7	A_56412530	B_197361465	GXSPA_0207	GZSPA_0206	JXSPA_0206	YNSPA_0205	ZJSPA_0208	uracil-DNA glycosylase
194	7	A_56412531	B_197361466	GXSPA_0208	GZSPA_0207	JXSPA_0207	YNSPA_0206	ZJSPA_0209	autonomous glycyl radical cofactor GrcA
195	7	A_56412533	B_197361468	GXSPA_0210	GZSPA_0209	JXSPA_0209	YNSPA_0209	ZJSPA_0211	LysR family transcriptional regulator
196	7	A_56412534	B_197361469	GXSPA_0211	GZSPA_0210	JXSPA_0210	YNSPA_0210	ZJSPA_0212	ATP-dependent RNA helicase SrmB
197	7	A_56412535	B_197361470	GXSPA_0212	GZSPA_0211	JXSPA_0211	YNSPA_0211	ZJSPA_0213	methyltransferase small
198	7	A_56412536	B_197361471	GXSPA_0213	GZSPA_0212	JXSPA_0212	YNSPA_0212	ZJSPA_0214	L-aspartate oxidase
199	7	A_56412537	B_197361472	GXSPA_0214	GZSPA_0213	JXSPA_0213	YNSPA_0213	ZJSPA_0215	RNA polymerase sigma factor RpoE
200	7	A_56412538	B_197361473	GXSPA_0215	GZSPA_0214	JXSPA_0214	YNSPA_0214	ZJSPA_0216	anti-RNA polymerase sigma factor SigE
201	7	A_56412539	B_197361474	GXSPA_0216	GZSPA_0215	JXSPA_0215	YNSPA_0215	ZJSPA_0217	periplasmic negative regulator of sigmaE
202	7	A_56412540	B_197361475	GXSPA_0217	GZSPA_0216	JXSPA_0216	YNSPA_0216	ZJSPA_0218	SoxR reducing system protein RseC
203	7	A_56412541	B_197361476	GXSPA_0218	GZSPA_0217	JXSPA_0217	YNSPA_0217	ZJSPA_0219	GTP-binding protein LepA
204	7	A_56412542	B_197361477	GXSPA_0219	GZSPA_0218	JXSPA_0218	YNSPA_0218	ZJSPA_0220	signal peptidase I
205	7	A_56412543	B_197361478	GXSPA_0220	GZSPA_0219	JXSPA_0219	YNSPA_0219	ZJSPA_0221	ribonuclease III
206	7	A_56412544	B_197361479	GXSPA_0221	GZSPA_0220	JXSPA_0220	YNSPA_0220	ZJSPA_0222	GTP-binding protein Era
207	7	A_56412546	B_197361481	GXSPA_0223	GZSPA_0222	JXSPA_0222	YNSPA_0222	ZJSPA_0225	pyridoxine 5'-phosphate synthase
208	7	A_56412547	B_197361482	GXSPA_0224	GZSPA_0223	JXSPA_0223	YNSPA_0223	ZJSPA_0226	4'-phosphopantetheinyl transferase
209	7	A_56412548	B_197361483	GXSPA_0225	GZSPA_0224	JXSPA_0224	YNSPA_0224	ZJSPA_0227	ferredoxin
210	7	A_56412549	B_197361484	GXSPA_0226	GZSPA_0225	JXSPA_0225	YNSPA_0225	ZJSPA_0228	transcriptional regulator
211	7	A_56412550	B_197361485	GXSPA_0227	GZSPA_0226	JXSPA_0226	YNSPA_0226	ZJSPA_0229	transmembrane transport protein
212	7	A_56412551	B_197361486	GXSPA_0228	GZSPA_0227	JXSPA_0227	YNSPA_0227	ZJSPA_0230	2-dehydropantoate 2-reductase
213	7	A_56412552	B_197361487	GXSPA_0229	GZSPA_0228	JXSPA_0228	YNSPA_0228	ZJSPA_0231	DNA-binding transcriptional regulator
214	7	A_56412553	B_197361488	GXSPA_0230	GZSPA_0229	JXSPA_0229	YNSPA_0229	ZJSPA_0232	N-acetylmuramic acid-6-phosphate etherase
215	7	A_56412554	B_197361489	GXSPA_0231	GZSPA_0230	JXSPA_0230	YNSPA_0230	ZJSPA_0233	PTS system transporter subunit IIBC
216	7	A_56412555	B_197361490	GXSPA_0233	GZSPA_0232	JXSPA_0232	YNSPA_0232	ZJSPA_0235	tRNA-specific adenosine deaminase
217	7	A_56412556	B_197361491	GXSPA_0234	GZSPA_0233	JXSPA_0233	YNSPA_0233	ZJSPA_0236	transglycosylase
218	7	A_56412557	B_197361492	GXSPA_0235	GZSPA_0234	JXSPA_0234	YNSPA_0234	ZJSPA_0237	periplasmic protein
219	7	A_56412558	B_197361493	GXSPA_0236	GZSPA_0235	JXSPA_0235	YNSPA_0235	ZJSPA_0238	phosphoribosylformylglycinamidine synthase
220	7	A_56412559	B_197361494	GXSPA_0237	GZSPA_0236	JXSPA_0236	YNSPA_0236	ZJSPA_0239	sensor kinase protein
221	7	A_56412560	B_197361495	GXSPA_0238	GZSPA_0237	JXSPA_0237	YNSPA_0237	ZJSPA_0240	lipoprotein
222	7	A_56412561	B_197361496	GXSPA_0239	GZSPA_0238	JXSPA_0238	YNSPA_0238	ZJSPA_0241	transcriptional regulator
223	7	A_56412562	B_197361497	GXSPA_0240	GZSPA_0239	JXSPA_0239	YNSPA_0239	ZJSPA_0242	nitrogen regulatory protein P-II 1
224	7	A_56412563	B_197361498	GXSPA_0241	GZSPA_0240	JXSPA_0240	YNSPA_0240	ZJSPA_0243	transmembrane transport protein
225	7	A_56412564	B_197361499	GXSPA_0242	GZSPA_0241	JXSPA_0241	YNSPA_0241	ZJSPA_0244	lysine decarboxylase
226	7	A_56412565	B_197361500	GXSPA_0243	GZSPA_0242	JXSPA_0242	YNSPA_0242	ZJSPA_0245	lysine/cadaverine antiporter
227	7	A_56412566	B_197361501	GXSPA_0245	GZSPA_0244	JXSPA_0244	YNSPA_0244	ZJSPA_0247	nitric oxide dioxygenase
228	7	A_56412567	B_197361502	GXSPA_0246	GZSPA_0245	JXSPA_0245	YNSPA_0245	ZJSPA_0248	serine hydroxymethyltransferase
229	7	A_56412568	B_197361503	GXSPA_0247	GZSPA_0246	JXSPA_0246	YNSPA_0246	ZJSPA_0249	3-phenylpropionic acid transporter
230	7	A_56412569	B_197361504	GXSPA_0248	GZSPA_0247	JXSPA_0247	YNSPA_0247	ZJSPA_0250	stationary phase inducible protein CsiE
231	7	A_56412570	B_197361505	GXSPA_0249	GZSPA_0248	JXSPA_0248	YNSPA_0248	ZJSPA_0251	putative ABC-type transport protein
232	7	A_56412571	B_197361506	GXSPA_0250	GZSPA_0249	JXSPA_0249	YNSPA_0249	ZJSPA_0252	inner membrane protein
233	7	A_56412572	B_197361507	GXSPA_0251	GZSPA_0250	JXSPA_0250	YNSPA_0250	ZJSPA_0253	anaerobic sulfite reductase subunit C
234	7	A_56412573	B_197361508	GXSPA_0252	GZSPA_0251	JXSPA_0251	YNSPA_0251	ZJSPA_0254	anaerobic sulfite reductase subunit B
235	7	A_56412574	B_197361509	GXSPA_0253	GZSPA_0252	JXSPA_0252	YNSPA_0252	ZJSPA_0255	anaerobic sulfite reductase subunit A
236	7	A_56412575	B_197361510	GXSPA_0254	GZSPA_0253	JXSPA_0253	YNSPA_0253	ZJSPA_0256	putative peptidase
237	7	A_56412576	B_197361511	GXSPA_0255	GZSPA_0254	JXSPA_0254	YNSPA_0254	ZJSPA_0257	inositol monophosphatase
238	7	A_56412577	B_197361512	GXSPA_0256	GZSPA_0255	JXSPA_0255	YNSPA_0255	ZJSPA_0258	RNA methyltransferase
239	7	A_56412578	B_197361513	GXSPA_0257	GZSPA_0256	JXSPA_0256	YNSPA_0256	ZJSPA_0259	DNA-binding transcriptional regulator IscR
240	7	A_56412579	B_197361514	GXSPA_0258	GZSPA_0257	JXSPA_0257	YNSPA_0257	ZJSPA_0260	cysteine desulfurase
241	7	A_56412580	B_197361515	GXSPA_0259	GZSPA_0258	JXSPA_0258	YNSPA_0258	ZJSPA_0261	scaffold protein
242	7	A_56412581	B_197361516	GXSPA_0260	GZSPA_0259	JXSPA_0259	YNSPA_0259	ZJSPA_0262	iron-sulfur cluster assembly protein
243	7	A_56412582	B_197361517	GXSPA_0261	GZSPA_0260	JXSPA_0260	YNSPA_0260	ZJSPA_0263	co-chaperone HscB
244	7	A_56412583	B_197361518	GXSPA_0262	GZSPA_0261	JXSPA_0261	YNSPA_0261	ZJSPA_0264	chaperone protein HscA
245	7	A_56412584	B_197361519	GXSPA_0263	GZSPA_0262	JXSPA_0262	YNSPA_0262	ZJSPA_0265	ferredoxin
246	7	A_56412585	B_197361520	GXSPA_0264	GZSPA_0263	JXSPA_0263	YNSPA_0263	ZJSPA_0266	FeS assembly protein IscX
247	7	A_56412586	B_197361521	GXSPA_0265	GZSPA_0264	JXSPA_0264	YNSPA_0264	ZJSPA_0267	aminopeptidase B
248	7	A_56412587	B_197361522	GXSPA_0266	GZSPA_0265	JXSPA_0265	YNSPA_0265	ZJSPA_0268	enhanced serine sensitivity protein SseB
249	7	A_N2	B_N3	GXSPA_0267	GZSPA_0266	JXSPA_0266	YNSPA_0266	ZJSPA_0269	hypothetical protein
250	7	A_56412588	B_197361523	GXSPA_0268	GZSPA_0267	JXSPA_0267	YNSPA_0267	ZJSPA_0270	cytoplasmic protein
251	7	A_56412589	B_197361524	GXSPA_0269	GZSPA_0268	JXSPA_0268	YNSPA_0268	ZJSPA_0271	3-mercaptopyruvate sulfurtransferase
252	7	A_56412590	B_197361525	GXSPA_0270	GZSPA_0269	JXSPA_0269	YNSPA_0269	ZJSPA_0272	lipoprotein
253	7	A_56412591	B_197361526	GXSPA_0271	GZSPA_0270	JXSPA_0270	YNSPA_0270	ZJSPA_0273	penicillin-binding protein 1C
254	7	A_56412592	B_197361527	GXSPA_0273	GZSPA_0272	JXSPA_0272	YNSPA_0272	ZJSPA_0275	anaerobic reductase component
255	7	A_56412593	B_197361528	GXSPA_0274	GZSPA_0273	JXSPA_0273	YNSPA_0273	ZJSPA_0276	anaerobic reductase component
256	7	A_56412594	B_197361529	GXSPA_0275	GZSPA_0274	JXSPA_0274	YNSPA_0274	ZJSPA_0277	polyferredoxin
257	7	A_56412595	B_197361530	GXSPA_0276	GZSPA_0275	JXSPA_0275	YNSPA_0275	ZJSPA_0278	nucleoside diphosphate kinase
258	7	A_56412596	B_197361531	GXSPA_0277	GZSPA_0276	JXSPA_0276	YNSPA_0276	ZJSPA_0279	ribosomal RNA large subunit methyltransferase N
259	7	A_56412597	B_197361532	GXSPA_0278	GZSPA_0277	JXSPA_0277	YNSPA_0277	ZJSPA_0280	cytoskeletal protein RodZ
260	7	A_56412598	B_197361533	GXSPA_0279	GZSPA_0278	JXSPA_0278	YNSPA_0278	ZJSPA_0281	4-hydroxy-3-methylbut-2-en-1-yl diphosphate synthase
261	7	A_56412599	B_197361534	GXSPA_0280	GZSPA_0279	JXSPA_0279	YNSPA_0279	ZJSPA_0282	histidyl-tRNA synthetase
262	7	A_56412600	B_197361535	GXSPA_0281	GZSPA_0280	JXSPA_0280	YNSPA_0280	ZJSPA_0283	membrane protein
263	7	A_56412601	B_197361536	GXSPA_0282	GZSPA_0281	JXSPA_0281	YNSPA_0281	ZJSPA_0284	outer membrane protein assembly complex subunit YfgL
264	7	A_56412602	B_197361537	GXSPA_0283	GZSPA_0282	JXSPA_0282	YNSPA_0282	ZJSPA_0286	GTP-binding protein EngA
265	7	A_56412603	B_197361538	GXSPA_0284	GZSPA_0283	JXSPA_0283	YNSPA_0283	ZJSPA_0287	putative cytoplasmic protein
266	7	A_56412604	B_197361539	GXSPA_0286	GZSPA_0285	JXSPA_0285	YNSPA_0285	ZJSPA_0289	putative outer membrane protein
267	7	A_56412605	B_197361540	GXSPA_0287	GZSPA_0286	JXSPA_0286	YNSPA_0286	ZJSPA_0290	outer membrane protein
268	7	A_56412606	B_197361541	GXSPA_0290	GZSPA_0289	JXSPA_0289	YNSPA_0289	ZJSPA_0293	exodeoxyribonuclease VII large subunit
269	7	A_56412607	B_197361542	GXSPA_0291	GZSPA_0290	JXSPA_0290	YNSPA_0290	ZJSPA_0294	inosine 5'-monophosphate dehydrogenase
270	7	A_56412608	B_197361543	GXSPA_0292	GZSPA_0291	JXSPA_0291	YNSPA_0291	ZJSPA_0295	GMP synthase
271	7	A_56412609	B_197361544	GXSPA_0293	GZSPA_0292	JXSPA_0292	YNSPA_0292	ZJSPA_0296	hypothetical protein
272	7	A_56412610	B_197361545	GXSPA_0295	GZSPA_0294	JXSPA_0294	YNSPA_0294	ZJSPA_0298	conserved protein
273	7	A_56412611	B_197361546	GXSPA_0296	GZSPA_0295	JXSPA_0295	YNSPA_0295	ZJSPA_0299	outer membrane lipoprotein
274	7	A_56412613	B_197361548	GXSPA_0298	GZSPA_0297	JXSPA_0297	YNSPA_0297	ZJSPA_0301	putative cytoplasmic protein
275	7	A_56412614	B_197361549	GXSPA_0299	GZSPA_0298	JXSPA_0298	YNSPA_0298	ZJSPA_0302	diguanylate cyclase/phosphodiesterase
276	7	A_56412615	B_197361550	GXSPA_0300	GZSPA_0299	JXSPA_0299	YNSPA_0299	ZJSPA_0303	exopolyphosphatase
277	7	A_56412616	B_197361551	GXSPA_0301	GZSPA_0300	JXSPA_0300	YNSPA_0300	ZJSPA_0304	polyphosphate kinase
278	7	A_56412617	B_197361552	GXSPA_0302	GZSPA_0301	JXSPA_0301	YNSPA_0301	ZJSPA_0305	phosphoribosylglycinamide formyltransferase
279	7	A_56412618	B_197361553	GXSPA_0303	GZSPA_0302	JXSPA_0302	YNSPA_0302	ZJSPA_0306	phosphoribosylaminoimidazole synthetase
280	7	A_56412619	B_197361554	GXSPA_0304	GZSPA_0303	JXSPA_0303	YNSPA_0303	ZJSPA_0307	uracil phosphoribosyltransferase
281	7	A_56412620	B_197361555	GXSPA_0305	GZSPA_0304	JXSPA_0304	YNSPA_0304	ZJSPA_0308	uracil transporter
282	7	A_56412621	B_197361556	GXSPA_0306	GZSPA_0305	JXSPA_0305	YNSPA_0305	ZJSPA_0309	DNA replication initiation factor
283	7	A_56412622	B_197361557	GXSPA_0307	GZSPA_0306	JXSPA_0306	YNSPA_0306	ZJSPA_0310	arsenate reductase
284	7	A_56412623	B_197361558	GXSPA_0308	GZSPA_0307	JXSPA_0307	YNSPA_0307	ZJSPA_0311	peptidase M48 Ste24p
285	7	A_56412624	B_197361559	GXSPA_0310	GZSPA_0309	JXSPA_0309	YNSPA_0309	ZJSPA_0313	transcriptional regulator, CdaR
286	7	A_56412625	B_197361560	GXSPA_0311	GZSPA_0310	JXSPA_0310	YNSPA_0310	ZJSPA_0314	permease
287	7	A_56412626	B_197361561	GXSPA_0312	GZSPA_0311	JXSPA_0311	YNSPA_0311	ZJSPA_0315	glycerate kinase
288	7	A_56412627	B_197361562	GXSPA_0313	GZSPA_0312	JXSPA_0312	YNSPA_0312	ZJSPA_0316	thioredoxin-dependent thiol peroxidase
289	7	A_161936253	B_197361563	GXSPA_0314	GZSPA_0313	JXSPA_0313	YNSPA_0313	ZJSPA_0317	glycine cleavage system transcriptional repressor
290	7	A_56412629	B_197361564	GXSPA_0315	GZSPA_0314	JXSPA_0314	YNSPA_0314	ZJSPA_0318	dihydrodipicolinate synthase
291	7	A_56412630	B_197361565	GXSPA_0316	GZSPA_0315	JXSPA_0315	YNSPA_0315	ZJSPA_0319	lipoprotein
292	7	A_56412631	B_197361566	GXSPA_0317	GZSPA_0316	JXSPA_0316	YNSPA_0316	ZJSPA_0320	phosphoribosylaminoimidazole-succinocarboxamide synthase
293	7	A_56412633	B_197361568	GXSPA_0319	GZSPA_0318	JXSPA_0318	YNSPA_0319	ZJSPA_0322	GCN5-related N-acetyltransferase
294	7	A_56412634	B_197361569	GXSPA_0320	GZSPA_0319	JXSPA_0319	YNSPA_0320	ZJSPA_0323	membrane protein
295	7	A_56412635	B_197361570	GXSPA_0321	GZSPA_0320	JXSPA_0320	YNSPA_0321	ZJSPA_0324	succinyl-diaminopimelate desuccinylase
296	7	A_56412636	B_197361571	GXSPA_0322	GZSPA_0321	JXSPA_0321	YNSPA_0322	ZJSPA_0325	ArsC family protein
297	7	A_56412638	B_197361573	GXSPA_0325	GZSPA_0325	JXSPA_0324	YNSPA_0325	ZJSPA_0328	oxidoreductase Fe-S binding subunit
298	7	A_56412639	B_197361574	GXSPA_0326	GZSPA_0326	JXSPA_0325	YNSPA_0326	ZJSPA_0329	beta-lactamase
299	7	A_56412640	B_197361575	GXSPA_0327	GZSPA_0327	JXSPA_0326	YNSPA_0327	ZJSPA_0330	nucleoside diphosphate pyrophosphatase
300	7	A_56412641	B_197361576	GXSPA_0328	GZSPA_0328	JXSPA_0327	YNSPA_0328	ZJSPA_0331	putative periplasmic protein
301	7	A_56412642	B_197361577	GXSPA_0329	GZSPA_0329	JXSPA_0328	YNSPA_0329	ZJSPA_0332	cytoplasmic protein
302	7	A_56412643	B_197361578	GXSPA_0330	GZSPA_0330	JXSPA_0329	YNSPA_0330	ZJSPA_0333	transketolase
303	7	A_56412644	B_197361579	GXSPA_0331	GZSPA_0331	JXSPA_0330	YNSPA_0331	ZJSPA_0334	transaldolase A
304	7	A_56412645	B_197361580	GXSPA_0332	GZSPA_0332	JXSPA_0331	YNSPA_0332	ZJSPA_0335	malic enzyme
305	7	A_56412646	B_197361581	GXSPA_0333	GZSPA_0333	JXSPA_0332	YNSPA_0333	ZJSPA_0336	ethanolamine utilization protein EutS
306	7	A_56412647	B_197361582	GXSPA_0334	GZSPA_0334	JXSPA_0333	YNSPA_0334	ZJSPA_0337	ethanolamine utilization protein
307	7	A_56412648	B_197361583	GXSPA_0335	GZSPA_0335	JXSPA_0334	YNSPA_0335	ZJSPA_0338	ethanolamine utilization protein
308	7	A_56412649	B_197361584	GXSPA_0336	GZSPA_0336	JXSPA_0335	YNSPA_0336	ZJSPA_0339	cobalamin adenosyltransferase
309	7	A_56412650	B_197361585	GXSPA_0337	GZSPA_0337	JXSPA_0336	YNSPA_0337	ZJSPA_0340	phosphotransacetylase
310	7	A_56412651	B_197361586	GXSPA_0338	GZSPA_0338	JXSPA_0337	YNSPA_0338	ZJSPA_0341	ethanolamine utilization protein EutN
311	7	A_56412652	B_197361587	GXSPA_0339	GZSPA_0339	JXSPA_0338	YNSPA_0339	ZJSPA_0342	ethanolamine utilization protein EutN
312	7	A_56412653	B_197361588	GXSPA_0340	GZSPA_0340	JXSPA_0339	YNSPA_0340	ZJSPA_0343	aldehyde dehydrogenase
313	7	A_56412654	B_197361589	GXSPA_0341	GZSPA_0341	JXSPA_0340	YNSPA_0341	ZJSPA_0344	ethanolamine utilization protein EutJ
314	7	A_56412655	B_197361590	GXSPA_0342	GZSPA_0342	JXSPA_0341	YNSPA_0342	ZJSPA_0345	alchohol dehydrogenase
315	7	A_56412656	B_197361591	GXSPA_0343	GZSPA_0343	JXSPA_0342	YNSPA_0343	ZJSPA_0346	Ethanolamine utilization protein EutH
316	7	A_56412657	B_197361592	GXSPA_0344	GZSPA_0344	JXSPA_0343	YNSPA_0344	ZJSPA_0347	ethanolamine utilization protein EutA
317	7	A_56412658	B_197361593	GXSPA_0345	GZSPA_0345	JXSPA_0344	YNSPA_0345	ZJSPA_0348	ethanolamine ammonia-lyase heavy chain
318	7	A_56412659	B_197361594	GXSPA_0346	GZSPA_0346	JXSPA_0345	YNSPA_0346	ZJSPA_0349	ethanolamine ammonia-lyase small subunit
319	7	A_56412660	B_197361595	GXSPA_0347	GZSPA_0347	JXSPA_0346	YNSPA_0347	ZJSPA_0350	ethanolamine utilization protein EutL
320	7	A_56412661	B_197361596	GXSPA_0348	GZSPA_0348	JXSPA_0347	YNSPA_0348	ZJSPA_0351	ethanolamine utilization protein EutK
321	7	A_56412662	B_197361597	GXSPA_0349	GZSPA_0349	JXSPA_0348	YNSPA_0349	ZJSPA_0352	transcriptional regulator EutR
322	7	A_56412663	B_197361598	GXSPA_0350	GZSPA_0350	JXSPA_0349	YNSPA_0350	ZJSPA_0353	coproporphyrinogen III oxidase
323	7	A_56412664	B_197361599	GXSPA_0351	GZSPA_0351	JXSPA_0350	YNSPA_0351	ZJSPA_0354	N-acetylmuramoyl-l-alanine amidase I
324	7	A_56412665	B_197361600	GXSPA_0352	GZSPA_0352	JXSPA_0351	YNSPA_0352	ZJSPA_0355	acetyltransferase
325	7	A_56412666	B_197361601	GXSPA_0353	GZSPA_0353	JXSPA_0352	YNSPA_0353	ZJSPA_0356	putative inner membrane protein YfeZ
326	7	A_56412667	B_197361602	GXSPA_0354	GZSPA_0354	JXSPA_0353	YNSPA_0354	ZJSPA_0357	putative lipoprotein
327	7	A_56412668	B_197361603	GXSPA_0355	GZSPA_0355	JXSPA_0354	YNSPA_0355	ZJSPA_0358	Dyp-type peroxidase family
328	7	A_56412669	B_197361604	GXSPA_0356	GZSPA_0356	JXSPA_0355	YNSPA_0356	ZJSPA_0359	short chain dehydrogenase
329	7	A_56412670	B_197361605	GXSPA_0357	GZSPA_0357	JXSPA_0356	YNSPA_0357	ZJSPA_0360	thiosulfate transporter subunit
330	7	A_56412671	B_197361606	GXSPA_0358	GZSPA_0358	JXSPA_0357	YNSPA_0358	ZJSPA_0361	sulfate/thiosulfate transporter subunit
331	7	A_56412672	B_197361607	GXSPA_0359	GZSPA_0359	JXSPA_0358	YNSPA_0359	ZJSPA_0362	sulfate/thiosulfate transporter permease subunit
332	7	A_56412673	B_197361608	GXSPA_0360	GZSPA_0360	JXSPA_0359	YNSPA_0360	ZJSPA_0363	sulfate/thiosulfate transporter subunit
333	7	A_56412674	B_197361609	GXSPA_0362	GZSPA_0362	JXSPA_0361	YNSPA_0362	ZJSPA_0364	cysteine synthase B
334	7	A_56412675	B_197361610	GXSPA_0363	GZSPA_0363	JXSPA_0362	YNSPA_0363	ZJSPA_0365	predicted protein
335	7	A_56412676	B_197361611	GXSPA_0364	GZSPA_0364	JXSPA_0363	YNSPA_0364	ZJSPA_0366	glutamine amidotransferase
336	7	A_56412677	B_197361612	GXSPA_0365	GZSPA_0365	JXSPA_0364	YNSPA_0365	ZJSPA_0367	transcriptional regulator
337	7	A_56412678	B_197361613	GXSPA_0366	GZSPA_0366	JXSPA_0365	YNSPA_0366	ZJSPA_0368	pyridoxal kinase
338	7	A_56412679	B_N81	GXSPA_0367	GZSPA_0367	JXSPA_0366	YNSPA_0367	ZJSPA_0369	putative cytoplasmic protein
339	7	A_56412680	B_197361614	GXSPA_0368	GZSPA_0368	JXSPA_0367	YNSPA_0368	ZJSPA_0370	PTS system glucose-specific transporter subunit
340	7	A_56412681	B_197361615	GXSPA_0369	GZSPA_0369	JXSPA_0368	YNSPA_0369	ZJSPA_0371	phosphoenolpyruvate-protein phosphotransferase
341	7	A_56412682	B_197361616	GXSPA_0370	GZSPA_0370	JXSPA_0369	YNSPA_0370	ZJSPA_0372	PTS system phosphohistidinoprotein-hexose phosphotransferase subunit Hpr
342	7	A_N3	B_N4	GXSPA_0371	GZSPA_0371	JXSPA_0370	YNSPA_0371	ZJSPA_0373	hypothetical protein
343	7	A_56412683	B_197361617	GXSPA_0372	GZSPA_0372	JXSPA_0371	YNSPA_0372	ZJSPA_0374	cysteine synthase A
344	7	A_56412684	B_197361618	GXSPA_0373	GZSPA_0373	JXSPA_0372	YNSPA_0373	ZJSPA_0375	sulfate transport protein CysZ
345	7	A_56412686	B_197361620	GXSPA_0376	GZSPA_0375	JXSPA_0374	YNSPA_0375	ZJSPA_0377	NAD-dependent DNA ligase LigA
346	7	A_56412687	B_197361621	GXSPA_0377	GZSPA_0376	JXSPA_0375	YNSPA_0376	ZJSPA_0378	putative negative regulator
347	7	A_56412688	B_197361622	GXSPA_0378	GZSPA_0377	JXSPA_0376	YNSPA_0377	ZJSPA_0379	Bile acid:sodium symporter
348	7	A_56412689	B_197361623	GXSPA_0379	GZSPA_0378	JXSPA_0377	YNSPA_0378	ZJSPA_0380	transcriptional regulator
349	7	A_56412690	B_197361624	GXSPA_0380	GZSPA_0379	JXSPA_0378	YNSPA_0379	ZJSPA_0381	glutamyl-tRNA synthetase
350	7	A_56412691	B_197361625	GXSPA_0381	GZSPA_0380	JXSPA_0379	YNSPA_0380	ZJSPA_0382	regulatory protein
351	7	A_56412692	B_197361626	GXSPA_0382	GZSPA_0381	JXSPA_0380	YNSPA_0381	ZJSPA_0383	regulatory protein
352	7	A_56412693	B_197361627	GXSPA_0383	GZSPA_0382	JXSPA_0381	YNSPA_0382	ZJSPA_0384	diguanylate cyclase/phosphodiesterase
353	7	A_56412694	B_197361628	GXSPA_0385	GZSPA_0384	JXSPA_0383	YNSPA_0384	ZJSPA_0386	manganese transport protein MntH
354	7	A_56412696	B_197361630	GXSPA_0387	GZSPA_0386	JXSPA_0385	YNSPA_0386	ZJSPA_0388	ion-channel protein
355	7	A_56412697	B_197361631	GXSPA_0388	GZSPA_0387	JXSPA_0386	YNSPA_0387	ZJSPA_0389	decarboxylase
356	7	A_56412698	B_197361632	GXSPA_0389	GZSPA_0388	JXSPA_0387	YNSPA_0388	ZJSPA_0390	Cl- channel voltage-gated family protein
357	7	A_56412699	B_197361633	GXSPA_0390	GZSPA_0389	JXSPA_0388	YNSPA_0389	ZJSPA_0391	glucokinase
358	7	A_56412700	B_197361634	GXSPA_0391	GZSPA_0390	JXSPA_0389	YNSPA_0390	ZJSPA_0392	aminotransferase
359	7	A_56412701	B_197361635	GXSPA_0392	GZSPA_0391	JXSPA_0390	YNSPA_0391	ZJSPA_0393	lipid A biosynthesis palmitoleoyl acyltransferase
360	7	A_N4	B_N5	GXSPA_0393	GZSPA_0392	JXSPA_0391	YNSPA_0392	ZJSPA_0394	hypothetical protein
361	7	A_56412702	B_197361636	GXSPA_0394	GZSPA_0393	JXSPA_0392	YNSPA_0393	ZJSPA_0395	putative inner membrane protein
362	7	A_56412703	B_197361637	GXSPA_0395	GZSPA_0394	JXSPA_0393	YNSPA_0394	ZJSPA_0396	phosphoglycerate transporter protein
363	7	A_56412704	B_197361638	GXSPA_0396	GZSPA_0395	JXSPA_0394	YNSPA_0395	ZJSPA_0397	phosphoglycerate transport regulatory protein PgtC
364	7	A_56412705	B_197361639	GXSPA_0398	GZSPA_0397	JXSPA_0396	YNSPA_0397	ZJSPA_0399	phosphoglycerate transport system transcriptional regulatory protein PgtA
365	7	A_56412706	B_197361640	GXSPA_0399	GZSPA_0398	JXSPA_0397	YNSPA_0398	ZJSPA_0400	outer membrane protease
366	7	A_56412707	B_197361641	GXSPA_0401	GZSPA_0400	JXSPA_0399	YNSPA_0400	ZJSPA_0402	lipopolysaccharide modification acyltransferase
367	7	A_56412708	B_197361642	GXSPA_0402	GZSPA_0401	JXSPA_0400	YNSPA_0401	ZJSPA_0403	bactoprenol glucosyl transferase
368	7	A_56412709	B_197361643	GXSPA_0403	GZSPA_0402	JXSPA_0401	YNSPA_0402	ZJSPA_0404	bactoprenol-linked glucose transferase
369	7	A_56412710	B_197361644	GXSPA_0404	GZSPA_0403	JXSPA_0402	YNSPA_0403	ZJSPA_0405	formate/nitrite transporter
370	7	A_56412711	B_197361645	GXSPA_0405	GZSPA_0404	JXSPA_0403	YNSPA_0404	ZJSPA_0406	VacJ lipoprotein
371	7	A_56412712	B_197361646	GXSPA_0406	GZSPA_0405	JXSPA_0404	YNSPA_0405	ZJSPA_0407	long-chain fatty acid outer membrane transporter
372	7	A_56412713	B_197361647	GXSPA_0407	GZSPA_0406	JXSPA_0405	YNSPA_0406	ZJSPA_0408	YfcZ
373	7	A_56412714	B_197361648	GXSPA_0408	GZSPA_0407	JXSPA_0406	YNSPA_0407	ZJSPA_0409	3-ketoacyl-CoA thiolase
374	7	A_56412715	B_197361649	GXSPA_0409	GZSPA_0408	JXSPA_0407	YNSPA_0408	ZJSPA_0410	multifunctional fatty acid oxidation complex subunit alpha
375	7	A_56412716	B_197361650	GXSPA_0410	GZSPA_0409	JXSPA_0408	YNSPA_0409	ZJSPA_0411	phosphohistidine phosphatase
376	7	A_56412717	B_197361651	GXSPA_0411	GZSPA_0410	JXSPA_0409	YNSPA_0410	ZJSPA_0412	Smr protein/MutS2
377	7	A_56412718	B_197361652	GXSPA_0412	GZSPA_0411	JXSPA_0410	YNSPA_0411	ZJSPA_0413	N5-glutamine S-adenosyl-L-methionine-dependent methyltransferase
378	7	A_56412719	B_197361653	GXSPA_0413	GZSPA_0412	JXSPA_0411	YNSPA_0412	ZJSPA_0414	chorismate synthase
379	7	A_56412720	B_197361654	GXSPA_0414	GZSPA_0413	JXSPA_0412	YNSPA_0413	ZJSPA_0415	penicillin-insensitive murein endopeptidase
380	7	A_56412721	B_197361655	GXSPA_0415	GZSPA_0414	JXSPA_0413	YNSPA_0414	ZJSPA_0416	permease
381	7	A_56412722	B_197361656	GXSPA_0416	GZSPA_0415	JXSPA_0414	YNSPA_0415	ZJSPA_0417	cytoplasmic protein
382	7	A_56412723	B_197361657	GXSPA_0417	GZSPA_0416	JXSPA_0415	YNSPA_0416	ZJSPA_0418	YfcL protein
383	7	A_161936252	B_197361658	GXSPA_0418	GZSPA_0417	JXSPA_0416	YNSPA_0417	ZJSPA_0419	5-methylaminomethyl-2-thiouridine methyltransferase
384	7	A_56412725	B_197361659	GXSPA_0419	GZSPA_0418	JXSPA_0417	YNSPA_0418	ZJSPA_0420	3-oxoacyl-(acyl carrier protein) synthase I
385	7	A_56412726	B_197361660	GXSPA_0420	GZSPA_0419	JXSPA_0418	YNSPA_0419	ZJSPA_0421	putative inner membrane protein
386	7	A_56412727	B_197361661	GXSPA_0421	GZSPA_0420	JXSPA_0419	YNSPA_0420	ZJSPA_0422	lipoprotein
387	7	A_56412728	B_197361662	GXSPA_0422	GZSPA_0421	JXSPA_0420	YNSPA_0421	ZJSPA_0423	cytoplasmic protein
388	7	A_56412729	B_197361663	GXSPA_0423	GZSPA_0422	JXSPA_0421	YNSPA_0422	ZJSPA_0424	DNA-binding protein
389	7	A_56412730	B_197361664	GXSPA_0424	GZSPA_0423	JXSPA_0422	YNSPA_0423	ZJSPA_0425	bacteriophage protein
390	7	A_56412732	B_197361666	GXSPA_0426	GZSPA_0425	JXSPA_0424	YNSPA_0425	ZJSPA_0427	flagella biosynthesis regulator
391	7	A_56412733	B_197361667	GXSPA_0427	GZSPA_0426	JXSPA_0425	YNSPA_0426	ZJSPA_0428	erythronate-4-phosphate dehydrogenase
392	7	A_56412734	B_197361668	GXSPA_0428	GZSPA_0427	JXSPA_0426	YNSPA_0427	ZJSPA_0429	semialdehyde dehydrogenase
393	7	A_56412735	B_197361669	GXSPA_0429	GZSPA_0428	JXSPA_0427	YNSPA_0428	ZJSPA_0430	tRNA pseudouridine synthase A
394	7	A_56412736	B_197361670	GXSPA_0430	GZSPA_0429	JXSPA_0428	YNSPA_0429	ZJSPA_0431	DedA protein
395	7	A_56412737	B_197361671	GXSPA_0431	GZSPA_0430	JXSPA_0429	YNSPA_0430	ZJSPA_0432	acetyl-CoA carboxylase subunit beta
396	7	A_56412738	B_197361672	GXSPA_0432	GZSPA_0431	JXSPA_0430	YNSPA_0431	ZJSPA_0433	bifunctional folylpolyglutamate synthase/ dihydrofolate synthase
397	7	A_56412739	B_197361673	GXSPA_0433	GZSPA_0432	JXSPA_0431	YNSPA_0432	ZJSPA_0434	Sporulation domain-containing protein
398	7	A_56412740	B_197361674	GXSPA_0434	GZSPA_0433	JXSPA_0432	YNSPA_0433	ZJSPA_0435	colicin V production protein
399	7	A_56412741	B_197361675	GXSPA_0435	GZSPA_0434	JXSPA_0433	YNSPA_0434	ZJSPA_0436	amidophosphoribosyltransferase
400	7	A_56412742	B_197361676	GXSPA_0436	GZSPA_0435	JXSPA_0434	YNSPA_0435	ZJSPA_0437	transcriptional regulator
401	7	A_56412743	B_197361677	GXSPA_0437	GZSPA_0436	JXSPA_0435	YNSPA_0436	ZJSPA_0438	amino acid decarboxylase
402	7	A_56412744	B_197361678	GXSPA_0438	GZSPA_0437	JXSPA_0436	YNSPA_0437	ZJSPA_0439	amino acid transporter
403	7	A_56412745	B_197361679	GXSPA_0439	GZSPA_0438	JXSPA_0437	YNSPA_0438	ZJSPA_0440	amino acid racemase
404	7	A_56412746	B_197361680	GXSPA_0440	GZSPA_0439	JXSPA_0438	YNSPA_0439	ZJSPA_0441	amino acid permease
405	7	A_56412747	B_197361681	GXSPA_0441	GZSPA_0440	JXSPA_0439	YNSPA_0440	ZJSPA_0442	3-octaprenyl-4-hydroxybenzoate carboxy-lyase
406	7	A_56412748	B_197361682	GXSPA_0442	GZSPA_0441	JXSPA_0440	YNSPA_0441	ZJSPA_0443	lysine-arginine-ornithine-binding periplasmic protein
407	7	A_56412749	B_197361683	GXSPA_0443	GZSPA_0442	JXSPA_0441	YNSPA_0442	ZJSPA_0444	histidine-binding periplasmic protein
408	7	A_56412750	B_197361684	GXSPA_0444	GZSPA_0443	JXSPA_0442	YNSPA_0443	ZJSPA_0445	histidine transport system permease
409	7	A_56412751	B_197361685	GXSPA_0445	GZSPA_0444	JXSPA_0443	YNSPA_0444	ZJSPA_0446	histidine transport system permease
410	7	A_56412752	B_197361686	GXSPA_0446	GZSPA_0445	JXSPA_0444	YNSPA_0445	ZJSPA_0447	histidine/lysine/arginine/ornithine transporter subunit
411	7	A_56412753	B_197361687	GXSPA_0447	GZSPA_0446	JXSPA_0445	YNSPA_0446	ZJSPA_0448	NAD dependent epimerase/dehydratase family protein
412	7	A_56412754	B_197361688	GXSPA_0448	GZSPA_0447	JXSPA_0446	YNSPA_0447	ZJSPA_0449	glutathione-S transferase
413	7	A_56412755	B_197361689	GXSPA_0449	GZSPA_0448	JXSPA_0447	YNSPA_0448	ZJSPA_0450	glutathione-S transferase
414	7	A_56412756	B_197361690	GXSPA_0450	GZSPA_0449	JXSPA_0448	YNSPA_0449	ZJSPA_0451	phosphodiesterase
415	7	A_56412757	B_197361691	GXSPA_0451	GZSPA_0450	JXSPA_0449	YNSPA_0450	ZJSPA_0452	NUDIX hydrolase
416	7	A_56412758	B_197361692	GXSPA_0452	GZSPA_0451	JXSPA_0450	YNSPA_0451	ZJSPA_0453	transcriptional regulator
417	7	A_56412759	B_197361693	GXSPA_0453	GZSPA_0452	JXSPA_0451	YNSPA_0452	ZJSPA_0454	sugar phosphotransferase subunit IIA
418	7	A_56412760	B_197361694	GXSPA_0454	GZSPA_0453	JXSPA_0452	YNSPA_0453	ZJSPA_0455	sugar phosphotransferase subunit IIB
419	7	A_161936251	B_197361695	GXSPA_0455	GZSPA_0454	JXSPA_0453	YNSPA_0454	ZJSPA_0456	PTS system ascorbate-specific transporter subunit IIC
420	7	A_56412762	B_197361696	GXSPA_0456	GZSPA_0455	JXSPA_0454	YNSPA_0455	ZJSPA_0457	transketolase N-terminal section
421	7	A_56412764	B_197361698	GXSPA_0458	GZSPA_0457	JXSPA_0456	YNSPA_0457	ZJSPA_0459	C4-dicarboxylate anaerobic carrier
422	7	A_56412765	B_197361699	GXSPA_0459	GZSPA_0458	JXSPA_0457	YNSPA_0458	ZJSPA_0460	phosphate acetyltransferase
423	7	A_56412766	B_197361700	GXSPA_0460	GZSPA_0459	JXSPA_0458	YNSPA_0459	ZJSPA_0461	acetate kinase
424	7	A_56412767	B_197361701	GXSPA_0461	GZSPA_0460	JXSPA_0459	YNSPA_0460	ZJSPA_0462	cytoplasmic protein
425	7	A_56412768	B_197361702	GXSPA_0462	GZSPA_0461	JXSPA_0460	YNSPA_0461	ZJSPA_0463	YfbU family protein
426	7	A_161936250	B_197361703	GXSPA_0463	GZSPA_0462	JXSPA_0461	YNSPA_0462	ZJSPA_0464	phosphatase
427	7	A_56412770	B_197361704	GXSPA_0464	GZSPA_0463	JXSPA_0462	YNSPA_0463	ZJSPA_0465	sodium/sulfate transporter
428	7	A_56412771	B_197361705	GXSPA_0465	GZSPA_0464	JXSPA_0463	YNSPA_0464	ZJSPA_0466	metal dependent phosphohydrolase
429	7	A_56412772	B_197361706	GXSPA_0466	GZSPA_0465	JXSPA_0464	YNSPA_0465	ZJSPA_0467	aminotransferase AlaT
430	7	A_N5	B_N6	GXSPA_0467	GZSPA_0466	JXSPA_0465	YNSPA_0466	ZJSPA_0468	hypothetical protein
431	7	A_56412773	B_197361707	GXSPA_0468	GZSPA_0467	JXSPA_0466	YNSPA_0467	ZJSPA_0469	NADH dehydrogenase operon transcriptional regulator
432	7	A_56412774	B_197361708	GXSPA_0469	GZSPA_0468	JXSPA_0467	YNSPA_0468	ZJSPA_0470	putative cytoplasmic protein
433	7	A_56412775	B_197361709	GXSPA_0470	GZSPA_0469	JXSPA_0468	YNSPA_0469	ZJSPA_0471	NADH dehydrogenase subunit A
434	7	A_56412776	B_197361710	GXSPA_0471	GZSPA_0470	JXSPA_0469	YNSPA_0470	ZJSPA_0472	NADH dehydrogenase subunit B
435	7	A_56412778	B_197361712	GXSPA_0473	GZSPA_0472	JXSPA_0471	YNSPA_0472	ZJSPA_0475	NADH dehydrogenase subunit E
436	7	A_56412780	B_197361714	GXSPA_0476	GZSPA_0474	JXSPA_0474	YNSPA_0474	ZJSPA_0477	NADH dehydrogenase subunit G
437	7	A_56412781	B_197361715	GXSPA_0477	GZSPA_0475	JXSPA_0475	YNSPA_0475	ZJSPA_0478	NADH dehydrogenase subunit H
438	7	A_56412782	B_197361716	GXSPA_0478	GZSPA_0476	JXSPA_0476	YNSPA_0476	ZJSPA_0479	NADH dehydrogenase subunit I
439	7	A_56412783	B_197361717	GXSPA_0479	GZSPA_0477	JXSPA_0477	YNSPA_0477	ZJSPA_0480	NADH dehydrogenase subunit J
440	7	A_56412784	B_197361718	GXSPA_0480	GZSPA_0478	JXSPA_0478	YNSPA_0478	ZJSPA_0481	NADH dehydrogenase subunit K
441	7	A_56412785	B_197361719	GXSPA_0481	GZSPA_0479	JXSPA_0479	YNSPA_0479	ZJSPA_0482	NADH dehydrogenase subunit L
442	7	A_56412786	B_197361720	GXSPA_0482	GZSPA_0480	JXSPA_0480	YNSPA_0480	ZJSPA_0483	NADH dehydrogenase subunit M
443	7	A_161936249	B_197361721	GXSPA_0483	GZSPA_0481	JXSPA_0481	YNSPA_0481	ZJSPA_0484	NADH dehydrogenase subunit N
444	7	A_56412788	B_197361722	GXSPA_0484	GZSPA_0482	JXSPA_0482	YNSPA_0482	ZJSPA_0485	receptor/regulator protein
445	7	A_56412789	B_197361723	GXSPA_0485	GZSPA_0483	JXSPA_0483	YNSPA_0483	ZJSPA_0486	ribonuclease Z
446	7	A_56412790	B_197361724	GXSPA_0486	GZSPA_0484	JXSPA_0484	YNSPA_0484	ZJSPA_0487	GCN5-like N-acetyltransferase
447	7	A_56412791	B_197361725	GXSPA_0487	GZSPA_0485	JXSPA_0485	YNSPA_0485	ZJSPA_0488	ElaB protein
448	7	A_56412792	B_197361726	GXSPA_0488	GZSPA_0486	JXSPA_0486	YNSPA_0486	ZJSPA_0489	menaquinone-specific isochorismate synthase
449	7	A_56412793	B_197361727	GXSPA_0489	GZSPA_0487	JXSPA_0487	YNSPA_0487	ZJSPA_0490	2-succinyl-5-enolpyruvyl-6-hydroxy-3-cyclohexene-1-carboxylate synthase
450	7	A_56412794	B_197361728	GXSPA_0490	GZSPA_0488	JXSPA_0488	YNSPA_0488	ZJSPA_0491	acyl-CoA thioester hydrolase YfbB
451	7	A_56412795	B_197361729	GXSPA_0491	GZSPA_0489	JXSPA_0489	YNSPA_0489	ZJSPA_0492	naphthoate synthase
452	7	A_56412796	B_197361730	GXSPA_0492	GZSPA_0490	JXSPA_0490	YNSPA_0490	ZJSPA_0493	O-succinylbenzoate synthase
453	7	A_56412797	B_197361731	GXSPA_0493	GZSPA_0491	JXSPA_0491	YNSPA_0491	ZJSPA_0494	O-succinylbenzoic acid--CoA ligase
454	7	A_56412798	B_197361732	GXSPA_0494	GZSPA_0492	JXSPA_0492	YNSPA_0492	ZJSPA_0495	polymyxin B resistance protein
455	7	A_56412799	B_197361733	GXSPA_0495	GZSPA_0493	JXSPA_0493	YNSPA_0493	ZJSPA_0496	undecaprenyl phosphate-alpha-L-ara4N exporter; flippase ArnEF subunit
456	7	A_56412800	B_197361734	GXSPA_0496	GZSPA_0494	JXSPA_0494	YNSPA_0494	ZJSPA_0497	4-amino-4-deoxy-L-arabinose-phosphoundecaprenol flippase subunit ArnE
457	7	A_56412801	B_197361735	GXSPA_0497	GZSPA_0495	JXSPA_0495	YNSPA_0495	ZJSPA_0498	4-amino-4-deoxy-L-arabinose transferase
458	7	A_56412802	B_197361736	GXSPA_0498	GZSPA_0496	JXSPA_0496	YNSPA_0496	ZJSPA_0499	4-deoxy-4-formamido-L-arabinose-phosphoundecaprenol deformylase ArnD
459	7	A_56412804	B_197361738	GXSPA_0500	GZSPA_0498	JXSPA_0498	YNSPA_0498	ZJSPA_0501	undecaprenyl phosphate 4-deoxy-4-formamido-L-arabinose transferase
460	7	A_161936248	B_197361739	GXSPA_0501	GZSPA_0499	JXSPA_0499	YNSPA_0499	ZJSPA_0502	UDP-4-amino-4-deoxy-L-arabinose--oxoglutarate aminotransferase
461	7	A_56412806	B_197361740	GXSPA_0502	GZSPA_0500	JXSPA_0500	YNSPA_0500	ZJSPA_0503	Ais protein
462	7	A_56412807	B_197361741	GXSPA_0503	GZSPA_0501	JXSPA_0501	YNSPA_0501	ZJSPA_0504	Nucleoside triphosphatase nudI
463	7	A_56412808	B_197361742	GXSPA_0504	GZSPA_0502	JXSPA_0502	YNSPA_0502	ZJSPA_0505	YfaZ family protein
464	7	A_56412809	B_197361743	GXSPA_0505	GZSPA_0503	JXSPA_0503	YNSPA_0503	ZJSPA_0506	competence damage-inducible protein A
465	7	A_56412810	B_197361744	GXSPA_0506	GZSPA_0504	JXSPA_0504	YNSPA_0504	ZJSPA_0507	transcriptional regulator
466	7	A_56412811	B_197361745	GXSPA_0507	GZSPA_0505	JXSPA_0505	YNSPA_0505	ZJSPA_0508	MR-MLE-family protein
467	7	A_56412812	B_197361746	GXSPA_0508	GZSPA_0506	JXSPA_0506	YNSPA_0506	ZJSPA_0509	transport protein
468	7	A_56412813	B_197361747	GXSPA_0509	GZSPA_0507	JXSPA_0507	YNSPA_0507	ZJSPA_0510	aldolase
469	7	A_56412815	B_197361748	GXSPA_0511	GZSPA_0509	JXSPA_0509	YNSPA_0509	ZJSPA_0512	deubiquitinase
470	7	A_56412817	B_197361750	GXSPA_0512	GZSPA_0510	JXSPA_0510	YNSPA_0510	ZJSPA_0513	sn-glycerol-3-phosphate dehydrogenase subunit C
471	7	A_56412818	B_197361751	GXSPA_0513	GZSPA_0511	JXSPA_0511	YNSPA_0511	ZJSPA_0514	anaerobic glycerol-3-phosphate dehydrogenase subunit B
472	7	A_56412819	B_197361752	GXSPA_0514	GZSPA_0512	JXSPA_0512	YNSPA_0512	ZJSPA_0515	sn-glycerol-3-phosphate dehydrogenase subunit A
473	7	A_56412820	B_197361753	GXSPA_0515	GZSPA_0513	JXSPA_0513	YNSPA_0513	ZJSPA_0516	sn-glycerol-3-phosphate transporter
474	7	A_56412821	B_197361754	GXSPA_0516	GZSPA_0514	JXSPA_0514	YNSPA_0514	ZJSPA_0517	glycerophosphodiester phosphodiesterase
475	7	A_56412822	B_197361755	GXSPA_0517	GZSPA_0515	JXSPA_0515	YNSPA_0515	ZJSPA_0518	transcriptional regulator
476	7	A_56412823	B_197361756	GXSPA_0518	GZSPA_0516	JXSPA_0516	YNSPA_0516	ZJSPA_0519	transmembrane transport protein
477	7	A_56412824	B_197361757	GXSPA_0519	GZSPA_0517	JXSPA_0517	YNSPA_0517	ZJSPA_0520	2Fe-2S ferredoxin YfaE
478	7	A_56412825	B_197361758	GXSPA_0520	GZSPA_0518	JXSPA_0518	YNSPA_0518	ZJSPA_0521	ribonucleotide-diphosphate reductase subunit beta
479	7	A_56412826	B_197361759	GXSPA_0521	GZSPA_0519	JXSPA_0519	YNSPA_0519	ZJSPA_0522	ribonucleotide-diphosphate reductase subunit alpha
480	7	A_56412827	B_197361760	GXSPA_0522	GZSPA_0520	JXSPA_0520	YNSPA_0520	ZJSPA_0523	3-demethylubiquinone-9 3-methyltransferase
481	7	A_56412828	B_197361761	GXSPA_0523	GZSPA_0521	JXSPA_0521	YNSPA_0521	ZJSPA_0524	transcriptional regulator, GntR family
482	7	A_56412829	B_197361762	GXSPA_0524	GZSPA_0522	JXSPA_0522	YNSPA_0522	ZJSPA_0525	permease
483	7	A_56412830	B_197361763	GXSPA_0525	GZSPA_0523	JXSPA_0523	YNSPA_0523	ZJSPA_0526	MR-MLE-family protein
484	7	A_56412831	B_197361764	GXSPA_0526	GZSPA_0524	JXSPA_0524	YNSPA_0524	ZJSPA_0527	DNA gyrase subunit A
485	7	A_56412832	B_197361765	GXSPA_0527	GZSPA_0525	JXSPA_0525	YNSPA_0525	ZJSPA_0528	hybrid sensory kinase in two-component regulatory system with RcsB and YojN
486	7	A_56412833	B_197361766	GXSPA_0528	GZSPA_0526	JXSPA_0526	YNSPA_0526	ZJSPA_0529	transcriptional regulator RcsB
487	7	A_56412834	B_197361767	GXSPA_0529	GZSPA_0527	JXSPA_0527	YNSPA_0527	ZJSPA_0530	phosphotransfer intermediate protein in two-component regulatory system with RcsBC
488	7	A_56412835	B_197361768	GXSPA_0530	GZSPA_0528	JXSPA_0528	YNSPA_0528	ZJSPA_0531	outer membrane porin protein C
489	7	A_56412836	B_197361769	GXSPA_0531	GZSPA_0529	JXSPA_0529	YNSPA_0529	ZJSPA_0532	thiamine biosynthesis lipoprotein ApbE
490	7	A_56412837	B_197361770	GXSPA_0532	GZSPA_0530	JXSPA_0530	YNSPA_0530	ZJSPA_0533	ADA regulatory protein
491	7	A_56412838	B_197361771	GXSPA_0533	GZSPA_0531	JXSPA_0531	YNSPA_0531	ZJSPA_0534	AlkB protein
492	7	A_56412839	B_197361772	GXSPA_0534	GZSPA_0532	JXSPA_0532	YNSPA_0532	ZJSPA_0535	multidrug transporter membrane protein/ATP-binding protein
493	7	A_56412840	B_197361773	GXSPA_0535	GZSPA_0533	JXSPA_0533	YNSPA_0533	ZJSPA_0536	ecotin
494	7	A_56412841	B_197361774	GXSPA_0536	GZSPA_0534	JXSPA_0534	YNSPA_0534	ZJSPA_0537	ferredoxin-type protein
495	7	A_56412842	B_197361775	GXSPA_0537	GZSPA_0535	JXSPA_0535	YNSPA_0535	ZJSPA_0538	assembly protein for periplasmic nitrate reductase
496	7	A_56412843	B_197361776	GXSPA_0538	GZSPA_0536	JXSPA_0536	YNSPA_0536	ZJSPA_0539	nitrate reductase catalytic subunit
497	7	A_56412844	B_197361777	GXSPA_0539	GZSPA_0537	JXSPA_0537	YNSPA_0537	ZJSPA_0540	quinol dehydrogenase periplasmic component
498	7	A_56412845	B_197361778	GXSPA_0540	GZSPA_0538	JXSPA_0538	YNSPA_0538	ZJSPA_0541	quinol dehydrogenase membrane protein
499	7	A_56412846	B_197361779	GXSPA_0541	GZSPA_0539	JXSPA_0539	YNSPA_0539	ZJSPA_0542	citrate reductase cytochrome c-type subunit
500	7	A_56412847	B_197361780	GXSPA_0542	GZSPA_0540	JXSPA_0540	YNSPA_0540	ZJSPA_0543	cytochrome c-type protein NapC
501	7	A_56415697,A_56412850	B_197361782,B_197364624	GXSPA_3595	GZSPA_3579	JXSPA_3581	YNSPA_0543	ZJSPA_0545	heme exporter protein c
502	7	A_56412851,A_56415696	B_197364623,B_197361783	GXSPA_3594	GZSPA_3578	JXSPA_3580	YNSPA_0544	ZJSPA_0546	CcmD
503	7	A_56412852,A_56415695	B_197361784,B_197364622	GXSPA_3593	GZSPA_3577	JXSPA_3579	YNSPA_0545	ZJSPA_0547	cytochrome c-type biogenesis protein
504	7	A_56415693,A_56412854	B_197361786,B_197364620	GXSPA_3591	GZSPA_3574	JXSPA_3576	YNSPA_0547	ZJSPA_0549	periplasmic thioredoxin of cytochrome c-type biogenesis
505	7	A_56412857	B_197361788	GXSPA_0544	GZSPA_0542	JXSPA_0542	YNSPA_0549	ZJSPA_0552	outer membrane protein
506	7	A_56412858	B_197361789	GXSPA_0545	GZSPA_0543	JXSPA_0543	YNSPA_0550	ZJSPA_0553	virulence protein MsgA-like protein
507	7	A_56412859	B_197361790	GXSPA_0546	GZSPA_0544	JXSPA_0544	YNSPA_0551	ZJSPA_0554	sulfatase
508	7	A_56412860	B_197361791	GXSPA_0547	GZSPA_0545	JXSPA_0545	YNSPA_0552	ZJSPA_0555	YejL
509	7	A_56412861	B_197361792	GXSPA_0548	GZSPA_0546	JXSPA_0546	YNSPA_0553	ZJSPA_0556	nucleoid-associated protein NdpA
510	7	A_56412862	B_197361793	GXSPA_0549	GZSPA_0547	JXSPA_0547	YNSPA_0554	ZJSPA_0557	putative inner membrane protein
511	7	A_56412863	B_197361794	GXSPA_0550	GZSPA_0548	JXSPA_0548	YNSPA_0555	ZJSPA_0558	50S ribosomal protein L25
512	7	A_56412864	B_197361795	GXSPA_0551	GZSPA_0549	JXSPA_0549	YNSPA_0556	ZJSPA_0559	helicase
513	7	A_56412865	B_197361796	GXSPA_0552	GZSPA_0550	JXSPA_0550	YNSPA_0557	ZJSPA_0560	16S rRNA pseudouridylate synthase A
514	7	A_56412866	B_197361797	GXSPA_0553	GZSPA_0551	JXSPA_0551	YNSPA_0558	ZJSPA_0561	bicyclomycin/multidrug efflux system
515	7	A_56412867	B_197361798	GXSPA_0554	GZSPA_0552	JXSPA_0552	YNSPA_0559	ZJSPA_0562	hypothetical protein
516	7	A_56412868	B_197361799	GXSPA_0555	GZSPA_0553	JXSPA_0553	YNSPA_0560	ZJSPA_0563	predicted protein
517	7	A_56412869	B_197361800	GXSPA_0556	GZSPA_0554	JXSPA_0554	YNSPA_0561	ZJSPA_0564	ABC-transporter ATP-binding protein
518	7	A_56412870	B_197361801	GXSPA_0557	GZSPA_0555	JXSPA_0555	YNSPA_0562	ZJSPA_0565	binding-protein-dependent transporter
519	7	A_56412871	B_197361802	GXSPA_0558	GZSPA_0556	JXSPA_0556	YNSPA_0563	ZJSPA_0566	binding-protein-dependent transporter
520	7	A_56412872	B_197361803	GXSPA_0559	GZSPA_0557	JXSPA_0557	YNSPA_0564	ZJSPA_0567	transport system periplasmic binding protein
521	7	A_56412873	B_197361804	GXSPA_0560	GZSPA_0558	JXSPA_0558	YNSPA_0565	ZJSPA_0568	diguanylate phosphodiesterase
522	7	A_56412874	B_197361805	GXSPA_0561	GZSPA_0559	JXSPA_0559	YNSPA_0566	ZJSPA_0569	outer membrane lipoprotein
523	7	A_56412875	B_197361806	GXSPA_0562	GZSPA_0560	JXSPA_0560	YNSPA_0567	ZJSPA_0570	phosphoesterase PA-phosphatase-like protein
524	7	A_56412876	B_197361807	GXSPA_0563	GZSPA_0561	JXSPA_0561	YNSPA_0568	ZJSPA_0571	cobalamin synthesis protein P47K
525	7	A_161936247	B_197361808	GXSPA_0564	GZSPA_0562	JXSPA_0562	YNSPA_0569	ZJSPA_0572	elongation factor P
526	7	A_56412878	B_197361809	GXSPA_0565	GZSPA_0563	JXSPA_0563	YNSPA_0570	ZJSPA_0573	hypothetical protein
527	7	A_56412879	B_197361810	GXSPA_0566	GZSPA_0564	JXSPA_0564	YNSPA_0571	ZJSPA_0574	putative inner membrane protein
528	7	A_56412880	B_197361811	GXSPA_0567	GZSPA_0565	JXSPA_0565	YNSPA_0572	ZJSPA_0575	putative inner membrane protein
529	7	A_56412881	B_197361812	GXSPA_0568	GZSPA_0566	JXSPA_0566	YNSPA_0573	ZJSPA_0576	sugar efflux transporter
530	7	A_56412882	B_197361813	GXSPA_0569	GZSPA_0567	JXSPA_0567	YNSPA_0574	ZJSPA_0577	bifunctional PTS system fructose-specific transporter subunit IIA/HPr protein
531	7	A_56412883	B_197361814	GXSPA_0570	GZSPA_0568	JXSPA_0568	YNSPA_0575	ZJSPA_0578	1-phosphofructokinase
532	7	A_56412884	B_197361815	GXSPA_0571	GZSPA_0569	JXSPA_0569	YNSPA_0576	ZJSPA_0579	PTS system fructose-specific transporter subunits IIBC
533	7	A_56412885	B_197361816	GXSPA_0572	GZSPA_0570	JXSPA_0570	YNSPA_0577	ZJSPA_0580	endonuclease IV
534	7	A_56412886	B_197361817	GXSPA_0573	GZSPA_0571	JXSPA_0571	YNSPA_0578	ZJSPA_0581	Uncharacterized protein family UPF0324
535	7	A_56412887	B_197361818	GXSPA_0574	GZSPA_0572	JXSPA_0572	YNSPA_0579	ZJSPA_0582	DNA-binding transcriptional regulator
536	7	A_56412889	B_197361820	GXSPA_0576	GZSPA_0574	JXSPA_0574	YNSPA_0581	ZJSPA_0585	colicin I receptor
537	7	A_56412890	B_197361821	GXSPA_0577	GZSPA_0575	JXSPA_0575	YNSPA_0582	ZJSPA_0586	putative transport protein
538	7	A_56412891	B_197361822	GXSPA_0578	GZSPA_0576	JXSPA_0576	YNSPA_0583	ZJSPA_0587	hydrolase
539	7	A_56412892	B_197361823	GXSPA_0580	GZSPA_0578	JXSPA_0578	YNSPA_0585	ZJSPA_0589	DNA-binding protein
540	7	A_56412893	B_197361824	GXSPA_0581	GZSPA_0579	JXSPA_0579	YNSPA_0586	ZJSPA_0590	esterase
541	7	A_56412894	B_197361825	GXSPA_0582	GZSPA_0580	JXSPA_0580	YNSPA_0587	ZJSPA_0591	GTP cyclohydrolase I
542	7	A_56412895	B_197361826	GXSPA_0583	GZSPA_0581	JXSPA_0581	YNSPA_0588	ZJSPA_0592	membrane protein
543	7	A_56412897	B_197361828	GXSPA_0585	GZSPA_0583	JXSPA_0583	YNSPA_0590	ZJSPA_0594	D-galactose-binding periplasmic protein
544	7	A_56412898	B_197361829	GXSPA_0587	GZSPA_0585	JXSPA_0585	YNSPA_0592	ZJSPA_0596	beta-methylgalactoside transporter inner membrane protein
545	7	A_56412899	B_197361830	GXSPA_0588	GZSPA_0586	JXSPA_0586	YNSPA_0593	ZJSPA_0597	dihydropyrimidine dehydrogenase
546	7	A_56412900	B_197361831	GXSPA_0589	GZSPA_0587	JXSPA_0587	YNSPA_0594	ZJSPA_0598	oxidoreductase
547	7	A_56412901	B_197361832	GXSPA_0590	GZSPA_0588	JXSPA_0588	YNSPA_0595	ZJSPA_0599	putative inner membrane protein
548	7	A_56412903	B_197361834	GXSPA_0592	GZSPA_0590	JXSPA_0590	YNSPA_0597	ZJSPA_0601	cytidine deaminase
549	7	A_56412904	B_197361835	GXSPA_0593	GZSPA_0591	JXSPA_0591	YNSPA_0598	ZJSPA_0602	puatative membrane protein
550	7	A_56412905	B_197361836	GXSPA_0594	GZSPA_0592	JXSPA_0592	YNSPA_0599	ZJSPA_0603	LrgA family protein
551	7	A_56412906	B_197361837	GXSPA_0595	GZSPA_0593	JXSPA_0593	YNSPA_0600	ZJSPA_0604	transcriptional regulator
552	7	A_56412907	B_197361838	GXSPA_0596	GZSPA_0594	JXSPA_0594	YNSPA_0601	ZJSPA_0605	n-hydroxybenzoate transporter
553	7	A_56412909	B_197361840	GXSPA_0598	GZSPA_0596	JXSPA_0596	YNSPA_0603	ZJSPA_0607	FAA-hydrolase-family protein
554	7	A_56412910	B_197361841	GXSPA_0599	GZSPA_0597	JXSPA_0597	YNSPA_0604	ZJSPA_0608	glutathione-S-transferase-family protein
555	7	A_56412911	B_197361842	GXSPA_0600	GZSPA_0598	JXSPA_0598	YNSPA_0605	ZJSPA_0609	salicylate hydroxylase
556	7	A_56412912	B_197361843	GXSPA_0601	GZSPA_0599	JXSPA_0599	YNSPA_0606	ZJSPA_0610	tRNA-dihydrouridine synthase C
557	7	A_56412913	B_197361844	GXSPA_0602	GZSPA_0600	JXSPA_0600	YNSPA_0607	ZJSPA_0611	hypothetical protein
558	7	A_56412914	B_197361845	GXSPA_0603	GZSPA_0601	JXSPA_0601	YNSPA_0608	ZJSPA_0612	multidrug resistance outer membrane protein MdtQ
559	7	A_56412915	B_197361846	GXSPA_0604	GZSPA_0602	JXSPA_0602	YNSPA_0609	ZJSPA_0613	acetoin dehydrogenase
560	7	A_56412916	B_197361847	GXSPA_0605	GZSPA_0603	JXSPA_0603	YNSPA_0610	ZJSPA_0614	SNARE associated Golgi protein-like protein
561	7	A_56412917	B_197361848	GXSPA_0606	GZSPA_0604	JXSPA_0604	YNSPA_0611	ZJSPA_0615	inner membrane protein YohC
562	7	A_56412918	B_197361849	GXSPA_0607	GZSPA_0605	JXSPA_0605	YNSPA_0612	ZJSPA_0616	D-alanyl-D-alanine endopeptidase
563	7	A_56412919	B_197361850	GXSPA_0608	GZSPA_0606	JXSPA_0606	YNSPA_0613	ZJSPA_0617	D-lactate dehydrogenase
564	7	A_56412920	B_197361851	GXSPA_0609	GZSPA_0607	JXSPA_0607	YNSPA_0614	ZJSPA_0618	periplasmic beta-glucosidase
565	7	A_56412921	B_197361852	GXSPA_0610	GZSPA_0608	JXSPA_0608	YNSPA_0615	ZJSPA_0619	periplasmic protein
566	7	A_56412922	B_197361853	GXSPA_0611	GZSPA_0609	JXSPA_0609	YNSPA_0616	ZJSPA_0620	permease
567	7	A_56412923	B_197361854	GXSPA_0612	GZSPA_0610	JXSPA_0610	YNSPA_0617	ZJSPA_0621	ABC transporter ATP-binding protein
568	7	A_56412924	B_197361855	GXSPA_0613	GZSPA_0611	JXSPA_0611	YNSPA_0618	ZJSPA_0622	permease
569	7	A_56412925	B_197361856	GXSPA_0614	GZSPA_0612	JXSPA_0612	YNSPA_0619	ZJSPA_0623	membrane protein
570	7	A_56412926	B_197361857	GXSPA_0615	GZSPA_0613	JXSPA_0613	YNSPA_0620	ZJSPA_0624	transcriptional regulator
571	7	A_56412927	B_197361858	GXSPA_0616	GZSPA_0614	JXSPA_0614	YNSPA_0621	ZJSPA_0625	two-component system sensor kinase
572	7	A_56412928	B_197361859	GXSPA_0617	GZSPA_0615	JXSPA_0615	YNSPA_0622	ZJSPA_0626	two-component response-regulatory protein YehT
573	7	A_56412929	B_197361860	GXSPA_0618	GZSPA_0616	JXSPA_0616	YNSPA_0623	ZJSPA_0627	putative cytoplasmic protein
574	7	A_56412930	B_197361861	GXSPA_0619	GZSPA_0617	JXSPA_0617	YNSPA_0624	ZJSPA_0628	lipoprotein
575	7	A_56412931	B_197361862	GXSPA_0620	GZSPA_0618	JXSPA_0618	YNSPA_0625	ZJSPA_0629	lipoprotein
576	7	A_56412932	B_197361863	GXSPA_0621	GZSPA_0619	JXSPA_0619	YNSPA_0626	ZJSPA_0630	methionyl-tRNA synthetase
577	7	A_56412933	B_197361864	GXSPA_0622	GZSPA_0620	JXSPA_0620	YNSPA_0627	ZJSPA_0631	ATPase
578	7	A_56412934	B_197361865	GXSPA_0623	GZSPA_0621	JXSPA_0621	YNSPA_0628	ZJSPA_0632	outer membrane protein
579	7	A_56412935	B_197361866	GXSPA_0624	GZSPA_0622	JXSPA_0622	YNSPA_0629	ZJSPA_0633	fimbrial subunit protein
580	7	A_56412936	B_197361867	GXSPA_0625	GZSPA_0623	JXSPA_0623	YNSPA_0630	ZJSPA_0634	fimbrial chaperone protein
581	7	A_56412937	B_197361868	GXSPA_0626	GZSPA_0624	JXSPA_0624	YNSPA_0631	ZJSPA_0635	outer membrane usher protein
582	7	A_56412938	B_197361869	GXSPA_0627	GZSPA_0625	JXSPA_0625	YNSPA_0632	ZJSPA_0636	fimbrial adhesin
583	7	A_56412939	B_197361870	GXSPA_0628	GZSPA_0626	JXSPA_0626	YNSPA_0633	ZJSPA_0637	periplasmic protein
584	7	A_56412940	B_197361871	GXSPA_0629	GZSPA_0627	JXSPA_0627	YNSPA_0634	ZJSPA_0638	hydroxyethylthiazole kinase
585	7	A_56412941	B_197361872	GXSPA_0630	GZSPA_0628	JXSPA_0628	YNSPA_0635	ZJSPA_0639	phosphomethylpyrimidine kinase
586	7	A_56412942	B_197361873	GXSPA_0631	GZSPA_0629	JXSPA_0629	YNSPA_0636	ZJSPA_0640	GntR family transcriptional regulator
587	7	A_56412943	B_197361874	GXSPA_0632	GZSPA_0630	JXSPA_0630	YNSPA_0637	ZJSPA_0641	sugar kinase
588	7	A_56412944	B_197361875	GXSPA_0633	GZSPA_0631	JXSPA_0631	YNSPA_0638	ZJSPA_0642	hydrolase
589	7	A_56412945	B_197361876	GXSPA_0634	GZSPA_0632	JXSPA_0632	YNSPA_0639	ZJSPA_0643	nucleoside permease
590	7	A_56412946	B_197361877	GXSPA_0635	GZSPA_0633	JXSPA_0633	YNSPA_0640	ZJSPA_0644	fructose-bisphosphate aldolase
591	7	A_56412948	B_197361879	GXSPA_0638	GZSPA_0635	JXSPA_0635	YNSPA_0642	ZJSPA_0646	putative inner membrane protein
592	7	A_56412949	B_197361880	GXSPA_0639	GZSPA_0636	JXSPA_0636	YNSPA_0643	ZJSPA_0647	Tir chaperone
593	7	A_56412950	B_197361881	GXSPA_0640	GZSPA_0637	JXSPA_0637	YNSPA_0644	ZJSPA_0648	hypothetical protein
594	7	A_56412951	B_197361882	GXSPA_0641	GZSPA_0638	JXSPA_0638	YNSPA_0645	ZJSPA_0649	protease
595	7	A_56412952	B_197361883	GXSPA_0642	GZSPA_0639	JXSPA_0639	YNSPA_0646	ZJSPA_0650	hypothetical protein
596	7	A_N6	B_N7	GXSPA_0643	GZSPA_0640	JXSPA_0640	YNSPA_0647	ZJSPA_0651	hypothetical protein
597	7	A_56412953	B_197361884	GXSPA_0644	GZSPA_0641	JXSPA_0641	YNSPA_0648	ZJSPA_0652	hypothetical protein
598	7	A_56412954	B_197361885	GXSPA_0645	GZSPA_0642	JXSPA_0642	YNSPA_0649	ZJSPA_0653	hypothetical protein
599	7	A_56412955	B_197361886	GXSPA_0646	GZSPA_0643	JXSPA_0643	YNSPA_0650	ZJSPA_0654	hypothetical protein
600	7	A_56412956	B_197361887	GXSPA_0647	GZSPA_0644	JXSPA_0644	YNSPA_0651	ZJSPA_0655	hypothetical protein
601	7	A_56412957	B_197361888	GXSPA_0648	GZSPA_0645	JXSPA_0645	YNSPA_0652	ZJSPA_0656	hypothetical protein
602	7	A_56412958	B_197361889	GXSPA_0649	GZSPA_0646	JXSPA_0646	YNSPA_0653	ZJSPA_0657	hypothetical protein
603	7	A_56412959	B_197361890	GXSPA_0650	GZSPA_0647	JXSPA_0647	YNSPA_0654	ZJSPA_0658	hypothetical protein
604	7	A_56412960	B_197361891	GXSPA_0651	GZSPA_0648	JXSPA_0648	YNSPA_0655	ZJSPA_0659	hypothetical protein
605	7	A_56412961	B_197361892	GXSPA_0652	GZSPA_0649	JXSPA_0649	YNSPA_0656	ZJSPA_0660	hypothetical protein
606	7	A_56412962	B_197361893	GXSPA_0653	GZSPA_0650	JXSPA_0650	YNSPA_0657	ZJSPA_0661	hypothetical protein
607	7	A_56412963	B_197361894	GXSPA_0654	GZSPA_0651	JXSPA_0651	YNSPA_0658	ZJSPA_0662	hypothetical protein
608	7	A_56412964	B_197361895	GXSPA_0655	GZSPA_0652	JXSPA_0652	YNSPA_0659	ZJSPA_0663	hypothetical protein
609	7	A_56412966	B_197361896	GXSPA_0657	GZSPA_0654	JXSPA_0654	YNSPA_0661	ZJSPA_0665	putative inner membrane protein
610	7	A_56412967	B_197361897	GXSPA_0658	GZSPA_0655	JXSPA_0655	YNSPA_0662	ZJSPA_0666	putative inner membrane protein
611	7	A_56412968	B_197361898	GXSPA_0659	GZSPA_0656	JXSPA_0656	YNSPA_0663	ZJSPA_0667	cytoplasmic protein
612	7	A_56412970	B_197361900	GXSPA_0661	GZSPA_0658	JXSPA_0658	YNSPA_0665	ZJSPA_0670	signal transduction histidine-protein kinase BaeS
613	7	A_56412971	B_197361901	GXSPA_0662	GZSPA_0659	JXSPA_0659	YNSPA_0666	ZJSPA_0671	multidrug efflux system protein MdtE
614	7	A_56412972	B_197361902	GXSPA_0663	GZSPA_0660	JXSPA_0660	YNSPA_0667	ZJSPA_0672	multidrug efflux system subunit MdtC
615	7	A_56412975	B_197361904	GXSPA_0666	GZSPA_0663	JXSPA_0663	YNSPA_0670	ZJSPA_0675	3-methyl-adenine DNA glycosylase II
616	7	A_56412976	B_197361905	GXSPA_0667	GZSPA_0664	JXSPA_0664	YNSPA_0671	ZJSPA_0676	PAS/PAC sensor-containing diguanylate cyclase/phosphodiesterase
617	7	A_56412977	B_197361906	GXSPA_0668	GZSPA_0665	JXSPA_0665	YNSPA_0672	ZJSPA_0677	uridine kinase
618	7	A_56412978	B_197361907	GXSPA_0669	GZSPA_0666	JXSPA_0666	YNSPA_0673	ZJSPA_0678	deoxycytidine triphosphate deaminase
619	7	A_56412979	B_197361908	GXSPA_0670	GZSPA_0667	JXSPA_0667	YNSPA_0674	ZJSPA_0679	assembly protein
620	7	A_56412980	B_197361909	GXSPA_0671	GZSPA_0668	JXSPA_0668	YNSPA_0675	ZJSPA_0680	Integral membrane protein TerC
621	7	A_56412981	B_197361910	GXSPA_0672	GZSPA_0669	JXSPA_0669	YNSPA_0676	ZJSPA_0681	polysaccharide export protein
622	7	A_56412982	B_197361911	GXSPA_0673	GZSPA_0670	JXSPA_0670	YNSPA_0677	ZJSPA_0682	tyrosine phosphatase
623	7	A_56412983	B_197361912	GXSPA_0674	GZSPA_0671	JXSPA_0671	YNSPA_0678	ZJSPA_0683	tyrosine kinase
624	7	A_56412985	B_197361913	GXSPA_0676	GZSPA_0673	JXSPA_0673	YNSPA_0680	ZJSPA_0685	colanic acid biosynthesis acetyltransferase WcaB
625	7	A_56412986	B_197361914	GXSPA_0677	GZSPA_0674	JXSPA_0674	YNSPA_0681	ZJSPA_0686	glycosyl transferase
626	7	A_56412987	B_197361915	GXSPA_0678	GZSPA_0675	JXSPA_0675	YNSPA_0682	ZJSPA_0687	colanic acid biosynthesis protein
627	7	A_56412988	B_197361916	GXSPA_0679	GZSPA_0676	JXSPA_0676	YNSPA_0683	ZJSPA_0688	glycosyl transferase
628	7	A_56412989	B_197361917	GXSPA_0680	GZSPA_0677	JXSPA_0677	YNSPA_0684	ZJSPA_0689	colanic acid biosynthesis acetyltransferase WcaF
629	7	A_56412990	B_197361918	GXSPA_0681	GZSPA_0678	JXSPA_0678	YNSPA_0685	ZJSPA_0690	GDP-mannose 4,6-dehydratase
630	7	A_56412991	B_197361919	GXSPA_0682	GZSPA_0679	JXSPA_0679	YNSPA_0686	ZJSPA_0691	GDP-fucose synthetase
631	7	A_56412992	B_197361920	GXSPA_0683	GZSPA_0680	JXSPA_0680	YNSPA_0687	ZJSPA_0692	O-antigen biosynthesis protein
632	7	A_56412993	B_197361921	GXSPA_0684	GZSPA_0681	JXSPA_0681	YNSPA_0688	ZJSPA_0693	glycosyl transferase
633	7	A_56412994	B_197361922	GXSPA_0685	GZSPA_0682	JXSPA_0682	YNSPA_0689	ZJSPA_0694	mannose-1-phosphate guanylyltransferase
634	7	A_56412995	B_197361923	GXSPA_0686	GZSPA_0683	JXSPA_0683	YNSPA_0690	ZJSPA_0695	phosphomannomutase
635	7	A_56412997	B_197361925	GXSPA_0691	GZSPA_0687	JXSPA_0687	YNSPA_0694	ZJSPA_0699	glycosyl transferase
636	7	A_56412998	B_197361926	GXSPA_0692	GZSPA_0688	JXSPA_0688	YNSPA_0695	ZJSPA_0700	colanic acid biosynthesis protein
637	7	A_56412999	B_197361927	GXSPA_0694	GZSPA_0690	JXSPA_0690	YNSPA_0697	ZJSPA_0702	dTDP-glucose 4,6 dehydratase
638	7	A_56413000	B_197361928	GXSPA_0695	GZSPA_0691	JXSPA_0691	YNSPA_0698	ZJSPA_0703	dTDP-4-dehydrorhamnose reductase
639	7	A_56413001	B_197361929	GXSPA_0696	GZSPA_0692	JXSPA_0692	YNSPA_0699	ZJSPA_0704	TDP-glucose pyrophosphorylase
640	7	A_56413002	B_197361930	GXSPA_0697	GZSPA_0693	JXSPA_0693	YNSPA_0700	ZJSPA_0705	dTDP-4-dehydrorhamnose 3,5-epimerase
641	7	A_56413003	B_197361931	GXSPA_0698	GZSPA_0694	JXSPA_0694	YNSPA_0701	ZJSPA_0706	CDP-6-deoxy-delta-3,4-glucoseen reductase
642	7	A_56413006	B_197361934	GXSPA_0701	GZSPA_0697	JXSPA_0697	YNSPA_0704	ZJSPA_0709	dehydratase RfbH
643	7	A_56413007	B_197361935	GXSPA_0702	GZSPA_0698	JXSPA_0698	YNSPA_0705	ZJSPA_0710	paratose synthase
644	7	A_N64	B_N65	GXSPA_0703	GZSPA_0699	JXSPA_0699	YNSPA_0706	ZJSPA_0711	hypothetical protein
645	7	A_56413014,A_56413012,A_56413010	B_197361938	GXSPA_0705	GZSPA_0701	JXSPA_0701	YNSPA_0708	ZJSPA_0713	glycosyl transferase
646	7	A_56413015	B_197361939	GXSPA_0706	GZSPA_0702	JXSPA_0702	YNSPA_0709	ZJSPA_0714	glycosyltransferase
647	7	A_56413016	B_197361940	GXSPA_0707	GZSPA_0703	JXSPA_0703	YNSPA_0710	ZJSPA_0715	rhamnosyltransferase
648	7	A_56413017	B_197361941	GXSPA_0708	GZSPA_0704	JXSPA_0704	YNSPA_0711	ZJSPA_0716	mannose-1-phosphate guanylyltransferase
649	7	A_56413018	B_197361942	GXSPA_0709	GZSPA_0705	JXSPA_0705	YNSPA_0712	ZJSPA_0717	phosphomannomutase
650	7	A_56413019	B_197361943	GXSPA_0710	GZSPA_0706	JXSPA_0706	YNSPA_0713	ZJSPA_0718	undecaprenyl-phosphate galactosephosphotransferase
651	7	A_56413020	B_197361944	GXSPA_0711	GZSPA_0707	JXSPA_0707	YNSPA_0714	ZJSPA_0719	6-phosphogluconate dehydrogenase
652	7	A_56413021	B_197361945	GXSPA_0712	GZSPA_0708	JXSPA_0708	YNSPA_0715	ZJSPA_0720	UDP-glucose 6-dehydrogenase
653	7	A_56413022	B_197361946	GXSPA_0713	GZSPA_0709	JXSPA_0709	YNSPA_0716	ZJSPA_0721	polysaccharide chain length regulator
654	7	A_56413023	B_197361947	GXSPA_0714	GZSPA_0710	JXSPA_0710	YNSPA_0717	ZJSPA_0722	bifunctional phosphoribosyl-AMP cyclohydrolase/phosphoribosyl-ATP pyrophosphatase protein
655	7	A_56413024	B_197361948	GXSPA_0715	GZSPA_0711	JXSPA_0711	YNSPA_0718	ZJSPA_0723	imidazole glycerol phosphate synthase subunit HisF
656	7	A_56413025	B_197361949	GXSPA_0716	GZSPA_0712	JXSPA_0712	YNSPA_0719	ZJSPA_0724	1-(5-phosphoribosyl)-5-[(5-phosphoribosylamino)methylideneamino] imidazole-4-carboxamide isomerase
657	7	A_56413026	B_197361950	GXSPA_0717	GZSPA_0713	JXSPA_0713	YNSPA_0720	ZJSPA_0725	imidazole glycerol phosphate synthase subunit HisH
658	7	A_56413027	B_197361951	GXSPA_0718	GZSPA_0714	JXSPA_0714	YNSPA_0721	ZJSPA_0726	imidazole glycerol-phosphate dehydratase/histidinol phosphatase
659	7	A_56413028	B_197361952	GXSPA_0719	GZSPA_0715	JXSPA_0715	YNSPA_0722	ZJSPA_0727	histidinol-phosphate aminotransferase
660	7	A_56413029	B_197361953	GXSPA_0720	GZSPA_0716	JXSPA_0716	YNSPA_0723	ZJSPA_0728	histidinol dehydrogenase
661	7	A_56413030	B_197361954	GXSPA_0721	GZSPA_0717	JXSPA_0717	YNSPA_0724	ZJSPA_0729	ATP phosphoribosyltransferase
662	7	A_56413031	B_197361955	GXSPA_0722	GZSPA_0718	JXSPA_0718	YNSPA_0725	ZJSPA_0730	6-phosphogluconate dehydrogenase NAD-binding protein
663	7	A_56413033	B_197361957	GXSPA_0724	GZSPA_0720	JXSPA_0720	YNSPA_0727	ZJSPA_0732	amino acid transporter protein
664	7	A_56413034	B_197361958	GXSPA_0725	GZSPA_0721	JXSPA_0721	YNSPA_0728	ZJSPA_0733	exonuclease I
665	7	A_56413035	B_197361959	GXSPA_0728	GZSPA_0724	JXSPA_0724	YNSPA_0731	ZJSPA_0736	thiosulfate reductase electron transport protein PhsB
666	7	A_56413036	B_197361960	GXSPA_0729	GZSPA_0725	JXSPA_0725	YNSPA_0732	ZJSPA_0737	thiosulfate reductase cytochrome b subunit
667	7	A_56413037	B_197361961	GXSPA_0731	GZSPA_0727	JXSPA_0727	YNSPA_0734	ZJSPA_0739	DNA gyrase inhibitor
668	7	A_56413038	B_197361962	GXSPA_0732	GZSPA_0728	JXSPA_0728	YNSPA_0735	ZJSPA_0740	putative inner membrane protein
669	7	A_56413039	B_197361963	GXSPA_0733	GZSPA_0729	JXSPA_0729	YNSPA_0736	ZJSPA_0741	YeeX
670	7	A_56413040	B_197361964	GXSPA_0734	GZSPA_0730	JXSPA_0730	YNSPA_0737	ZJSPA_0742	GHMP kinase
671	7	A_56413041	B_197361965	GXSPA_0735	GZSPA_0731	JXSPA_0731	YNSPA_0738	ZJSPA_0743	propionate kinase
672	7	A_56413042	B_197361966	GXSPA_0736	GZSPA_0732	JXSPA_0732	YNSPA_0739	ZJSPA_0744	propanediol utilization protein PduV
673	7	A_56413043	B_197361967	GXSPA_0737	GZSPA_0733	JXSPA_0733	YNSPA_0740	ZJSPA_0745	propanediol utilization protein PduU
674	7	A_56413044	B_197361968	GXSPA_0738	GZSPA_0734	JXSPA_0734	YNSPA_0741	ZJSPA_0746	propanediol utilization protein PduT
675	7	A_56413045	B_197361969	GXSPA_0739	GZSPA_0735	JXSPA_0735	YNSPA_0742	ZJSPA_0747	ferredoxin
676	7	A_56413046	B_197361970	GXSPA_0740	GZSPA_0736	JXSPA_0736	YNSPA_0743	ZJSPA_0748	propanol dehydrogenase
677	7	A_56413047	B_197361971	GXSPA_0741	GZSPA_0737	JXSPA_0737	YNSPA_0744	ZJSPA_0749	CoA-dependent proprionaldehyde dehydrogenase
678	7	A_56413048	B_197361972	GXSPA_0742	GZSPA_0738	JXSPA_0738	YNSPA_0745	ZJSPA_0750	putative propanediol utilization protein: B12 related protein
679	7	A_56413049	B_197361973	GXSPA_0743	GZSPA_0739	JXSPA_0739	YNSPA_0746	ZJSPA_0751	propanediol utilization polyhedral bodies protein
680	7	A_56413050	B_197361974	GXSPA_0744	GZSPA_0740	JXSPA_0740	YNSPA_0747	ZJSPA_0752	propanediol utilization protein
681	7	A_56413051	B_197361975	GXSPA_0745	GZSPA_0741	JXSPA_0741	YNSPA_0748	ZJSPA_0753	putative propanediol utilization protein
682	7	A_56413052	B_197361976	GXSPA_0746	GZSPA_0742	JXSPA_0742	YNSPA_0749	ZJSPA_0754	propanediol utilization protein PduK
683	7	A_56413053	B_197361977	GXSPA_0747	GZSPA_0743	JXSPA_0743	YNSPA_0750	ZJSPA_0755	propanediol utilization protein PduJ
684	7	A_56413054	B_197361978	GXSPA_0748	GZSPA_0744	JXSPA_0744	YNSPA_0751	ZJSPA_0756	PduH protein
685	7	A_56413056	B_197361979	GXSPA_0750	GZSPA_0746	JXSPA_0746	YNSPA_0753	ZJSPA_0758	diol dehydratase small subunit
686	7	A_56413057	B_197361980	GXSPA_0751	GZSPA_0747	JXSPA_0747	YNSPA_0754	ZJSPA_0759	diol dehydratase medium subunit
687	7	A_56413058	B_197361981	GXSPA_0752	GZSPA_0748	JXSPA_0748	YNSPA_0755	ZJSPA_0760	glycerol dehydratase large subunit
688	7	A_56413059	B_197361982	GXSPA_0753	GZSPA_0749	JXSPA_0749	YNSPA_0756	ZJSPA_0761	propanediol utilization protein PduB
689	7	A_56413060	B_197361983	GXSPA_0754	GZSPA_0750	JXSPA_0750	YNSPA_0757	ZJSPA_0762	propanediol utilization protein PduA
690	7	A_56413061	B_197361985	GXSPA_0756	GZSPA_0752	JXSPA_0752	YNSPA_0759	ZJSPA_0764	pdu/cob regulatory protein PocR
691	7	A_56413062	B_197361986	GXSPA_0758	GZSPA_0754	JXSPA_0754	YNSPA_0761	ZJSPA_0766	cobalamin biosynthesis protein
692	7	A_56413063	B_197361987	GXSPA_0759	GZSPA_0755	JXSPA_0755	YNSPA_0762	ZJSPA_0767	cobalt-precorrin-8X methylmutase
693	7	A_56413064	B_197361988	GXSPA_0760	GZSPA_0756	JXSPA_0756	YNSPA_0763	ZJSPA_0768	cobalt-precorrin-6A synthase
694	7	A_56413065	B_197361989	GXSPA_0761	GZSPA_0757	JXSPA_0757	YNSPA_0764	ZJSPA_0769	cobalt-precorrin-6Y C(5)-methyltransferase
695	7	A_56413066	B_197361990	GXSPA_0762	GZSPA_0758	JXSPA_0758	YNSPA_0765	ZJSPA_0770	cobalt-precorrin-6Y C(15)-methyltransferase
696	7	A_56413067	B_197361991	GXSPA_0763	GZSPA_0759	JXSPA_0759	YNSPA_0766	ZJSPA_0771	precorrin-4 C11-methyltransferase
697	7	A_56413068	B_197361992	GXSPA_0764	GZSPA_0760	JXSPA_0760	YNSPA_0767	ZJSPA_0772	cobalamin biosynthesis protein CbiG
698	7	A_56413069	B_197361993	GXSPA_0765	GZSPA_0761	JXSPA_0761	YNSPA_0768	ZJSPA_0773	precorrin-3B C17-methyltransferase
699	7	A_56413070	B_197361994	GXSPA_0766	GZSPA_0762	JXSPA_0762	YNSPA_0769	ZJSPA_0774	cobalt-precorrin-6x reductase
700	7	A_56413071	B_197361995	GXSPA_0767	GZSPA_0763	JXSPA_0763	YNSPA_0770	ZJSPA_0775	synthesis of vitamin B12 adenosyl cobalamide
701	7	A_56413072	B_197361996	GXSPA_0768	GZSPA_0764	JXSPA_0764	YNSPA_0771	ZJSPA_0776	cobalt-precorrin-2 C(20)-methyltransferase
702	7	A_161936246	B_197361997	GXSPA_0769	GZSPA_0765	JXSPA_0765	YNSPA_0772	ZJSPA_0777	cobalt transport protein CbiM
703	7	A_56413074	B_197361998	GXSPA_0770	GZSPA_0766	JXSPA_0766	YNSPA_0773	ZJSPA_0778	cobalt transport protein CbiN
704	7	A_56413075	B_197361999	GXSPA_0771	GZSPA_0767	JXSPA_0767	YNSPA_0774	ZJSPA_0779	cobalt transport protein CbiQ
705	7	A_56413076	B_197362000	GXSPA_0772	GZSPA_0768	JXSPA_0768	YNSPA_0775	ZJSPA_0780	cobalt transporter ATP-binding subunit
706	7	A_56413079	B_197362003	GXSPA_0775	GZSPA_0771	JXSPA_0772	YNSPA_0778	ZJSPA_0783	cobalamin synthase
707	7	A_56413080	B_197362004	GXSPA_0776	GZSPA_0772	JXSPA_0773	YNSPA_0779	ZJSPA_0784	nicotinate-nucleotide--dimethylbenzimidazole phosphoribosyltransferase
708	7	A_56413081	B_197362005	GXSPA_0777	GZSPA_0773	JXSPA_0774	YNSPA_0780	ZJSPA_0785	ErfK/YbiS/YcfS/YnhG family protein
709	7	A_56413082	B_197362006	GXSPA_0778	GZSPA_0774	JXSPA_0775	YNSPA_0781	ZJSPA_0786	hypothetical protein
710	7	A_N7	B_197362008	GXSPA_0780	GZSPA_0776	JXSPA_0777	YNSPA_0783	ZJSPA_0788	hypothetical protein
711	7	A_56413083	B_197362009	GXSPA_0781	GZSPA_0777	JXSPA_0778	YNSPA_0784	ZJSPA_0789	putative phage membrane protein
712	7	A_56413084	B_197362010	GXSPA_0782	GZSPA_0778	JXSPA_0779	YNSPA_0785	ZJSPA_0790	putative cytoplasmic protein
713	7	A_56413085	B_197362011	GXSPA_0783	GZSPA_0779	JXSPA_0780	YNSPA_0786	ZJSPA_0791	cytoplasmic protein
714	7	A_56413086	B_197362012	GXSPA_0784	GZSPA_0780	JXSPA_0781	YNSPA_0787	ZJSPA_0792	AMP nucleosidase
715	7	A_N8	B_N8	GXSPA_0785	GZSPA_0781	JXSPA_0782	YNSPA_0788	ZJSPA_0793	hypothetical protein
716	7	A_56413087	B_197362013	GXSPA_0786	GZSPA_0782	JXSPA_0783	YNSPA_0789	ZJSPA_0794	hypothetical protein
717	7	A_56413088	B_197362014	GXSPA_0787	GZSPA_0783	JXSPA_0784	YNSPA_0790	ZJSPA_0795	hypothetical protein
718	7	A_56413089	B_197362015	GXSPA_0788	GZSPA_0784	JXSPA_0785	YNSPA_0791	ZJSPA_0796	Protein mtfA
719	7	A_56413090	B_197362016	GXSPA_0789	GZSPA_0785	JXSPA_0786	YNSPA_0792	ZJSPA_0797	cytoplasmic protein
720	7	A_56413091	B_197362017	GXSPA_0790	GZSPA_0786	JXSPA_0787	YNSPA_0793	ZJSPA_0798	DNA polymerase V subunit UmuD
721	7	A_56413092	B_197362018	GXSPA_0791	GZSPA_0787	JXSPA_0788	YNSPA_0794	ZJSPA_0799	DNA polymerase V subunit UmuC
722	7	A_56413093	B_197362019	GXSPA_0792	GZSPA_0788	JXSPA_0789	YNSPA_0795	ZJSPA_0800	cold shock protein
723	7	A_56413094	B_197362020	GXSPA_0793	GZSPA_0789	JXSPA_0790	YNSPA_0796	ZJSPA_0801	outer membrane protein S1
724	7	A_56413095	B_197362021	GXSPA_0795	GZSPA_0791	JXSPA_0792	YNSPA_0798	ZJSPA_0803	metal dependent phosphohydrolase
725	7	A_56413096	B_197362022	GXSPA_0796	GZSPA_0792	JXSPA_0793	YNSPA_0799	ZJSPA_0804	DNA cytosine methylase
726	7	A_56413097	B_197362023	GXSPA_0797	GZSPA_0793	JXSPA_0794	YNSPA_0800	ZJSPA_0805	patch repair protein
727	7	A_56413098	B_197362024	GXSPA_0798	GZSPA_0794	JXSPA_0795	YNSPA_0801	ZJSPA_0806	carboxylate/amino acid/amine transporter
728	7	A_56413099	B_197362025	GXSPA_0799	GZSPA_0795	JXSPA_0796	YNSPA_0802	ZJSPA_0807	integral membrane protein
729	7	A_56413100	B_197362026	GXSPA_0800	GZSPA_0796	JXSPA_0797	YNSPA_0803	ZJSPA_0808	putative cytoplasmic protein
730	7	A_56413101	B_197362027	GXSPA_0801	GZSPA_0797	JXSPA_0798	YNSPA_0804	ZJSPA_0809	diguanylate cyclase
731	7	A_56413102	B_197362028	GXSPA_0802	GZSPA_0798	JXSPA_0799	YNSPA_0805	ZJSPA_0810	mannosyl-3-phosphoglycerate phosphatase
732	7	A_56413103	B_197362029	GXSPA_0803	GZSPA_0799	JXSPA_0800	YNSPA_0806	ZJSPA_0811	putative cytoplasmic protein
733	7	A_56413104	B_197362030	GXSPA_0804	GZSPA_0800	JXSPA_0801	YNSPA_0807	ZJSPA_0812	Protein dsrB
734	7	A_56413105	B_197362031	GXSPA_0805	GZSPA_0801	JXSPA_0802	YNSPA_0808	ZJSPA_0813	colanic acid capsullar biosynthesis activation protein A
735	7	A_56413106	B_197362032	GXSPA_0806	GZSPA_0802	JXSPA_0803	YNSPA_0809	ZJSPA_0814	flagellar biosynthesis protein FliR
736	7	A_56413107	B_197362033	GXSPA_0807	GZSPA_0803	JXSPA_0804	YNSPA_0810	ZJSPA_0815	flagellar biosynthesis protein FliQ
737	7	A_56413108	B_197362034	GXSPA_0808	GZSPA_0804	JXSPA_0805	YNSPA_0811	ZJSPA_0816	flagellar biosynthesis protein FliP
738	7	A_56413109	B_197362035	GXSPA_0809	GZSPA_0805	JXSPA_0806	YNSPA_0812	ZJSPA_0817	flagellar biosynthesis protein FliO
739	7	A_56413110	B_197362036	GXSPA_0810	GZSPA_0806	JXSPA_0807	YNSPA_0813	ZJSPA_0818	flagellar motor switch protein FliN
740	7	A_56413111	B_197362037	GXSPA_0811	GZSPA_0807	JXSPA_0808	YNSPA_0814	ZJSPA_0819	flagellar motor switch protein FliM
741	7	A_56413112	B_197362038	GXSPA_0812	GZSPA_0808	JXSPA_0809	YNSPA_0815	ZJSPA_0820	flagellar basal body-associated protein FliL
742	7	A_56413113	B_197362039	GXSPA_0813	GZSPA_0809	JXSPA_0810	YNSPA_0816	ZJSPA_0821	flagellar hook-length control protein
743	7	A_56413114	B_197362040	GXSPA_0814	GZSPA_0810	JXSPA_0811	YNSPA_0817	ZJSPA_0822	flagellar biosynthesis chaperone
744	7	A_56413115	B_197362041	GXSPA_0815	GZSPA_0811	JXSPA_0812	YNSPA_0818	ZJSPA_0823	flagellum-specific ATP synthase
745	7	A_56413116	B_197362042	GXSPA_0816	GZSPA_0812	JXSPA_0813	YNSPA_0819	ZJSPA_0824	flagellar assembly protein H
746	7	A_56413119	B_197362045	GXSPA_0820	GZSPA_0816	JXSPA_0816	YNSPA_0823	ZJSPA_0827	flagellar hook-basal body protein FliE
747	7	A_56413120	B_197362046	GXSPA_0821	GZSPA_0817	JXSPA_0817	YNSPA_0824	ZJSPA_0828	putative 50S ribosomal protein
748	7	A_56413121	B_197362047	GXSPA_0822	GZSPA_0818	JXSPA_0818	YNSPA_0825	ZJSPA_0829	SirA-like domain-containing protein
749	7	A_56413122	B_197362048	GXSPA_0823	GZSPA_0819	JXSPA_0819	YNSPA_0826	ZJSPA_0830	inner membrane protein
750	7	A_56413123	B_197362049	GXSPA_0824	GZSPA_0820	JXSPA_0820	YNSPA_0827	ZJSPA_0831	putative lipoprotein
751	7	A_56413124	B_197362050	GXSPA_0825	GZSPA_0821	JXSPA_0821	YNSPA_0828	ZJSPA_0832	cytoplasmic alpha-amylase
752	7	A_56413125	B_197362051	GXSPA_0826	GZSPA_0822	JXSPA_0822	YNSPA_0829	ZJSPA_0833	flagellar biosynthesis protein FliT
753	7	A_56413126	B_197362052	GXSPA_0827	GZSPA_0823	JXSPA_0823	YNSPA_0830	ZJSPA_0834	flagellar protein FliS
754	7	A_56413127	B_197362053	GXSPA_0828	GZSPA_0824	JXSPA_0824	YNSPA_0831	ZJSPA_0835	flagellar capping protein
755	7	A_161936245	B_197362055	GXSPA_0831	GZSPA_0827	JXSPA_0827	YNSPA_0834	ZJSPA_0838	flagellar biosynthesis sigma factor
756	7	A_56413130	B_197362056	GXSPA_0832	GZSPA_0828	JXSPA_0828	YNSPA_0835	ZJSPA_0839	flagella biosynthesis protein FliZ
757	7	A_56413131	B_197362057	GXSPA_0833	GZSPA_0829	JXSPA_0829	YNSPA_0836	ZJSPA_0840	cystine transporter subunit
758	7	A_56413132	B_197362058	GXSPA_0834	GZSPA_0830	JXSPA_0830	YNSPA_0837	ZJSPA_0841	D-cysteine desulfhydrase
759	7	A_56413133	B_197362059	GXSPA_0835	GZSPA_0831	JXSPA_0831	YNSPA_0838	ZJSPA_0842	ABC transporter membrane protein
760	7	A_56413134	B_197362060	GXSPA_0836	GZSPA_0832	JXSPA_0832	YNSPA_0839	ZJSPA_0843	amino-acid ABC transporter ATP-binding protein YecC
761	7	A_56413135	B_197362061	GXSPA_0837	GZSPA_0833	JXSPA_0833	YNSPA_0840	ZJSPA_0844	DNA-binding transcriptional activator SdiA
762	7	A_56413136	B_197362062	GXSPA_0838	GZSPA_0834	JXSPA_0834	YNSPA_0841	ZJSPA_0845	conserved protein, DUF2594 family
763	7	A_56413137	B_197362063	GXSPA_0839	GZSPA_0835	JXSPA_0835	YNSPA_0842	ZJSPA_0846	putative inner membrane protein
764	7	A_56413138	B_197362064	GXSPA_0840	GZSPA_0836	JXSPA_0836	YNSPA_0843	ZJSPA_0847	response regulator
765	7	A_56413139	B_197362065	GXSPA_0841	GZSPA_0837	JXSPA_0837	YNSPA_0844	ZJSPA_0848	excinuclease ABC subunit C
766	7	A_56413140	B_197362066	GXSPA_0842	GZSPA_0838	JXSPA_0838	YNSPA_0845	ZJSPA_0849	phosphatidylglycerophosphate synthetase
767	7	A_56413141	B_197362067	GXSPA_0843	GZSPA_0839	JXSPA_0839	YNSPA_0846	ZJSPA_0850	inner membrane protein
768	7	A_56413142	B_197362068	GXSPA_0844	GZSPA_0840	JXSPA_0840	YNSPA_0847	ZJSPA_0851	putative cell wall-associated hydrolase
769	7	A_56413143	B_197362069	GXSPA_0845	GZSPA_0841	JXSPA_0841	YNSPA_0848	ZJSPA_0852	glucose-6-phosphate dehydrogenase
770	7	A_56413144	B_197362070	GXSPA_0846	GZSPA_0842	JXSPA_0842	YNSPA_0849	ZJSPA_0853	yecA family protein
771	7	A_56413145	B_197362071	GXSPA_0847	GZSPA_0843	JXSPA_0843	YNSPA_0850	ZJSPA_0854	tyrosine-specific transport protein
772	7	A_56413146	B_197362072	GXSPA_0848	GZSPA_0845	JXSPA_0844	YNSPA_0851	ZJSPA_0855	putative metal-binding protein
773	7	A_56413147	B_197362073	GXSPA_0849	GZSPA_0846	JXSPA_0845	YNSPA_0852	ZJSPA_0856	ferritin
774	7	A_56413148	B_197362074	GXSPA_0850	GZSPA_0847	JXSPA_0846	YNSPA_0853	ZJSPA_0857	lipoprotein
775	7	A_56413149	B_197362075	GXSPA_0851	GZSPA_0848	JXSPA_0847	YNSPA_0854	ZJSPA_0858	ferritin-like protein
776	7	A_N9	B_N9	GXSPA_0852	GZSPA_0849	JXSPA_0848	YNSPA_0855	ZJSPA_0859	hypothetical protein
777	7	A_56413150	B_197362076	GXSPA_0853	GZSPA_0850	JXSPA_0849	YNSPA_0856	ZJSPA_0860	intracellular protease/amidase
778	7	A_56413151	B_197362077	GXSPA_0854	GZSPA_0851	JXSPA_0850	YNSPA_0857	ZJSPA_0861	L-arabinose transport system permease
779	7	A_56413152	B_197362078	GXSPA_0855	GZSPA_0852	JXSPA_0851	YNSPA_0858	ZJSPA_0862	trehalose-6-phosphate phosphatase
780	7	A_56413153	B_197362079	GXSPA_0856	GZSPA_0853	JXSPA_0852	YNSPA_0859	ZJSPA_0863	trehalose-6-phosphate synthase
781	7	A_56413154	B_197362080	GXSPA_0857	GZSPA_0854	JXSPA_0853	YNSPA_0860	ZJSPA_0864	universal stress protein UspC
782	7	A_56413155	B_197362081	GXSPA_0858	GZSPA_0855	JXSPA_0854	YNSPA_0861	ZJSPA_0865	putative cytoplasmic protein
783	7	A_56413156	B_197362082	GXSPA_0859	GZSPA_0856	JXSPA_0855	YNSPA_0862	ZJSPA_0866	transcriptional activator FlhD
784	7	A_56413157	B_197362083	GXSPA_0860	GZSPA_0857	JXSPA_0856	YNSPA_0863	ZJSPA_0867	transcriptional activator FlhC
785	7	A_56413158	B_197362084	GXSPA_0861	GZSPA_0858	JXSPA_0857	YNSPA_0864	ZJSPA_0868	flagellar motor protein MotA
786	7	A_56413159	B_197362085	GXSPA_0862	GZSPA_0859	JXSPA_0858	YNSPA_0865	ZJSPA_0869	flagellar motor protein MotB
787	7	A_56413161	B_197362087	GXSPA_0864	GZSPA_0861	JXSPA_0860	YNSPA_0867	ZJSPA_0872	purine-binding chemotaxis protein
788	7	A_56413162	B_197362088	GXSPA_0866	GZSPA_0863	JXSPA_0862	YNSPA_0869	ZJSPA_0874	chemotaxis methyltransferase CheR
789	7	A_56413163	B_197362089	GXSPA_0867	GZSPA_0864	JXSPA_0863	YNSPA_0870	ZJSPA_0875	chemotaxis-specific methylesterase
790	7	A_56413164	B_197362090	GXSPA_0868	GZSPA_0865	JXSPA_0864	YNSPA_0871	ZJSPA_0876	chemotaxis regulatory protein CheY
791	7	A_56413165	B_197362091	GXSPA_0869	GZSPA_0866	JXSPA_0865	YNSPA_0872	ZJSPA_0877	chemotaxis regulator CheZ
792	7	A_56413167	B_197362093	GXSPA_0871	GZSPA_0869	JXSPA_0867	YNSPA_0874	ZJSPA_0879	flagellar biosynthesis protein FlhA
793	7	A_56413168	B_197362094	GXSPA_0872	GZSPA_0870	JXSPA_0868	YNSPA_0875	ZJSPA_0880	flagellar protein FlhE
794	7	A_56413170	B_197362096	GXSPA_0873	GZSPA_0871	JXSPA_0869	YNSPA_0876	ZJSPA_0881	glycoside hydrolase family protein
795	7	A_56413171	B_197362097	GXSPA_0874	GZSPA_0872	JXSPA_0870	YNSPA_0877	ZJSPA_0882	penicillin-binding protein
796	7	A_56413172	B_197362098	GXSPA_0875	GZSPA_0873	JXSPA_0871	YNSPA_0878	ZJSPA_0883	arginyl-tRNA synthetase
797	7	A_56413173	B_197362099	GXSPA_0876	GZSPA_0874	JXSPA_0872	YNSPA_0879	ZJSPA_0884	metal-binding enzyme
798	7	A_56413174	B_197362100	GXSPA_0877	GZSPA_0875	JXSPA_0873	YNSPA_0880	ZJSPA_0885	copper homeostasis protein CutC
799	7	A_56413175	B_197362101	GXSPA_0878	GZSPA_0876	JXSPA_0874	YNSPA_0881	ZJSPA_0886	tRNA (mo5U34)-methyltransferase
800	7	A_56413176	B_197362102	GXSPA_0879	GZSPA_0877	JXSPA_0875	YNSPA_0882	ZJSPA_0887	tRNA (cmo5U34)-methyltransferase
801	7	A_56413177	B_197362103	GXSPA_0880	GZSPA_0878	JXSPA_0876	YNSPA_0883	ZJSPA_0888	putative inner membrane protein
802	7	A_56413178	B_197362104	GXSPA_0881	GZSPA_0879	JXSPA_0877	YNSPA_0884	ZJSPA_0889	conserved protein, UPF0759 family
803	7	A_56413179	B_197362105	GXSPA_0882	GZSPA_0880	JXSPA_0878	YNSPA_0885	ZJSPA_0890	isochorismatase hydrolase
804	7	A_56413180	B_197362106	GXSPA_0883	GZSPA_0881	JXSPA_0879	YNSPA_0886	ZJSPA_0891	aspartyl-tRNA synthetase
805	7	A_56413181	B_197362107	GXSPA_0884	GZSPA_0882	JXSPA_0880	YNSPA_0887	ZJSPA_0892	dATP pyrophosphohydrolase
806	7	A_56413182	B_197362108	GXSPA_0885	GZSPA_0883	JXSPA_0881	YNSPA_0888	ZJSPA_0893	putative DNA-binding regulatory protein, YebC/PmpR family
807	7	A_56413183	B_197362109	GXSPA_0886	GZSPA_0884	JXSPA_0882	YNSPA_0889	ZJSPA_0894	Holliday junction resolvase
808	7	A_56413184	B_197362110	GXSPA_0887	GZSPA_0885	JXSPA_0883	YNSPA_0890	ZJSPA_0895	conserved protein, DUF830 family
809	7	A_56413185	B_197362111	GXSPA_0888	GZSPA_0886	JXSPA_0884	YNSPA_0891	ZJSPA_0896	hypothetical protein
810	7	A_56413186	B_197362112	GXSPA_0889	GZSPA_0887	JXSPA_0885	YNSPA_0892	ZJSPA_0897	Holliday junction DNA helicase RuvA
811	7	A_56413187	B_197362113	GXSPA_0890	GZSPA_0888	JXSPA_0886	YNSPA_0893	ZJSPA_0898	Holliday junction DNA helicase RuvB
812	7	A_56413188	B_197362114	GXSPA_0891	GZSPA_0889	JXSPA_0887	YNSPA_0894	ZJSPA_0899	high-affinity zinc transporter membrane protein
813	7	A_56413189	B_197362115	GXSPA_0892	GZSPA_0890	JXSPA_0888	YNSPA_0895	ZJSPA_0900	high-affinity zinc transporter ATPase
814	7	A_161936244	B_197362116	GXSPA_0893	GZSPA_0891	JXSPA_0889	YNSPA_0896	ZJSPA_0901	high-affinity zinc transporter periplasmic component
815	7	A_56413191	B_197362117	GXSPA_0894	GZSPA_0892	JXSPA_0890	YNSPA_0897	ZJSPA_0902	peptidase M23
816	7	A_56413192	B_197362118	GXSPA_0895	GZSPA_0893	JXSPA_0891	YNSPA_0898	ZJSPA_0903	lipid A biosynthesis (KDO)2-(lauroyl)-lipid IVA acyltransferase
817	7	A_56413193	B_197362119	GXSPA_0896	GZSPA_0894	JXSPA_0892	YNSPA_0899	ZJSPA_0904	pyruvate kinase
818	7	A_56413194	B_197362120	GXSPA_0897	GZSPA_0895	JXSPA_0893	YNSPA_0900	ZJSPA_0905	DNA-binding transcriptional regulator HexR
819	7	A_56413195	B_197362121	GXSPA_0898	GZSPA_0896	JXSPA_0894	YNSPA_0901	ZJSPA_0906	glucose-6-phosphate 1-dehydrogenase
820	7	A_56413197	B_197362123	GXSPA_0900	GZSPA_0898	JXSPA_0896	YNSPA_0903	ZJSPA_0909	keto-hydroxyglutarate-aldolase/keto-deoxy-phosphogluconate aldolase
821	7	A_56413198	B_197362124	GXSPA_0901	GZSPA_0899	JXSPA_0897	YNSPA_0904	ZJSPA_0910	phosphoribosylglycinamide formyltransferase 2
822	7	A_56413199	B_197362125	GXSPA_0903	GZSPA_0901	JXSPA_0899	YNSPA_0906	ZJSPA_0912	secreted protein
823	7	A_56413200	B_197362126	GXSPA_0904	GZSPA_0902	JXSPA_0900	YNSPA_0907	ZJSPA_0913	putative inner membrane protein
824	7	A_56413201	B_197362127	GXSPA_0905	GZSPA_0903	JXSPA_0901	YNSPA_0908	ZJSPA_0914	protease 2
825	7	A_56413203	B_197362129	GXSPA_0907	GZSPA_0905	JXSPA_0903	YNSPA_0910	ZJSPA_0916	hydrolase, carbon-nitrogen family
826	7	A_56413204	B_197362130	GXSPA_0908	GZSPA_0906	JXSPA_0904	YNSPA_0911	ZJSPA_0917	DNA polymerase III subunit theta
827	7	A_56413205	B_197362131	GXSPA_0909	GZSPA_0907	JXSPA_0905	YNSPA_0912	ZJSPA_0918	copper resistance protein CopC
828	7	A_56413206	B_197362132	GXSPA_0910	GZSPA_0908	JXSPA_0906	YNSPA_0913	ZJSPA_0919	cation transporter
829	7	A_56413207	B_197362133	GXSPA_0911	GZSPA_0909	JXSPA_0907	YNSPA_0914	ZJSPA_0920	predicted protein
830	7	A_56413208	B_197362134	GXSPA_0912	GZSPA_0910	JXSPA_0908	YNSPA_0915	ZJSPA_0921	cytoplasmic protein
831	7	A_N78	B_N83	GXSPA_0914	GZSPA_0912	JXSPA_0910	YNSPA_0917	ZJSPA_0923	hypothetical protein
832	7	A_56413210	B_197362136	GXSPA_0916	GZSPA_0914	JXSPA_0912	YNSPA_0919	ZJSPA_0925	extracellular solute-binding protein
833	7	A_56413211	B_197362137	GXSPA_0917	GZSPA_0915	JXSPA_0913	YNSPA_0920	ZJSPA_0926	hypothetical protein
834	7	A_56413213	B_197362138	GXSPA_0920	GZSPA_0918	JXSPA_0916	YNSPA_0923	ZJSPA_0929	phage encoded DNA-binding protein
835	7	A_56413214	B_197362139	GXSPA_0921	GZSPA_0919	JXSPA_0917	YNSPA_0924	ZJSPA_0930	hypothetical protein
836	7	A_56413215	B_197362140	GXSPA_0922	GZSPA_0920	JXSPA_0918	YNSPA_0925	ZJSPA_0931	diguanylate cyclase
837	7	A_56413216	B_197362141	GXSPA_0923	GZSPA_0921	JXSPA_0919	YNSPA_0926	ZJSPA_0932	hydrolase
838	7	A_56413217	B_197362142	GXSPA_0924	GZSPA_0922	JXSPA_0920	YNSPA_0927	ZJSPA_0933	putative inner membrane lipoprotein
839	7	A_56413218	B_197362143	GXSPA_0925	GZSPA_0923	JXSPA_0921	YNSPA_0928	ZJSPA_0934	putative inner membrane protein
840	7	A_56413219	B_197362144	GXSPA_0926	GZSPA_0924	JXSPA_0922	YNSPA_0929	ZJSPA_0935	inner membrane protein
841	7	A_56413220	B_197362145	GXSPA_0927	GZSPA_0925	JXSPA_0923	YNSPA_0930	ZJSPA_0936	integral membrane protein
842	7	A_56413221	B_197362146	GXSPA_0928	GZSPA_0926	JXSPA_0924	YNSPA_0931	ZJSPA_0937	cytoplasmic protein
843	7	A_56413222	B_197362147	GXSPA_0930	GZSPA_0928	JXSPA_0926	YNSPA_0933	ZJSPA_0939	cytoplasmic protein
844	7	A_56413224	B_197362149	GXSPA_0932	GZSPA_0930	JXSPA_0928	YNSPA_0935	ZJSPA_0941	acetyltransferase
845	7	A_56413225	B_197362150	GXSPA_0933	GZSPA_0931	JXSPA_0929	YNSPA_0936	ZJSPA_0942	hypothetical protein
846	7	A_56413226	B_197362151	GXSPA_0934	GZSPA_0932	JXSPA_0930	YNSPA_0937	ZJSPA_0943	putative cytoplasmic protein
847	7	A_56413228	B_197362153	GXSPA_0936	GZSPA_0934	JXSPA_0932	YNSPA_0939	ZJSPA_0945	putative inner membrane protein
848	7	A_56413229	B_197362154	GXSPA_0937	GZSPA_0935	JXSPA_0933	YNSPA_0940	ZJSPA_0946	serine/threonine protein phosphatase 1
849	7	A_56413230	B_197362155	GXSPA_0938	GZSPA_0936	JXSPA_0934	YNSPA_0941	ZJSPA_0947	secreted protein
850	7	A_56413231	B_197362156	GXSPA_0939	GZSPA_0937	JXSPA_0935	YNSPA_0942	ZJSPA_0948	cytoplasmic protein
851	7	A_56413233	B_197362158	GXSPA_0941	GZSPA_0939	JXSPA_0937	YNSPA_0944	ZJSPA_0951	Mammalian cell entry related domain-containing protein
852	7	A_56413234	B_197362159	GXSPA_0942	GZSPA_0940	JXSPA_0938	YNSPA_0945	ZJSPA_0952	PqiA family integral membrane protein
853	7	A_56413235	B_197362160	GXSPA_0943	GZSPA_0941	JXSPA_0939	YNSPA_0946	ZJSPA_0953	putative GAF sensor protein
854	7	A_56413236	B_197362162	GXSPA_0945	GZSPA_0943	JXSPA_0941	YNSPA_0948	ZJSPA_0955	carboxy-terminal protease
855	7	A_56413237	B_197362163	GXSPA_0946	GZSPA_0944	JXSPA_0942	YNSPA_0949	ZJSPA_0956	heat shock protein HtpX
856	7	A_56413238	B_197362164	GXSPA_0947	GZSPA_0945	JXSPA_0943	YNSPA_0950	ZJSPA_0957	transport protein
857	7	A_56413240	B_197362166	GXSPA_0949	GZSPA_0947	JXSPA_0945	YNSPA_0952	ZJSPA_0959	putative outer membrane or exported
858	7	A_56413241	B_197362167	GXSPA_0950	GZSPA_0948	JXSPA_0946	YNSPA_0953	ZJSPA_0960	Protein mgrB
859	7	A_56413242	B_197362168	GXSPA_0951	GZSPA_0949	JXSPA_0947	YNSPA_0954	ZJSPA_0961	predicted inner membrane protein
860	7	A_56413243	B_197362169	GXSPA_0952	GZSPA_0950	JXSPA_0948	YNSPA_0955	ZJSPA_0962	putative cytoplasmic protein
861	7	A_56413244	B_197362170	GXSPA_0953	GZSPA_0951	JXSPA_0949	YNSPA_0956	ZJSPA_0963	cold shock-like protein CspC
862	7	A_56413245	B_197362171	GXSPA_0954	GZSPA_0952	JXSPA_0950	YNSPA_0957	ZJSPA_0964	penicillin-binding protein
863	7	A_56413246	B_197362172	GXSPA_0955	GZSPA_0953	JXSPA_0951	YNSPA_0958	ZJSPA_0965	23S rRNA methyltransferase A
864	7	A_56413247	B_197362173	GXSPA_0956	GZSPA_0954	JXSPA_0952	YNSPA_0959	ZJSPA_0966	membrane protein, terpenoid synthase-like
865	7	A_56413248	B_197362174	GXSPA_0957	GZSPA_0955	JXSPA_0953	YNSPA_0960	ZJSPA_0967	inner membrane protein, UPF0266 family
866	7	A_161936243	B_197362175	GXSPA_0958	GZSPA_0956	JXSPA_0954	YNSPA_0961	ZJSPA_0968	PTS system mannose-specific transporter subunit IID
867	7	A_56413250	B_197362176	GXSPA_0959	GZSPA_0957	JXSPA_0955	YNSPA_0962	ZJSPA_0969	phosphotransferase enzyme II subunit C
868	7	A_56413251	B_197362177	GXSPA_0960	GZSPA_0958	JXSPA_0956	YNSPA_0963	ZJSPA_0970	PTS system mannose-specific transporter subunit IIAB
869	7	A_56413252	B_197362178	GXSPA_0961	GZSPA_0959	JXSPA_0957	YNSPA_0964	ZJSPA_0971	cytoplasmic protein
870	7	A_56413254	B_197362180	GXSPA_0963	GZSPA_0961	JXSPA_0959	YNSPA_0966	ZJSPA_0973	diguanylate phosphodiesterase
871	7	A_56413255	B_197362181	GXSPA_0964	GZSPA_0962	JXSPA_0960	YNSPA_0967	ZJSPA_0974	L-serine deaminase 1
872	7	A_56413256	B_197362182	GXSPA_0965	GZSPA_0963	JXSPA_0961	YNSPA_0968	ZJSPA_0975	NUDIX hydrolase
873	7	A_56413257	B_197362183	GXSPA_0966	GZSPA_0964	JXSPA_0962	YNSPA_0969	ZJSPA_0976	para-aminobenzoate synthase component I
874	7	A_56413258	B_197362184	GXSPA_0967	GZSPA_0965	JXSPA_0963	YNSPA_0970	ZJSPA_0977	YoaH
875	7	A_56413259	B_197362185	GXSPA_0968	GZSPA_0966	JXSPA_0964	YNSPA_0971	ZJSPA_0978	endoribonuclease L-PSP
876	7	A_56413260	B_197362186	GXSPA_0969	GZSPA_0967	JXSPA_0965	YNSPA_0972	ZJSPA_0979	ATP-dependent helicase
877	7	A_56413261	B_197362187	GXSPA_0970	GZSPA_0968	JXSPA_0966	YNSPA_0973	ZJSPA_0980	universal protein YeaZ
878	7	A_56413263	B_197362189	GXSPA_0972	GZSPA_0970	JXSPA_0968	YNSPA_0975	ZJSPA_0982	long-chain-fatty-acid--CoA ligase
879	7	A_56413264	B_197362190	GXSPA_0973	GZSPA_0971	JXSPA_0969	YNSPA_0976	ZJSPA_0983	ribonuclease D
880	7	A_56413265	B_197362191	GXSPA_0974	GZSPA_0972	JXSPA_0970	YNSPA_0977	ZJSPA_0984	cell division topological specificity factor MinE
881	7	A_56413266	B_197362192	GXSPA_0975	GZSPA_0973	JXSPA_0971	YNSPA_0978	ZJSPA_0985	cell division inhibitor MinD
882	7	A_56413267	B_197362193	GXSPA_0976	GZSPA_0974	JXSPA_0972	YNSPA_0979	ZJSPA_0986	septum formation inhibitor
883	7	A_56413268	B_197362194	GXSPA_0977	GZSPA_0975	JXSPA_0973	YNSPA_0980	ZJSPA_0987	YcgL
884	7	A_56413269	B_197362195	GXSPA_0978	GZSPA_0976	JXSPA_0974	YNSPA_0981	ZJSPA_0988	fumarylacetoacetate (FAA) hydrolase
885	7	A_56413270	B_197362196	GXSPA_0979	GZSPA_0977	JXSPA_0975	YNSPA_0982	ZJSPA_0989	YcgN
886	7	A_56413271	B_N10	GXSPA_0980	GZSPA_0978	JXSPA_0976	YNSPA_0983	ZJSPA_0990	cytoplasmic protein
887	7	A_56413272	B_197362197	GXSPA_0981	GZSPA_0979	JXSPA_0977	YNSPA_0984	ZJSPA_0991	GnsAGnsB family protein
888	7	A_56413273	B_197362198	GXSPA_0982	GZSPA_0980	JXSPA_0978	YNSPA_0985	ZJSPA_0992	cytoplasmic protein
889	7	A_56413274	B_197362199	GXSPA_0983	GZSPA_0981	JXSPA_0979	YNSPA_0986	ZJSPA_0993	disulfide bond formation protein B
890	7	A_56413275	B_197362200	GXSPA_0984	GZSPA_0982	JXSPA_0980	YNSPA_0987	ZJSPA_0994	sodium/proton antiporter
891	7	A_56413276	B_197362201	GXSPA_0985	GZSPA_0983	JXSPA_0981	YNSPA_0988	ZJSPA_0995	fatty acid metabolism regulator
892	7	A_56413277	B_197362202	GXSPA_0986	GZSPA_0984	JXSPA_0982	YNSPA_0989	ZJSPA_0996	SpoVR family protein
893	7	A_56413278	B_197362203	GXSPA_0987	GZSPA_0985	JXSPA_0983	YNSPA_0990	ZJSPA_0997	D-amino acid dehydrogenase small subunit
894	7	A_56413279	B_197362204	GXSPA_0988	GZSPA_0986	JXSPA_0984	YNSPA_0991	ZJSPA_0998	alanine racemase
895	7	A_56413280	B_197362205	GXSPA_0989	GZSPA_0987	JXSPA_0985	YNSPA_0992	ZJSPA_0999	potassium/proton antiporter
896	7	A_56413281	B_197362206	GXSPA_0990	GZSPA_0988	JXSPA_0986	YNSPA_0993	ZJSPA_1000	L,D-carboxypeptidase A
897	7	A_56413282	B_197362207	GXSPA_0991	GZSPA_0989	JXSPA_0987	YNSPA_0994	ZJSPA_1001	membrane-bound lytic murein transglycosylase E
898	7	A_56413283	B_197362208	GXSPA_0993	GZSPA_0991	JXSPA_0989	YNSPA_0996	ZJSPA_1003	transglycosylase-associated protein
899	7	A_56413284	B_197362209	GXSPA_0994	GZSPA_0992	JXSPA_0990	YNSPA_0997	ZJSPA_1004	trehalase
900	7	A_56413285	B_197362210	GXSPA_0995	GZSPA_0993	JXSPA_0991	YNSPA_0998	ZJSPA_1005	glutamate dehydrogenase-like protein
901	7	A_56413287	B_197362212	GXSPA_0997	GZSPA_0995	JXSPA_0993	YNSPA_1000	ZJSPA_1007	cytochrome oxidase subunit II
902	7	A_56413288	B_197362213	GXSPA_0998	GZSPA_0996	JXSPA_0994	YNSPA_1001	ZJSPA_1008	third cytochrome oxidase, subunit I
903	7	A_56413289	B_197362214	GXSPA_0999	GZSPA_0997	JXSPA_0995	YNSPA_1002	ZJSPA_1009	hydrogenase-1 operon protein HyaF
904	7	A_56413290	B_197362215	GXSPA_1000	GZSPA_0998	JXSPA_0996	YNSPA_1003	ZJSPA_1010	hydrogenase-1 operon protein HyaE
905	7	A_56413291	B_197362216	GXSPA_1001	GZSPA_0999	JXSPA_0997	YNSPA_1004	ZJSPA_1011	hydrogenase 1 maturation protease
906	7	A_56413292	B_197362217	GXSPA_1002	GZSPA_1000	JXSPA_0998	YNSPA_1005	ZJSPA_1012	hydrogenase 1 b-type cytochrome subunit
907	7	A_56413293	B_197362218	GXSPA_1003	GZSPA_1001	JXSPA_0999	YNSPA_1006	ZJSPA_1013	hydrogenase 1 large subunit
908	7	A_56413294	B_197362219	GXSPA_1005	GZSPA_1003	JXSPA_1001	YNSPA_1008	ZJSPA_1015	putative cytoplasmic protein
909	7	A_56413295	B_197362220	GXSPA_1006	GZSPA_1004	JXSPA_1002	YNSPA_1009	ZJSPA_1016	GTP-dependent nucleic acid-binding protein EngD
910	7	A_56413296	B_197362221	GXSPA_1007	GZSPA_1005	JXSPA_1003	YNSPA_1010	ZJSPA_1017	peptidyl-tRNA hydrolase
911	7	A_56413298	B_197362223	GXSPA_1009	GZSPA_1007	JXSPA_1005	YNSPA_1012	ZJSPA_1019	sulfate transporter YchM
912	7	A_56413299	B_197362224	GXSPA_1010	GZSPA_1008	JXSPA_1006	YNSPA_1013	ZJSPA_1020	ribose-phosphate pyrophosphokinase
913	7	A_56413300	B_197362225	GXSPA_1011	GZSPA_1009	JXSPA_1007	YNSPA_1014	ZJSPA_1021	4-diphosphocytidyl-2-C-methyl-D-erythritol kinase
914	7	A_56413301	B_197362226	GXSPA_1012	GZSPA_1010	JXSPA_1008	YNSPA_1015	ZJSPA_1022	outer membrane lipoprotein LolB
915	7	A_56413302	B_197362227	GXSPA_1013	GZSPA_1011	JXSPA_1009	YNSPA_1016	ZJSPA_1023	glutamyl-tRNA reductase
916	7	A_56413305	B_197362230	GXSPA_1016	GZSPA_1015	JXSPA_1012	YNSPA_1019	ZJSPA_1026	transcriptional regulator
917	7	A_56413306	B_197362231	GXSPA_1017	GZSPA_1016	JXSPA_1013	YNSPA_1020	ZJSPA_1027	transcriptional regulator
918	7	A_56413307	B_197362232	GXSPA_1018	GZSPA_1017	JXSPA_1014	YNSPA_1021	ZJSPA_1028	2-dehydro-3-deoxyphosphooctonate aldolase
919	7	A_56413308	B_197362233	GXSPA_1019	GZSPA_1018	JXSPA_1015	YNSPA_1022	ZJSPA_1029	calcium/sodium:proton antiporter
920	7	A_56413309	B_197362234	GXSPA_1021	GZSPA_1020	JXSPA_1017	YNSPA_1024	ZJSPA_1031	DsrE family protein
921	7	A_56413310	B_197362235	GXSPA_1022	GZSPA_1021	JXSPA_1018	YNSPA_1025	ZJSPA_1032	putative invasin
922	7	A_56413311	B_197362236	GXSPA_1023	GZSPA_1022	JXSPA_1019	YNSPA_1026	ZJSPA_1033	transcriptional regulator NarL
923	7	A_56413313	B_197362238	GXSPA_1026	GZSPA_1024	JXSPA_1021	YNSPA_1028	ZJSPA_1035	nitrite extrusion protein
924	7	A_56413314	B_197362239	GXSPA_1027	GZSPA_1025	JXSPA_1022	YNSPA_1029	ZJSPA_1036	respiratory nitrate reductase 1 subunit alpha
925	7	A_56413315	B_197362240	GXSPA_1028	GZSPA_1026	JXSPA_1023	YNSPA_1030	ZJSPA_1037	respiratory nitrate reductase 1 subunit beta
926	7	A_56413316	B_197362241	GXSPA_1029	GZSPA_1027	JXSPA_1024	YNSPA_1031	ZJSPA_1038	respiratory nitrate reductase 1 subunit delta
927	7	A_56413317	B_197362242	GXSPA_1030	GZSPA_1028	JXSPA_1025	YNSPA_1032	ZJSPA_1039	respiratory nitrate reductase 1 subunit gamma
928	7	A_N10	B_N11	GXSPA_1031	GZSPA_1029	JXSPA_1026	YNSPA_1033	ZJSPA_1040	hypothetical protein
929	7	A_56413318	B_197362243	GXSPA_1032	GZSPA_1030	JXSPA_1027	YNSPA_1034	ZJSPA_1041	secreted protein
930	7	A_56413319	B_197362244	GXSPA_1033	GZSPA_1031	JXSPA_1028	YNSPA_1035	ZJSPA_1042	hypothetical protein
931	7	A_56413320	B_197362245	GXSPA_1034	GZSPA_1032	JXSPA_1029	YNSPA_1036	ZJSPA_1043	formyltetrahydrofolate deformylase
932	7	A_56413321	B_197362246	GXSPA_1035	GZSPA_1033	JXSPA_1030	YNSPA_1037	ZJSPA_1044	SEC-C motif domain-containing protein
933	7	A_56413322	B_197362247	GXSPA_1036	GZSPA_1034	JXSPA_1031	YNSPA_1038	ZJSPA_1045	Patatin
934	7	A_56413323	B_197362248	GXSPA_1037	GZSPA_1035	JXSPA_1032	YNSPA_1039	ZJSPA_1046	response regulator of RpoS
935	7	A_56413324	B_197362249	GXSPA_1038	GZSPA_1036	JXSPA_1033	YNSPA_1040	ZJSPA_1047	UTP--glucose-1-phosphate uridylyltransferase subunit GalU
936	7	A_56413325	B_197362250	GXSPA_1039	GZSPA_1037	JXSPA_1034	YNSPA_1041	ZJSPA_1048	global DNA-binding transcriptional dual regulator H-NS
937	7	A_56413326	B_197362251	GXSPA_1040	GZSPA_1038	JXSPA_1035	YNSPA_1042	ZJSPA_1049	thymidine kinase
938	7	A_56413327	B_197362252	GXSPA_1041	GZSPA_1039	JXSPA_1036	YNSPA_1043	ZJSPA_1050	bifunctional acetaldehyde-CoA/alcohol dehydrogenase
939	7	A_56413328	B_197362253	GXSPA_1042	GZSPA_1040	JXSPA_1037	YNSPA_1044	ZJSPA_1051	multiple antibiotic resistance (MarC)-like protein
940	7	A_56413329	B_197362254	GXSPA_1043	GZSPA_1041	JXSPA_1038	YNSPA_1045	ZJSPA_1052	periplasmic oligopeptide-binding protein
941	7	A_56413330	B_197362255	GXSPA_1044	GZSPA_1042	JXSPA_1039	YNSPA_1046	ZJSPA_1053	oligopeptide transporter permease
942	7	A_56413331	B_197362256	GXSPA_1045	GZSPA_1043	JXSPA_1040	YNSPA_1047	ZJSPA_1054	oligoeptide ABC transporter
943	7	A_56413332	B_197362257	GXSPA_1046	GZSPA_1044	JXSPA_1041	YNSPA_1048	ZJSPA_1055	oligopeptide transporter ATP-binding protein
944	7	A_56413333	B_197362258	GXSPA_1047	GZSPA_1045	JXSPA_1042	YNSPA_1049	ZJSPA_1056	oligopeptide transport ATP-binding protein OppF
945	7	A_56413334	B_197362259	GXSPA_1048	GZSPA_1046	JXSPA_1043	YNSPA_1050	ZJSPA_1057	membrane transporter
946	7	A_56413335	B_197362260	GXSPA_1049	GZSPA_1047	JXSPA_1044	YNSPA_1051	ZJSPA_1058	dsDNA-mimic protein
947	7	A_56413336	B_197362261	GXSPA_1050	GZSPA_1048	JXSPA_1045	YNSPA_1052	ZJSPA_1059	cardiolipin synthetase
948	7	A_N11	B_N12	GXSPA_1051	GZSPA_1049	JXSPA_1046	YNSPA_1053	ZJSPA_1060	hypothetical protein
949	7	A_56413337	B_197362262	GXSPA_1052	GZSPA_1050	JXSPA_1047	YNSPA_1054	ZJSPA_1061	YciI-like protein
950	7	A_56413338	B_197362263	GXSPA_1053	GZSPA_1051	JXSPA_1048	YNSPA_1055	ZJSPA_1062	transport protein TonB
951	7	A_56413339	B_197362264	GXSPA_1054	GZSPA_1052	JXSPA_1049	YNSPA_1056	ZJSPA_1063	acyl-CoA thioester hydrolase
952	7	A_56413340	B_197362265	GXSPA_1055	GZSPA_1053	JXSPA_1050	YNSPA_1057	ZJSPA_1064	intracellular septation protein A
953	7	A_56413341	B_197362266	GXSPA_1056	GZSPA_1054	JXSPA_1051	YNSPA_1058	ZJSPA_1065	inner membrane protein, UPF0259 family
954	7	A_56413342	B_197362267	GXSPA_1057	GZSPA_1055	JXSPA_1052	YNSPA_1059	ZJSPA_1066	putative ferredoxin
955	7	A_56413343	B_197362268	GXSPA_1058	GZSPA_1056	JXSPA_1053	YNSPA_1060	ZJSPA_1067	outer membrane protein W
956	7	A_56413344	B_197362269	GXSPA_1059	GZSPA_1057	JXSPA_1054	YNSPA_1061	ZJSPA_1068	Mn-containing catalase
957	7	A_56413345	B_197362270	GXSPA_1060	GZSPA_1058	JXSPA_1055	YNSPA_1062	ZJSPA_1069	YciE protein
958	7	A_56413346	B_197362271	GXSPA_1061	GZSPA_1059	JXSPA_1056	YNSPA_1063	ZJSPA_1070	protein yciF
959	7	A_56413348	B_197362273	GXSPA_1063	GZSPA_1061	JXSPA_1058	YNSPA_1065	ZJSPA_1072	tryptophan synthase subunit alpha
960	7	A_56413349	B_197362274	GXSPA_1064	GZSPA_1062	JXSPA_1059	YNSPA_1066	ZJSPA_1073	tryptophan synthase subunit beta
961	7	A_56413350	B_197362275	GXSPA_1065	GZSPA_1063	JXSPA_1060	YNSPA_1067	ZJSPA_1074	bifunctional indole-3-glycerol phosphate synthase/phosphoribosylanthranilate isomerase
962	7	A_56413352	B_197362276	GXSPA_1067	GZSPA_1065	JXSPA_1062	YNSPA_1069	ZJSPA_1076	anthranilate synthase component I
963	7	A_56413353	B_197362277	GXSPA_1068	GZSPA_1066	JXSPA_1063	YNSPA_1070	ZJSPA_1077	PHP domain-containing protein
964	7	A_56413354	B_197362278	GXSPA_1069	GZSPA_1067	JXSPA_1064	YNSPA_1071	ZJSPA_1078	rna-binding protein, yrdc
965	7	A_56413355	B_197362279	GXSPA_1070	GZSPA_1068	JXSPA_1065	YNSPA_1072	ZJSPA_1079	23S rRNA pseudouridylate synthase B
966	7	A_56413356	B_197362280	GXSPA_1071	GZSPA_1069	JXSPA_1066	YNSPA_1073	ZJSPA_1080	cob(I)yrinic acid a,c-diamide adenosyltransferase
967	7	A_56413357	B_197362281	GXSPA_1072	GZSPA_1070	JXSPA_1067	YNSPA_1074	ZJSPA_1081	short chain dehydrogenase
968	7	A_56413358	B_197362282	GXSPA_1073	GZSPA_1071	JXSPA_1068	YNSPA_1075	ZJSPA_1082	periplasmic protease
969	7	A_56413359	B_197362283	GXSPA_1074	GZSPA_1072	JXSPA_1069	YNSPA_1076	ZJSPA_1083	DUF2498 protein YciN
970	7	A_56413360	B_197362284	GXSPA_1075	GZSPA_1073	JXSPA_1070	YNSPA_1077	ZJSPA_1084	DNA topoisomerase I
971	7	A_56413361	B_197362285	GXSPA_1076	GZSPA_1074	JXSPA_1071	YNSPA_1078	ZJSPA_1085	transcriptional regulator CysB
972	7	A_N13	B_N14	GXSPA_1077	GZSPA_1075	JXSPA_1072	YNSPA_1079	ZJSPA_1086	hypothetical protein
973	7	A_N12	B_N13	GXSPA_1078	GZSPA_1076	JXSPA_1073	YNSPA_1080	ZJSPA_1087	hypothetical protein
974	7	A_56413362	B_197362286	GXSPA_1079	GZSPA_1077	JXSPA_1074	YNSPA_1081	ZJSPA_1088	aconitate hydratase
975	7	A_56413363	B_197362287	GXSPA_1080	GZSPA_1078	JXSPA_1075	YNSPA_1082	ZJSPA_1089	GTP cyclohydrolase II
976	7	A_56413364	B_197362288	GXSPA_1081	GZSPA_1079	JXSPA_1076	YNSPA_1083	ZJSPA_1090	phosphatidylglycerophosphatase B
977	7	A_56413365	B_197362289	GXSPA_1082	GZSPA_1080	JXSPA_1077	YNSPA_1084	ZJSPA_1091	inner membrane protein YciS
978	7	A_56413366	B_197362290	GXSPA_1083	GZSPA_1081	JXSPA_1078	YNSPA_1085	ZJSPA_1092	tetratricopeptide repeat protein
979	7	A_56413367	B_197362291	GXSPA_1084	GZSPA_1082	JXSPA_1079	YNSPA_1086	ZJSPA_1093	orotidine 5'-phosphate decarboxylase
980	7	A_56413368	B_197362292	GXSPA_1085	GZSPA_1083	JXSPA_1080	YNSPA_1087	ZJSPA_1094	translation initiation factor Sui1
981	7	A_56413369	B_N15	GXSPA_1086	GZSPA_1084	JXSPA_1081	YNSPA_1088	ZJSPA_1095	lipoprotein
982	7	A_56413370	B_197362293	GXSPA_1087	GZSPA_1085	JXSPA_1082	YNSPA_1089	ZJSPA_1096	regulatory protein
983	7	A_56413371	B_197362294	GXSPA_1088	GZSPA_1086	JXSPA_1083	YNSPA_1090	ZJSPA_1097	hypothetical protein
984	7	A_56413372	B_197362295	GXSPA_1089	GZSPA_1087	JXSPA_1084	YNSPA_1091	ZJSPA_1098	RNase II stability modulator
985	7	A_56413373	B_197362296	GXSPA_1090	GZSPA_1088	JXSPA_1085	YNSPA_1092	ZJSPA_1099	exoribonuclease II
986	7	A_56413374	B_197362297	GXSPA_1091	GZSPA_1089	JXSPA_1086	YNSPA_1093	ZJSPA_1100	putative cytoplasmic protein
987	7	A_56413375	B_197362298	GXSPA_1092	GZSPA_1090	JXSPA_1087	YNSPA_1094	ZJSPA_1101	enoyl-(acyl carrier protein) reductase
988	7	A_56413376	B_197362299	GXSPA_1094	GZSPA_1092	JXSPA_1089	YNSPA_1096	ZJSPA_1103	hypothetical protein
989	7	A_56413377	B_197362300	GXSPA_1095	GZSPA_1093	JXSPA_1090	YNSPA_1097	ZJSPA_1104	peptide transport system ATP-binding protein SapF
990	7	A_56413378	B_197362301	GXSPA_1096	GZSPA_1094	JXSPA_1091	YNSPA_1098	ZJSPA_1105	peptide transport system ATP-binding protein SapD
991	7	A_56413379	B_197362302	GXSPA_1097	GZSPA_1095	JXSPA_1092	YNSPA_1099	ZJSPA_1106	peptide transport system permease SapC
992	7	A_56413380	B_197362303	GXSPA_1098	GZSPA_1096	JXSPA_1093	YNSPA_1100	ZJSPA_1107	integrase
993	7	A_56413381	B_197362304	GXSPA_1099	GZSPA_1097	JXSPA_1094	YNSPA_1101	ZJSPA_1108	hypothetical protein
994	7	A_56413383	B_197362306	GXSPA_1101	GZSPA_1099	JXSPA_1096	YNSPA_1103	ZJSPA_1110	periplasmic protein
995	7	A_56413384	B_197362307	GXSPA_1103	GZSPA_1101	JXSPA_1098	YNSPA_1105	ZJSPA_1112	hypothetical protein
996	7	A_56413385	B_197362308	GXSPA_1104	GZSPA_1102	JXSPA_1099	YNSPA_1106	ZJSPA_1113	peptide transport system permease SapB
997	7	A_56413386	B_197362309	GXSPA_1105	GZSPA_1103	JXSPA_1100	YNSPA_1107	ZJSPA_1114	peptide transport periplasmic protein SapA
998	7	A_56413387	B_197362310	GXSPA_1106	GZSPA_1104	JXSPA_1101	YNSPA_1108	ZJSPA_1115	phage shock protein operon transcriptional activator
999	7	A_56413388	B_197362311	GXSPA_1107	GZSPA_1105	JXSPA_1102	YNSPA_1109	ZJSPA_1116	phage shock protein PspA
1000	7	A_56413389	B_197362312	GXSPA_1108	GZSPA_1106	JXSPA_1103	YNSPA_1110	ZJSPA_1117	phage shock protein B
1001	7	A_56413390	B_197362313	GXSPA_1109	GZSPA_1107	JXSPA_1104	YNSPA_1111	ZJSPA_1118	DNA-binding transcriptional activator PspC
1002	7	A_56413391	B_197362314	GXSPA_1110	GZSPA_1108	JXSPA_1105	YNSPA_1112	ZJSPA_1119	peripheral inner membrane phage-shock protein
1003	7	A_56413392	B_197362315	GXSPA_1111	GZSPA_1109	JXSPA_1106	YNSPA_1113	ZJSPA_1120	thiosulfate:cyanide sulfurtransferase
1004	7	A_56413393	B_197362316	GXSPA_1112	GZSPA_1110	JXSPA_1107	YNSPA_1114	ZJSPA_1121	ATP-binding protein
1005	7	A_56413394	B_197362317	GXSPA_1113	GZSPA_1111	JXSPA_1108	YNSPA_1115	ZJSPA_1122	Uncharacterized protein family UPF0283
1006	7	A_56413395	B_197362318	GXSPA_1114	GZSPA_1112	JXSPA_1109	YNSPA_1116	ZJSPA_1123	DNA-binding transcriptional regulator TyrR
1007	7	A_56413396	B_197362319	GXSPA_1115	GZSPA_1113	JXSPA_1110	YNSPA_1117	ZJSPA_1124	thiol peroxidase
1008	7	A_56413397	B_197362320	GXSPA_1116	GZSPA_1114	JXSPA_1111	YNSPA_1118	ZJSPA_1125	mandelate racemase
1009	7	A_56413398	B_197362321	GXSPA_1117	GZSPA_1115	JXSPA_1112	YNSPA_1119	ZJSPA_1126	murein peptide amidase A
1010	7	A_56413399	B_197362322	GXSPA_1118	GZSPA_1116	JXSPA_1113	YNSPA_1120	ZJSPA_1127	periplasmic murein peptide-binding protein MppA
1011	7	A_56413400	B_197362323	GXSPA_1120	GZSPA_1118	JXSPA_1115	YNSPA_1122	ZJSPA_1129	transcriptional regulator
1012	7	A_56413401	B_197362324	GXSPA_1121	GZSPA_1119	JXSPA_1116	YNSPA_1123	ZJSPA_1130	oxidoreductase
1013	7	A_56413402	B_197362325	GXSPA_1122	GZSPA_1120	JXSPA_1117	YNSPA_1124	ZJSPA_1131	oxidoreductase
1014	7	A_56413404	B_197362327	GXSPA_1124	GZSPA_1122	JXSPA_1119	YNSPA_1126	ZJSPA_1133	lipoprotein
1015	7	A_56413405	B_197362328	GXSPA_1126	GZSPA_1124	JXSPA_1121	YNSPA_1128	ZJSPA_1135	transcriptional regulator
1016	7	A_56413406	B_197362329	GXSPA_1127	GZSPA_1125	JXSPA_1122	YNSPA_1129	ZJSPA_1136	lipoprotein
1017	7	A_56413407	B_197362330	GXSPA_1129	GZSPA_1127	JXSPA_1124	YNSPA_1131	ZJSPA_1138	hypothetical protein
1018	7	A_56413408	B_197362331	GXSPA_1130	GZSPA_1128	JXSPA_1125	YNSPA_1132	ZJSPA_1139	thiol peroxidase
1019	7	A_56413409	B_197362332	GXSPA_1131	GZSPA_1129	JXSPA_1126	YNSPA_1133	ZJSPA_1140	hypothetical protein
1020	7	A_56413410	B_197362333	GXSPA_1132	GZSPA_1130	JXSPA_1127	YNSPA_1134	ZJSPA_1141	B3/4 domain-containing protein
1021	7	A_56413411	B_197362334	GXSPA_1133	GZSPA_1131	JXSPA_1128	YNSPA_1135	ZJSPA_1142	DNA-binding protein
1022	7	A_56413412	B_197362335	GXSPA_1134	GZSPA_1132	JXSPA_1129	YNSPA_1136	ZJSPA_1143	MscS family inner membrane protein ynaI
1023	7	A_56413413	B_197362336	GXSPA_1135	GZSPA_1133	JXSPA_1130	YNSPA_1137	ZJSPA_1144	putative inner membrane protein
1024	7	A_161936242	B_197362338	GXSPA_1137	GZSPA_1135	JXSPA_1133	YNSPA_1139	ZJSPA_1146	fumarate/nitrate reduction transcriptional regulator
1025	7	A_56413416	B_197362339	GXSPA_1138	GZSPA_1136	JXSPA_1134	YNSPA_1140	ZJSPA_1147	O-6-alkylguanine-DNA:cysteine-protein methyltransferase
1026	7	A_56413417	B_197362340	GXSPA_1139	GZSPA_1137	JXSPA_1135	YNSPA_1141	ZJSPA_1148	Smr protein/MutS2
1027	7	A_56413418	B_197362341	GXSPA_1141	GZSPA_1139	JXSPA_1137	YNSPA_1143	ZJSPA_1150	zinc transporter
1028	7	A_56413419	B_197362342	GXSPA_1142	GZSPA_1140	JXSPA_1138	YNSPA_1144	ZJSPA_1151	ATP-dependent RNA helicase DbpA
1029	7	A_56413420	B_197362343	GXSPA_1143	GZSPA_1141	JXSPA_1139	YNSPA_1145	ZJSPA_1152	C32 tRNA thiolase
1030	7	A_56413421	B_197362344	GXSPA_1144	GZSPA_1142	JXSPA_1140	YNSPA_1146	ZJSPA_1153	hypothetical protein
1031	7	A_56413422	B_197362345	GXSPA_1145	GZSPA_1143	JXSPA_1141	YNSPA_1147	ZJSPA_1154	multidrug transporter
1032	7	A_56413423	B_197362346	GXSPA_1146	GZSPA_1144	JXSPA_1142	YNSPA_1148	ZJSPA_1155	UspA domain-containing protein
1033	7	A_56413424	B_197362347	GXSPA_1147	GZSPA_1145	JXSPA_1143	YNSPA_1149	ZJSPA_1156	pyruvate-flavodoxin oxidoreductase
1034	7	A_56413425	B_197362348	GXSPA_1148	GZSPA_1146	JXSPA_1144	YNSPA_1150	ZJSPA_1157	putative cytoplasmic protein
1035	7	A_56413426	B_197362349	GXSPA_1149	GZSPA_1147	JXSPA_1145	YNSPA_1151	ZJSPA_1158	heat-inducible protein
1036	7	A_56413427	B_197362350	GXSPA_1150	GZSPA_1148	JXSPA_1146	YNSPA_1152	ZJSPA_1159	D-lactate dehydrogenase
1037	7	A_56413428	B_197362351	GXSPA_1151	GZSPA_1149	JXSPA_1147	YNSPA_1153	ZJSPA_1160	predicted protein
1038	7	A_56413429	B_197362352	GXSPA_1152	GZSPA_1150	JXSPA_1148	YNSPA_1154	ZJSPA_1161	lipoprotein
1039	7	A_56413430	B_197362353	GXSPA_1153	GZSPA_1151	JXSPA_1149	YNSPA_1155	ZJSPA_1162	YdbL
1040	7	A_56413431	B_197362354	GXSPA_1154	GZSPA_1152	JXSPA_1150	YNSPA_1156	ZJSPA_1163	glutathione-dependent formaldehyde-activating GFA
1041	7	A_56413432	B_197362355	GXSPA_1155	GZSPA_1153	JXSPA_1151	YNSPA_1157	ZJSPA_1164	azoreductase
1042	7	A_161936241	B_197362356	GXSPA_1156	GZSPA_1154	JXSPA_1152	YNSPA_1158	ZJSPA_1165	ATP-dependent RNA helicase HrpA
1043	7	A_56413434	B_197362357	GXSPA_1157	GZSPA_1155	JXSPA_1153	YNSPA_1159	ZJSPA_1166	inner membrane protein
1044	7	A_56413435	B_197362358	GXSPA_1158	GZSPA_1156	JXSPA_1154	YNSPA_1160	ZJSPA_1167	glucan biosynthesis protein D
1045	7	A_56413436	B_197362359	GXSPA_1159	GZSPA_1157	JXSPA_1155	YNSPA_1161	ZJSPA_1168	YceI family protein
1046	7	A_56413437	B_197362360	GXSPA_1160	GZSPA_1158	JXSPA_1156	YNSPA_1162	ZJSPA_1169	glycolate oxidase
1047	7	A_56413438	B_197362361	GXSPA_1161	GZSPA_1159	JXSPA_1157	YNSPA_1163	ZJSPA_1170	aminoglycoside 6'-N-acetyltransferase
1048	7	A_56413439	B_197362362	GXSPA_1162	GZSPA_1160	JXSPA_1158	YNSPA_1164	ZJSPA_1171	regulatory protein
1049	7	A_56413440	B_197362363	GXSPA_1163	GZSPA_1161	JXSPA_1159	YNSPA_1165	ZJSPA_1172	epimerase
1050	7	A_56413441	B_197362364	GXSPA_1164	GZSPA_1162	JXSPA_1160	YNSPA_1166	ZJSPA_1173	phosphotransferase protein
1051	7	A_56413442	B_197362365	GXSPA_1165	GZSPA_1163	JXSPA_1161	YNSPA_1167	ZJSPA_1174	photosystem I assembly BtpA
1052	7	A_56413443	B_197362366	GXSPA_1166	GZSPA_1164	JXSPA_1162	YNSPA_1168	ZJSPA_1175	phosphotransferase protein
1053	7	A_56413444	B_197362367	GXSPA_1167	GZSPA_1165	JXSPA_1163	YNSPA_1169	ZJSPA_1176	phosphotransferase protein
1054	7	A_56413445	B_197362368	GXSPA_1168	GZSPA_1166	JXSPA_1164	YNSPA_1170	ZJSPA_1177	putative endoglucanase with Zn-dependent exopeptidase domain
1055	7	A_56413446	B_197362369	GXSPA_1169	GZSPA_1167	JXSPA_1165	YNSPA_1171	ZJSPA_1178	ribosomal-protein-L7/L12-serine acetyltransferase
1056	7	A_56413447	B_197362370	GXSPA_1170	GZSPA_1168	JXSPA_1166	YNSPA_1172	ZJSPA_1179	transferase
1057	7	A_56413449	B_197362372	GXSPA_1172	GZSPA_1170	JXSPA_1168	YNSPA_1174	ZJSPA_1182	tellurite resistance protein TehB
1058	7	A_56413450	B_197362373	GXSPA_1173	GZSPA_1171	JXSPA_1169	YNSPA_1175	ZJSPA_1183	lipoprotein
1059	7	A_56413451	B_197362374	GXSPA_1175	GZSPA_1173	JXSPA_1171	YNSPA_1177	ZJSPA_1185	peptidase
1060	7	A_56413452	B_197362375	GXSPA_1176	GZSPA_1174	JXSPA_1172	YNSPA_1178	ZJSPA_1186	periplasmic protein
1061	7	A_56413453	B_197362376	GXSPA_1178	GZSPA_1176	JXSPA_1174	YNSPA_1180	ZJSPA_1188	hypothetical protein
1062	7	A_56413454	B_197362377	GXSPA_1179	GZSPA_1177	JXSPA_1175	YNSPA_1181	ZJSPA_1189	putative inner membrane protein
1063	7	A_56413455	B_197362379	GXSPA_1180	GZSPA_1178	JXSPA_1176	YNSPA_1182	ZJSPA_1190	D-alanyl-D-alanine dipeptidase
1064	7	A_161936240	B_197362381	GXSPA_1182	GZSPA_1180	JXSPA_1178	YNSPA_1184	ZJSPA_1192	gamma-aminobutyraldehyde dehydrogenase
1065	7	A_56413458	B_197362382	GXSPA_1183	GZSPA_1181	JXSPA_1179	YNSPA_1185	ZJSPA_1193	inner membrane protein
1066	7	A_56413459	B_197362383	GXSPA_1184	GZSPA_1182	JXSPA_1180	YNSPA_1186	ZJSPA_1194	virulence effector protein
1067	7	A_56413460	B_197362384	GXSPA_1185	GZSPA_1183	JXSPA_1181	YNSPA_1187	ZJSPA_1195	virulence effector protein
1068	7	A_56413461	B_197362385	GXSPA_1186	GZSPA_1184	JXSPA_1182	YNSPA_1188	ZJSPA_1196	virulence effector protein
1069	7	A_56413462	B_197362386	GXSPA_1187	GZSPA_1185	JXSPA_1183	YNSPA_1189	ZJSPA_1197	putative cytoplasmic protein
1070	7	A_56413463	B_197362387	GXSPA_1188	GZSPA_1186	JXSPA_1184	YNSPA_1190	ZJSPA_1198	putative transport protein
1071	7	A_56413464	B_197362388	GXSPA_1189	GZSPA_1187	JXSPA_1185	YNSPA_1191	ZJSPA_1199	acetyltransferase
1072	7	A_56413465	B_197362389	GXSPA_1190	GZSPA_1188	JXSPA_1186	YNSPA_1192	ZJSPA_1200	NADP-dependent oxidoreductase
1073	7	A_56413466	B_197362390	GXSPA_1191	GZSPA_1189	JXSPA_1187	YNSPA_1193	ZJSPA_1201	DNA-binding transcriptional regulator
1074	7	A_56413468	B_197362392	GXSPA_1194	GZSPA_1191	JXSPA_1189	YNSPA_1195	ZJSPA_1203	ATP-binding protein
1075	7	A_56413469	B_197362393	GXSPA_1195	GZSPA_1192	JXSPA_1190	YNSPA_1196	ZJSPA_1204	lipoprotein
1076	7	A_56413470	B_197362394	GXSPA_1196	GZSPA_1193	JXSPA_1191	YNSPA_1197	ZJSPA_1205	L-asparagine permease
1077	7	A_56413471	B_197362395	GXSPA_1197	GZSPA_1194	JXSPA_1192	YNSPA_1198	ZJSPA_1206	putative cytoplasmic protein
1078	7	A_56413472	B_197362396	GXSPA_1198	GZSPA_1195	JXSPA_1193	YNSPA_1199	ZJSPA_1207	N-hydroxyarylamine O-acetyltransferase
1079	7	A_56413473	B_197362397	GXSPA_1199	GZSPA_1196	JXSPA_1194	YNSPA_1200	ZJSPA_1208	conserved predicted enzyme, PhzC-PhzF family
1080	7	A_56413474	B_197362398	GXSPA_1200	GZSPA_1197	JXSPA_1195	YNSPA_1201	ZJSPA_1209	nitrate reductase 2, gamma subunit
1081	7	A_56413477	B_197362401	GXSPA_1205	GZSPA_1201	JXSPA_1199	YNSPA_1205	ZJSPA_1215	nitrite extrusion protein
1082	7	A_56413480	B_197362405	GXSPA_1209	GZSPA_1204	JXSPA_1202	YNSPA_1208	ZJSPA_1218	cytoplasmic protein
1083	7	A_161936239	B_197362407	GXSPA_1211	GZSPA_1206	JXSPA_1204	YNSPA_1210	ZJSPA_1220	aromatic amino acid exporter
1084	7	A_56413483	B_197362408	GXSPA_1213	GZSPA_1208	JXSPA_1206	YNSPA_1212	ZJSPA_1222	molybdopterin oxidoreductase
1085	7	A_56413484	B_197362409	GXSPA_1214	GZSPA_1209	JXSPA_1207	YNSPA_1213	ZJSPA_1223	formate dehydrogenase-N, Fe-S beta subunit, nitrate-inducible
1086	7	A_56413485	B_197362410	GXSPA_1215	GZSPA_1210	JXSPA_1208	YNSPA_1214	ZJSPA_1224	formate dehydrogenase-N subunit gamma
1087	7	A_56413486	B_197362411	GXSPA_1216	GZSPA_1211	JXSPA_1209	YNSPA_1215	ZJSPA_1225	alcohol dehydrogenase
1088	7	A_229557994	B_197362412	GXSPA_1217	GZSPA_1212	JXSPA_1210	YNSPA_1216	ZJSPA_1226	malate dehydrogenase
1089	7	A_56413488	B_197362413	GXSPA_1218	GZSPA_1213	JXSPA_1211	YNSPA_1217	ZJSPA_1227	30S ribosomal subunit S22
1090	7	A_56413489	B_197362414	GXSPA_1219	GZSPA_1214	JXSPA_1212	YNSPA_1218	ZJSPA_1228	biofilm-dependent modulation protein
1091	7	A_56413490	B_197362415	GXSPA_1220	GZSPA_1215	JXSPA_1213	YNSPA_1219	ZJSPA_1229	osmotically inducible protein C
1092	7	A_56413491	B_197362416	GXSPA_1221	GZSPA_1216	JXSPA_1214	YNSPA_1220	ZJSPA_1230	hemolysin E
1093	7	A_56413492	B_197362417	GXSPA_1223	GZSPA_1218	JXSPA_1216	YNSPA_1222	ZJSPA_1232	acid-resistance protein
1094	7	A_56413493	B_197362418	GXSPA_1224	GZSPA_1219	JXSPA_1217	YNSPA_1223	ZJSPA_1233	secreted protein
1095	7	A_56413494	B_197362419	GXSPA_1225	GZSPA_1220	JXSPA_1218	YNSPA_1224	ZJSPA_1234	hydrolase
1096	7	A_56413495	B_197362420	GXSPA_1226	GZSPA_1221	JXSPA_1219	YNSPA_1225	ZJSPA_1235	hydrolase
1097	7	A_56413496	B_197362421	GXSPA_1227	GZSPA_1222	JXSPA_1220	YNSPA_1226	ZJSPA_1236	glycogen debranching protein
1098	7	A_56413497	B_197362422	GXSPA_1228	GZSPA_1223	JXSPA_1221	YNSPA_1227	ZJSPA_1237	aminotransferase
1099	7	A_N65	B_N16	GXSPA_1230	GZSPA_1225	JXSPA_1223	YNSPA_1229	ZJSPA_1239	LacI family transcriptional regulator
1100	7	A_56413498	B_197362423	GXSPA_1231	GZSPA_1226	JXSPA_1224	YNSPA_1230	ZJSPA_1240	isomerase
1101	7	A_56413499	B_197362424	GXSPA_1232	GZSPA_1227	JXSPA_1225	YNSPA_1231	ZJSPA_1241	regulatory protein
1102	7	A_56413500	B_197362425	GXSPA_1233	GZSPA_1228	JXSPA_1226	YNSPA_1232	ZJSPA_1242	uptake hydrogenase small subunit
1103	7	A_56413502	B_197362427	GXSPA_1235	GZSPA_1230	JXSPA_1229	YNSPA_1234	ZJSPA_1244	Ni/Fe-hydrogenase 1 b-type cytochrome subunit HyaC2
1104	7	A_56413503	B_197362428	GXSPA_1236	GZSPA_1231	JXSPA_1230	YNSPA_1235	ZJSPA_1245	hydrogenase 1 maturation protease
1105	7	A_56413504	B_197362429	GXSPA_1238	GZSPA_1233	JXSPA_1232	YNSPA_1237	ZJSPA_1247	hydrogenase-1 operon protein HyaE2
1106	7	A_56413505	B_197362430	GXSPA_1239	GZSPA_1234	JXSPA_1233	YNSPA_1238	ZJSPA_1248	hydrogenase-1 operon protein HyaF2
1107	7	A_56413506	B_197362431	GXSPA_1240	GZSPA_1235	JXSPA_1234	YNSPA_1239	ZJSPA_1249	ATP/GTP-binding protein
1108	7	A_56413507	B_197362432	GXSPA_1241	GZSPA_1236	JXSPA_1235	YNSPA_1240	ZJSPA_1250	hydrogenase
1109	7	A_56413508	B_197362433	GXSPA_1242	GZSPA_1237	JXSPA_1236	YNSPA_1241	ZJSPA_1251	outer membrane protein
1110	7	A_56413509	B_197362434	GXSPA_1243	GZSPA_1238	JXSPA_1237	YNSPA_1242	ZJSPA_1252	putative outer membrane protein
1111	7	A_56413510	B_197362435	GXSPA_1244	GZSPA_1239	JXSPA_1238	YNSPA_1243	ZJSPA_1253	inner membrane protein
1112	7	A_56413511	B_197362436	GXSPA_1245	GZSPA_1240	JXSPA_1239	YNSPA_1244	ZJSPA_1254	putative cytoplasmic protein
1113	7	A_56413512	B_197362437	GXSPA_1246	GZSPA_1241	JXSPA_1240	YNSPA_1245	ZJSPA_1255	glutaminase
1114	7	A_56413514	B_197362439	GXSPA_1248	GZSPA_1243	JXSPA_1242	YNSPA_1247	ZJSPA_1257	regulatory protein
1115	7	A_56413515	B_197362440	GXSPA_1249	GZSPA_1244	JXSPA_1243	YNSPA_1248	ZJSPA_1258	sugar efflux transporter
1116	7	A_56413516	B_197362441	GXSPA_1250	GZSPA_1245	JXSPA_1244	YNSPA_1249	ZJSPA_1259	multiple drug resistance protein MarC
1117	7	A_56413517	B_197362442	GXSPA_1251	GZSPA_1246	JXSPA_1245	YNSPA_1250	ZJSPA_1260	DNA-binding transcriptional repressor MarR
1118	7	A_161936238	B_197362443	GXSPA_1252	GZSPA_1247	JXSPA_1246	YNSPA_1251	ZJSPA_1261	DNA-binding transcriptional activator MarA
1119	7	A_56413519	B_197362444	GXSPA_1253	GZSPA_1248	JXSPA_1247	YNSPA_1252	ZJSPA_1262	multiple antibiotic resistance protein MarB
1120	7	A_56413520	B_197362445	GXSPA_1254	GZSPA_1249	JXSPA_1248	YNSPA_1253	ZJSPA_1263	hypothetical protein
1121	7	A_56413521	B_197362446	GXSPA_1255	GZSPA_1250	JXSPA_1249	YNSPA_1254	ZJSPA_1264	expressed protein, membrane-associated
1122	7	A_56413522	B_197362447	GXSPA_1256	GZSPA_1251	JXSPA_1250	YNSPA_1255	ZJSPA_1265	conserved protein
1123	7	A_56413523	B_197362448	GXSPA_1257	GZSPA_1252	JXSPA_1251	YNSPA_1256	ZJSPA_1266	competence damage-inducible protein A
1124	7	A_56413524	B_197362449	GXSPA_1258	GZSPA_1253	JXSPA_1252	YNSPA_1257	ZJSPA_1267	Stress-induced protein, KGG, repeat-containing protein
1125	7	A_56413525	B_197362450	GXSPA_1259	GZSPA_1254	JXSPA_1253	YNSPA_1258	ZJSPA_1268	dipeptidyl carboxypeptidase II
1126	7	A_56413526	B_197362451	GXSPA_1260	GZSPA_1255	JXSPA_1254	YNSPA_1259	ZJSPA_1269	3-hydroxy acid dehydrogenase
1127	7	A_56413527	B_197362452	GXSPA_1261	GZSPA_1256	JXSPA_1255	YNSPA_1260	ZJSPA_1270	regulatory protein
1128	7	A_56413528	B_197362453	GXSPA_1262	GZSPA_1257	JXSPA_1256	YNSPA_1261	ZJSPA_1271	selenium-binding protein YdfZ
1129	7	A_56413529	B_197362454	GXSPA_1263	GZSPA_1258	JXSPA_1257	YNSPA_1262	ZJSPA_1272	mannitol dehydrogenase
1130	7	A_56413530	B_197362455	GXSPA_1264	GZSPA_1259	JXSPA_1258	YNSPA_1263	ZJSPA_1273	membrane transport protein
1131	7	A_56413531	B_197362456	GXSPA_1265	GZSPA_1260	JXSPA_1259	YNSPA_1264	ZJSPA_1274	dehydrogenase
1132	7	A_56413532	B_197362457	GXSPA_1266	GZSPA_1261	JXSPA_1260	YNSPA_1265	ZJSPA_1275	starvation sensing protein RspA
1133	7	A_56413533	B_197362458	GXSPA_1267	GZSPA_1262	JXSPA_1261	YNSPA_1266	ZJSPA_1276	hypothetical membrane protein
1134	7	A_56413534	B_197362459	GXSPA_1268	GZSPA_1263	JXSPA_1262	YNSPA_1267	ZJSPA_1277	YnfB
1135	7	A_56413535	B_197362460	GXSPA_1269	GZSPA_1264	JXSPA_1263	YNSPA_1268	ZJSPA_1278	spermidine N1-acetyltransferase
1136	7	A_161936237	B_197362461	GXSPA_1270	GZSPA_1265	JXSPA_1264	YNSPA_1269	ZJSPA_1279	lipoprotein
1137	7	A_56413537	B_197362462	GXSPA_1271	GZSPA_1266	JXSPA_1265	YNSPA_1270	ZJSPA_1280	outer membrane protein
1138	7	A_56413541	B_197362466	GXSPA_1275	GZSPA_1270	JXSPA_1269	YNSPA_1275	ZJSPA_1284	twin-argninine leader-binding protein DmsD
1139	7	A_56413542	B_197362467	GXSPA_1276	GZSPA_1271	JXSPA_1270	YNSPA_1276	ZJSPA_1285	ABC transporter membrane protein
1140	7	A_56413543	B_197362468	GXSPA_1277	GZSPA_1272	JXSPA_1271	YNSPA_1277	ZJSPA_1286	ABC transporter periplasmic binding protein
1141	7	A_56413544	B_197362469	GXSPA_1278	GZSPA_1273	JXSPA_1272	YNSPA_1278	ZJSPA_1287	ABC transporter membrane protein
1142	7	A_56413545	B_197362470	GXSPA_1279	GZSPA_1274	JXSPA_1273	YNSPA_1279	ZJSPA_1288	ABC transporter ATP/GTP-binding protein
1143	7	A_56413546	B_197362471	GXSPA_1281	GZSPA_1276	JXSPA_1275	YNSPA_1281	ZJSPA_1290	dithiobiotin synthetase
1144	7	A_56413547	B_197362472	GXSPA_1282	GZSPA_1277	JXSPA_1276	YNSPA_1282	ZJSPA_1291	regulatory protein
1145	7	A_56413548	B_197362473	GXSPA_1283	GZSPA_1278	JXSPA_1277	YNSPA_1283	ZJSPA_1292	regulatory protein
1146	7	A_56413549	B_197362474	GXSPA_1284	GZSPA_1279	JXSPA_1278	YNSPA_1284	ZJSPA_1293	membrane transport protein
1147	7	A_161936236	B_N17	GXSPA_1285	GZSPA_1280	JXSPA_1279	YNSPA_1285	ZJSPA_1294	acid shock protein
1148	7	A_56413551	B_197362475	GXSPA_1286	GZSPA_1281	JXSPA_1280	YNSPA_1286	ZJSPA_1295	peptidase S1 and S6 chymotrypsin/Hap
1149	7	A_56413552	B_197362476	GXSPA_1288	GZSPA_1283	JXSPA_1282	YNSPA_1288	ZJSPA_1297	multidrug efflux system protein MdtJ
1150	7	A_56413553	B_197362477	GXSPA_1289	GZSPA_1284	JXSPA_1283	YNSPA_1289	ZJSPA_1298	hypothetical protein
1151	7	A_56413554	B_197362478	GXSPA_1290	GZSPA_1285	JXSPA_1284	YNSPA_1290	ZJSPA_1299	transport protein
1152	7	A_56413555	B_197362479	GXSPA_1291	GZSPA_1286	JXSPA_1285	YNSPA_1291	ZJSPA_1300	pyridine nucleotide transhydrogenase
1153	7	A_56413556	B_197362480	GXSPA_1292	GZSPA_1287	JXSPA_1286	YNSPA_1292	ZJSPA_1301	NAD(P) transhydrogenase subunit alpha
1154	7	A_56413557	B_197362481	GXSPA_1293	GZSPA_1288	JXSPA_1287	YNSPA_1293	ZJSPA_1302	protein ydgH precursor
1155	7	A_56413558	B_197362482	GXSPA_1294	GZSPA_1289	JXSPA_1288	YNSPA_1294	ZJSPA_1303	amino acid permease
1156	7	A_161936235	B_197362483	GXSPA_1295	GZSPA_1290	JXSPA_1289	YNSPA_1295	ZJSPA_1304	GlpM family protein
1157	7	A_56413560	B_197362484	GXSPA_1296	GZSPA_1291	JXSPA_1290	YNSPA_1296	ZJSPA_1305	DNA-binding transcriptional regulator RstA
1158	7	A_56413561	B_197362485	GXSPA_1298	GZSPA_1293	JXSPA_1292	YNSPA_1298	ZJSPA_1307	outer membrane protein
1159	7	A_56413562	B_197362486	GXSPA_1299	GZSPA_1294	JXSPA_1293	YNSPA_1299	ZJSPA_1308	amidohydrolase
1160	7	A_56413563	B_197362487	GXSPA_1300	GZSPA_1295	JXSPA_1294	YNSPA_1300	ZJSPA_1309	sensor protein RstB
1161	7	A_56413564	B_197362488	GXSPA_1301	GZSPA_1296	JXSPA_1295	YNSPA_1301	ZJSPA_1310	DNA replication terminus site-binding protein
1162	7	A_56413565	B_197362489	GXSPA_1302	GZSPA_1297	JXSPA_1296	YNSPA_1302	ZJSPA_1311	fumarate hydratase
1163	7	A_56413567	B_197362491	GXSPA_1304	GZSPA_1299	JXSPA_1298	YNSPA_1304	ZJSPA_1313	mannose-6-phosphate isomerase
1164	7	A_56413568	B_197362492	GXSPA_1305	GZSPA_1300	JXSPA_1299	YNSPA_1305	ZJSPA_1314	protein YdgA
1165	7	A_161936234	B_197362493	GXSPA_1308	GZSPA_1303	JXSPA_1302	YNSPA_1308	ZJSPA_1317	oxidoreductase
1166	7	A_56413570	B_197362494	GXSPA_1309	GZSPA_1304	JXSPA_1303	YNSPA_1309	ZJSPA_1318	oriC-binding nucleoid-associated protein
1167	7	A_56413571	B_197362495	GXSPA_1310	GZSPA_1305	JXSPA_1304	YNSPA_1310	ZJSPA_1319	putative oxidoreductase
1168	7	A_56413572	B_197362496	GXSPA_1311	GZSPA_1306	JXSPA_1305	YNSPA_1311	ZJSPA_1320	Na(+)-translocating NADH-quinone reductase subunit E
1169	7	A_56413573	B_197362497	GXSPA_1312	GZSPA_1307	JXSPA_1306	YNSPA_1312	ZJSPA_1321	electron transport complex protein RnfB
1170	7	A_56413575	B_197362499	GXSPA_1314	GZSPA_1309	JXSPA_1309	YNSPA_1314	ZJSPA_1324	electron transport complex protein RnfD
1171	7	A_56413576	B_197362500	GXSPA_1315	GZSPA_1310	JXSPA_1310	YNSPA_1315	ZJSPA_1325	electron transport complex protein RnfG
1172	7	A_56413577	B_197362501	GXSPA_1316	GZSPA_1311	JXSPA_1311	YNSPA_1316	ZJSPA_1326	electron transport complex RsxE subunit
1173	7	A_56413578	B_197362502	GXSPA_1317	GZSPA_1312	JXSPA_1312	YNSPA_1317	ZJSPA_1327	endonuclease III
1174	7	A_56413579	B_197362503	GXSPA_1318	GZSPA_1313	JXSPA_1313	YNSPA_1318	ZJSPA_1328	tripeptide transporter permease
1175	7	A_56413580	B_197362504	GXSPA_1319	GZSPA_1314	JXSPA_1314	YNSPA_1319	ZJSPA_1329	glutathionine S-transferase
1176	7	A_56413581	B_197362505	GXSPA_1320	GZSPA_1315	JXSPA_1315	YNSPA_1320	ZJSPA_1330	pyridoxamine kinase
1177	7	A_56413582	B_197362506	GXSPA_1321	GZSPA_1316	JXSPA_1316	YNSPA_1321	ZJSPA_1331	tyrosyl-tRNA synthetase
1178	7	A_56413583	B_197362507	GXSPA_1322	GZSPA_1317	JXSPA_1317	YNSPA_1322	ZJSPA_1332	pyridoxamine 5'-phosphate oxidase
1179	7	A_56413584	B_197362508	GXSPA_1323	GZSPA_1318	JXSPA_1318	YNSPA_1323	ZJSPA_1333	lysozyme inhibitor
1180	7	A_56413586	B_197362510	GXSPA_1326	GZSPA_1320	JXSPA_1320	YNSPA_1325	ZJSPA_1335	outer membrane lipoprotein SlyB
1181	7	A_56413587	B_197362511	GXSPA_1327	GZSPA_1321	JXSPA_1321	YNSPA_1326	ZJSPA_1336	transcriptional regulator SlyA
1182	7	A_56413588	B_197362512	GXSPA_1328	GZSPA_1322	JXSPA_1322	YNSPA_1327	ZJSPA_1337	putative inner membrane protein
1183	7	A_56413589	B_197362513	GXSPA_1330	GZSPA_1324	JXSPA_1324	YNSPA_1329	ZJSPA_1339	HlyD-family protein
1184	7	A_56413590	B_197362514	GXSPA_1331	GZSPA_1325	JXSPA_1325	YNSPA_1330	ZJSPA_1340	Fusaric acid resistance protein
1185	7	A_56413591	B_197362515	GXSPA_1332	GZSPA_1326	JXSPA_1326	YNSPA_1331	ZJSPA_1341	superoxide dismutase
1186	7	A_56413592	B_197362516	GXSPA_1333	GZSPA_1327	JXSPA_1327	YNSPA_1332	ZJSPA_1342	oxidoreductase
1187	7	A_56413594	B_197362518	GXSPA_1335	GZSPA_1328	JXSPA_1329	YNSPA_1334	ZJSPA_1344	TetR family transcriptional regulator
1188	7	A_56413595	B_197362519	GXSPA_1336	GZSPA_1329	JXSPA_1330	YNSPA_1335	ZJSPA_1345	N-ethylmaleimide reductase
1189	7	A_56413596	B_197362520	GXSPA_1337	GZSPA_1330	JXSPA_1331	YNSPA_1336	ZJSPA_1346	glyoxalase I
1190	7	A_56413597	B_197362521	GXSPA_1338	GZSPA_1331	JXSPA_1332	YNSPA_1337	ZJSPA_1347	ribonuclease T
1191	7	A_56413598	B_197362522	GXSPA_1339	GZSPA_1332	JXSPA_1333	YNSPA_1338	ZJSPA_1348	glutaredoxin-like protein
1192	7	A_56413599	B_197362523	GXSPA_1340	GZSPA_1333	JXSPA_1334	YNSPA_1339	ZJSPA_1349	secreted protein
1193	7	A_56413600	B_197362524	GXSPA_1341	GZSPA_1334	JXSPA_1335	YNSPA_1340	ZJSPA_1350	superoxide dismutase
1194	7	A_56413601	B_197362525	GXSPA_1342	GZSPA_1335	JXSPA_1336	YNSPA_1341	ZJSPA_1351	DNA-binding transcriptional repressor PurR
1195	7	A_56413603	B_197362527	GXSPA_1344	GZSPA_1336	JXSPA_1338	YNSPA_1343	ZJSPA_1353	inner membrane transport protein YdhC
1196	7	A_56413604	B_197362528	GXSPA_1345	GZSPA_1337	JXSPA_1339	YNSPA_1344	ZJSPA_1354	cyclopropane fatty acyl phospholipid synthase
1197	7	A_56413605	B_197362529	GXSPA_1346	GZSPA_1338	JXSPA_1340	YNSPA_1345	ZJSPA_1355	riboflavin synthase subunit alpha
1198	7	A_56413606	B_197362530	GXSPA_1347	GZSPA_1339	JXSPA_1341	YNSPA_1346	ZJSPA_1356	multidrug efflux protein
1199	7	A_56413607	B_197362531	GXSPA_1348	GZSPA_1340	JXSPA_1342	YNSPA_1347	ZJSPA_1357	secretion system apparatus protein SsaU
1200	7	A_56413608	B_197362532	GXSPA_1349	GZSPA_1341	JXSPA_1343	YNSPA_1348	ZJSPA_1358	type III secretion protein
1201	7	A_56413609	B_197362533	GXSPA_1350	GZSPA_1342	JXSPA_1344	YNSPA_1349	ZJSPA_1359	type III secretion protein
1202	7	A_56413611	B_197362535	GXSPA_1352	GZSPA_1344	JXSPA_1346	YNSPA_1351	ZJSPA_1361	type III secretion system protein
1203	7	A_56413612	B_197362536	GXSPA_1353	GZSPA_1345	JXSPA_1347	YNSPA_1352	ZJSPA_1362	type III secretion protein
1204	7	A_56413613	B_197362537	GXSPA_1354	GZSPA_1346	JXSPA_1348	YNSPA_1353	ZJSPA_1363	type III secretion protein
1205	7	A_56413614	B_197362538	GXSPA_1355	GZSPA_1347	JXSPA_1349	YNSPA_1354	ZJSPA_1364	type III secretion system ATPase
1206	7	A_56413615	B_197362539	GXSPA_1356	GZSPA_1348	JXSPA_1350	YNSPA_1355	ZJSPA_1365	secretion system apparatus protein SsaV
1207	7	A_56413616	B_197362540	GXSPA_1357	GZSPA_1349	JXSPA_1351	YNSPA_1356	ZJSPA_1366	pathogenicity island protein
1208	7	A_56413617	B_197362541	GXSPA_1358	GZSPA_1350	JXSPA_1352	YNSPA_1357	ZJSPA_1367	secretion system protein
1209	7	A_56413618	B_197362542	GXSPA_1359	GZSPA_1351	JXSPA_1353	YNSPA_1358	ZJSPA_1368	pathogenicity island protein
1210	7	A_56413619	B_197362543	GXSPA_1360	GZSPA_1352	JXSPA_1354	YNSPA_1359	ZJSPA_1369	pathogenicity island protein
1211	7	A_56413620	B_197362544	GXSPA_1361	GZSPA_1353	JXSPA_1355	YNSPA_1360	ZJSPA_1370	pathogenicity island lipoprotein
1212	7	A_56413621	B_197362545	GXSPA_1362	GZSPA_1354	JXSPA_1356	YNSPA_1361	ZJSPA_1371	pathogenicity island protein
1213	7	A_56413622	B_197362546	GXSPA_1363	GZSPA_1355	JXSPA_1357	YNSPA_1362	ZJSPA_1372	pathogenicity island protein
1214	7	A_56413623	B_197362547	GXSPA_1364	GZSPA_1356	JXSPA_1358	YNSPA_1363	ZJSPA_1373	pathogenicity island protein
1215	7	A_56413624	B_197362548	GXSPA_1365	GZSPA_1357	JXSPA_1359	YNSPA_1364	ZJSPA_1374	pathogenicity island effector protein
1216	7	A_56413625	B_197362549	GXSPA_1366	GZSPA_1358	JXSPA_1360	YNSPA_1365	ZJSPA_1375	pathogenicity island effector protein
1217	7	A_56413626	B_197362550	GXSPA_1367	GZSPA_1359	JXSPA_1361	YNSPA_1366	ZJSPA_1376	pathogenicity island protein
1218	7	A_56413627	B_197362551	GXSPA_1368	GZSPA_1360	JXSPA_1362	YNSPA_1367	ZJSPA_1377	pathogenicity island effector protein
1219	7	A_56413628	B_197362552	GXSPA_1369	GZSPA_1361	JXSPA_1363	YNSPA_1368	ZJSPA_1378	pathogenicity island effector protein
1220	7	A_56413629	B_197362553	GXSPA_1370	GZSPA_1362	JXSPA_1364	YNSPA_1369	ZJSPA_1379	pathogenicity island effector protein
1221	7	A_56413630	B_197362554	GXSPA_1371	GZSPA_1363	JXSPA_1365	YNSPA_1370	ZJSPA_1380	Type III secretion system chaperone protein
1222	7	A_56413631	B_197362555	GXSPA_1372	GZSPA_1364	JXSPA_1366	YNSPA_1371	ZJSPA_1381	pathogenicity island effector protein
1223	7	A_56413632	B_197362556	GXSPA_1373	GZSPA_1365	JXSPA_1367	YNSPA_1372	ZJSPA_1382	pathogenicity island protein
1224	7	A_56413633	B_197362557	GXSPA_1374	GZSPA_1366	JXSPA_1368	YNSPA_1373	ZJSPA_1383	secretion system protein
1225	7	A_56413634	B_197362558	GXSPA_1375	GZSPA_1367	JXSPA_1369	YNSPA_1374	ZJSPA_1384	pathogenicity island protein
1226	7	A_56413635	B_197362559	GXSPA_1376	GZSPA_1368	JXSPA_1370	YNSPA_1375	ZJSPA_1385	outer membrane secretory protein
1227	7	A_56413637	B_197362561	GXSPA_1378	GZSPA_1370	JXSPA_1372	YNSPA_1377	ZJSPA_1387	two-component sensor kinase
1228	7	A_56413639	B_197362563	GXSPA_1380	GZSPA_1372	JXSPA_1374	YNSPA_1379	ZJSPA_1389	transcriptional regulator
1229	7	A_56413640	B_197362564	GXSPA_1381	GZSPA_1373	JXSPA_1375	YNSPA_1380	ZJSPA_1390	pathogenicity island protein
1230	7	A_56413641	B_197362565	GXSPA_1382	GZSPA_1374	JXSPA_1376	YNSPA_1381	ZJSPA_1391	predicted protein
1231	7	A_56413642	B_197362566	GXSPA_1383	GZSPA_1375	JXSPA_1377	YNSPA_1382	ZJSPA_1392	two-component response regulator
1232	7	A_56413643	B_197362567	GXSPA_1384	GZSPA_1376	JXSPA_1378	YNSPA_1383	ZJSPA_1393	TtrS protein
1233	7	A_56413644	B_197362568	GXSPA_1386	GZSPA_1378	JXSPA_1380	YNSPA_1385	ZJSPA_1395	tetrathionate reductase subunit C membrane protein
1234	7	A_56413645	B_197362569	GXSPA_1387	GZSPA_1379	JXSPA_1381	YNSPA_1386	ZJSPA_1396	tetrathionate reductase subunit A
1235	7	A_56413646	B_197362570	GXSPA_1389	GZSPA_1381	JXSPA_1383	YNSPA_1388	ZJSPA_1398	putative pathogenicity island protein
1236	7	A_56413647	B_197362571	GXSPA_1390	GZSPA_1382	JXSPA_1384	YNSPA_1389	ZJSPA_1399	hydrolase/acyltransferase
1237	7	A_56413648	B_197362572	GXSPA_1391	GZSPA_1383	JXSPA_1385	YNSPA_1390	ZJSPA_1400	amino acid permease
1238	7	A_56413649	B_197362573	GXSPA_1392	GZSPA_1384	JXSPA_1386	YNSPA_1391	ZJSPA_1401	pyruvate kinase
1239	7	A_56413650	B_197362574	GXSPA_1393	GZSPA_1385	JXSPA_1387	YNSPA_1392	ZJSPA_1402	major outer membrane lipoprotein
1240	7	A_56413651	B_197362575	GXSPA_1394	GZSPA_1386	JXSPA_1388	YNSPA_1395	ZJSPA_1404	major outer membrane lipoprotein
1241	7	A_56413652	B_197362576	GXSPA_1395	GZSPA_1387	JXSPA_1389	YNSPA_1396	ZJSPA_1405	major outer membrane lipoprotein
1242	7	A_56413653	B_197362577	GXSPA_1396	GZSPA_1388	JXSPA_1390	YNSPA_1397	ZJSPA_1407	LysM domain-containing protein
1243	7	A_56413654	B_197362578	GXSPA_1397	GZSPA_1389	JXSPA_1391	YNSPA_1398	ZJSPA_1408	cysteine desufuration protein SufE
1244	7	A_56413655	B_197362579	GXSPA_1400	GZSPA_1392	JXSPA_1394	YNSPA_1401	ZJSPA_1411	cysteine desulfurase ATPase
1245	7	A_56413656	B_197362580	GXSPA_1401	GZSPA_1393	JXSPA_1395	YNSPA_1402	ZJSPA_1412	cysteine desulfurase activator complex subunit SufB
1246	7	A_56413657	B_197362581	GXSPA_1402	GZSPA_1394	JXSPA_1396	YNSPA_1403	ZJSPA_1413	iron-sulfur cluster assembly scaffold protein
1247	7	A_56413658	B_197362582	GXSPA_1403	GZSPA_1395	JXSPA_1397	YNSPA_1404	ZJSPA_1414	transporter
1248	7	A_56413659	B_197362583	GXSPA_1404	GZSPA_1396	JXSPA_1398	YNSPA_1405	ZJSPA_1415	cytoplasmic protein
1249	7	A_56413660	B_197362584	GXSPA_1405	GZSPA_1397	JXSPA_1399	YNSPA_1406	ZJSPA_1416	phenylacetic acid degradation-like protein
1250	7	A_56413661	B_197362585	GXSPA_1406	GZSPA_1398	JXSPA_1400	YNSPA_1407	ZJSPA_1417	FAD-binding protein
1251	7	A_56413662	B_197362586	GXSPA_1407	GZSPA_1399	JXSPA_1401	YNSPA_1408	ZJSPA_1418	inner membrane protein
1252	7	A_161936233	B_197362587	GXSPA_1408	GZSPA_1400	JXSPA_1402	YNSPA_1409	ZJSPA_1419	3-dehydroquinate dehydratase
1253	7	A_56413664	B_197362588	GXSPA_1409	GZSPA_1401	JXSPA_1403	YNSPA_1410	ZJSPA_1420	phosphoenolpyruvate synthase
1254	7	A_56413665	B_197362589	GXSPA_1410	GZSPA_1402	JXSPA_1404	YNSPA_1411	ZJSPA_1421	phosphotransferase ydiA
1255	7	A_56413666	B_197362590	GXSPA_1411	GZSPA_1403	JXSPA_1405	YNSPA_1412	ZJSPA_1422	phospho-2-dehydro-3-deoxyheptonate aldolase
1256	7	A_56413667	B_197362591	GXSPA_1412	GZSPA_1404	JXSPA_1406	YNSPA_1413	ZJSPA_1423	hemin uptake protein HemP homolog
1257	7	A_56413668	B_197362592	GXSPA_1413	GZSPA_1405	JXSPA_1407	YNSPA_1414	ZJSPA_1424	conserved protein, UPF0061 family
1258	7	A_56413669	B_197362593	GXSPA_1414	GZSPA_1406	JXSPA_1408	YNSPA_1415	ZJSPA_1425	diguanylate cyclase/phosphodiesterase domain-containing protein
1259	7	A_56413670	B_197362594	GXSPA_1415	GZSPA_1407	JXSPA_1409	YNSPA_1416	ZJSPA_1426	lipoprotein
1260	7	A_56413671	B_197362595	GXSPA_1416	GZSPA_1408	JXSPA_1410	YNSPA_1417	ZJSPA_1427	vitamin B12-transporter ATPase
1261	7	A_56413672	B_197362596	GXSPA_1417	GZSPA_1409	JXSPA_1411	YNSPA_1418	ZJSPA_1428	glutathione peroxidase
1262	7	A_56413673	B_197362597	GXSPA_1418	GZSPA_1410	JXSPA_1412	YNSPA_1419	ZJSPA_1429	vtamin B12-transporter permease
1263	7	A_56413674	B_197362598	GXSPA_1419	GZSPA_1411	JXSPA_1413	YNSPA_1420	ZJSPA_1430	integration host factor subunit alpha
1264	7	A_56413675	B_197362599	GXSPA_1420	GZSPA_1412	JXSPA_1414	YNSPA_1421	ZJSPA_1431	phenylalanyl-tRNA synthetase subunit beta
1265	7	A_56413676	B_197362600	GXSPA_1421	GZSPA_1413	JXSPA_1415	YNSPA_1422	ZJSPA_1432	phenylalanyl-tRNA synthetase subunit alpha
1266	7	A_56413677	B_197362601	GXSPA_1422	GZSPA_1414	JXSPA_1416	YNSPA_1423	ZJSPA_1433	50S ribosomal protein L20
1267	7	A_56413680	B_197362603	GXSPA_1424	GZSPA_1416	JXSPA_1418	YNSPA_1425	ZJSPA_1435	translation initiation factor IF-3
1268	7	A_56413681	B_197362604	GXSPA_1425	GZSPA_1417	JXSPA_1419	YNSPA_1426	ZJSPA_1436	threonyl-tRNA synthetase
1269	7	A_56413682	B_197362605	GXSPA_1426	GZSPA_1418	JXSPA_1420	YNSPA_1427	ZJSPA_1437	O-antigen polymerase
1270	7	A_56413684	B_197362607	GXSPA_1428	GZSPA_1419	JXSPA_1422	YNSPA_1429	ZJSPA_1439	DNA/RNA non-specific endonuclease
1271	7	A_56413685	B_197362608	GXSPA_1429	GZSPA_1420	JXSPA_1423	YNSPA_1430	ZJSPA_1440	inner membrane protein
1272	7	A_56413686	B_197362609	GXSPA_1430	GZSPA_1421	JXSPA_1424	YNSPA_1431	ZJSPA_1441	outer membrane protein
1273	7	A_56413687	B_197362610	GXSPA_1431	GZSPA_1422	JXSPA_1425	YNSPA_1432	ZJSPA_1442	outer membrane protein
1274	7	A_56413688	B_197362611	GXSPA_1432	GZSPA_1423	JXSPA_1426	YNSPA_1433	ZJSPA_1443	6-phosphofructokinase 2
1275	7	A_56413689	B_197362612	GXSPA_1433	GZSPA_1424	JXSPA_1427	YNSPA_1434	ZJSPA_1444	putative cytoplasmic protein
1276	7	A_56413690	B_197362613	GXSPA_1434	GZSPA_1425	JXSPA_1428	YNSPA_1435	ZJSPA_1445	Fructosamine/Ketosamine-3-kinase
1277	7	A_56413691	B_197362614	GXSPA_1435	GZSPA_1426	JXSPA_1429	YNSPA_1436	ZJSPA_1446	putative regulatory protein
1278	7	A_56413692	B_197362615	GXSPA_1436	GZSPA_1427	JXSPA_1430	YNSPA_1437	ZJSPA_1447	2-deoxyglucose-6-phosphatase
1279	7	A_56413693	B_197362616	GXSPA_1437	GZSPA_1428	JXSPA_1431	YNSPA_1438	ZJSPA_1448	putative membrane-bound metal-dependent hydrolase
1280	7	A_56413694	B_197362617	GXSPA_1438	GZSPA_1429	JXSPA_1432	YNSPA_1439	ZJSPA_1449	sodium:dicarboxylate symporter
1281	7	A_56413695	B_197362618	GXSPA_1439	GZSPA_1430	JXSPA_1433	YNSPA_1440	ZJSPA_1450	cell division modulator
1282	7	A_56413696	B_197362619	GXSPA_1440	GZSPA_1431	JXSPA_1434	YNSPA_1441	ZJSPA_1451	hydroperoxidase II
1283	7	A_56413697	B_197362620	GXSPA_1441	GZSPA_1432	JXSPA_1435	YNSPA_1442	ZJSPA_1452	YdjC family protein
1284	7	A_56413698	B_197362621	GXSPA_1442	GZSPA_1433	JXSPA_1436	YNSPA_1443	ZJSPA_1453	phospho-beta-glucosidase B
1285	7	A_56413699	B_197362622	GXSPA_1443	GZSPA_1434	JXSPA_1437	YNSPA_1444	ZJSPA_1454	DNA-binding transcriptional regulator ChbR
1286	7	A_56413700	B_197362623	GXSPA_1444	GZSPA_1435	JXSPA_1438	YNSPA_1445	ZJSPA_1455	PTS system N,N'-diacetylchitobiose-specific transporter subunit IIA
1287	7	A_56413701	B_197362624	GXSPA_1445	GZSPA_1436	JXSPA_1439	YNSPA_1446	ZJSPA_1456	PTS system N,N'-diacetylchitobiose-specific transporter subunit IIC
1288	7	A_56413702	B_197362625	GXSPA_1446	GZSPA_1437	JXSPA_1440	YNSPA_1447	ZJSPA_1457	PTS system N,N'-diacetylchitobiose-specific transporter subunit IIB
1289	7	A_56413703	B_197362626	GXSPA_1447	GZSPA_1438	JXSPA_1441	YNSPA_1448	ZJSPA_1458	DNA-binding transcriptional activator OsmE
1290	7	A_56413704	B_197362627	GXSPA_1448	GZSPA_1439	JXSPA_1442	YNSPA_1449	ZJSPA_1459	NAD synthetase
1291	7	A_56413705	B_197362628	GXSPA_1449	GZSPA_1440	JXSPA_1443	YNSPA_1450	ZJSPA_1460	nucleotide excision repair endonuclease
1292	7	A_56413706	B_197362629	GXSPA_1450	GZSPA_1441	JXSPA_1444	YNSPA_1451	ZJSPA_1461	periplasmic protein
1293	7	A_56413707	B_197362630	GXSPA_1451	GZSPA_1442	JXSPA_1445	YNSPA_1452	ZJSPA_1462	succinylglutamate desuccinylase
1294	7	A_56413708	B_197362631	GXSPA_1452	GZSPA_1443	JXSPA_1446	YNSPA_1453	ZJSPA_1463	succinylarginine dihydrolase
1295	7	A_56413709	B_197362632	GXSPA_1453	GZSPA_1444	JXSPA_1447	YNSPA_1454	ZJSPA_1464	succinylglutamic semialdehyde dehydrogenase
1296	7	A_56413710	B_197362633	GXSPA_1454	GZSPA_1445	JXSPA_1448	YNSPA_1455	ZJSPA_1465	arginine succinyltransferase
1297	7	A_56413711	B_197362634	GXSPA_1455	GZSPA_1446	JXSPA_1449	YNSPA_1456	ZJSPA_1466	bifunctional succinylornithine transaminase/acetylornithine transaminase
1298	7	A_56413712	B_197362635	GXSPA_1456	GZSPA_1447	JXSPA_1450	YNSPA_1457	ZJSPA_1467	exonuclease III
1299	7	A_56413713	B_197362636	GXSPA_1457	GZSPA_1448	JXSPA_1451	YNSPA_1458	ZJSPA_1468	pyrimidine (deoxy)nucleoside triphosphate pyrophosphohydrolase
1300	7	A_56413714	B_197362637	GXSPA_1458	GZSPA_1449	JXSPA_1452	YNSPA_1459	ZJSPA_1469	putative periplasmic protein
1301	7	A_56413715	B_197362638	GXSPA_1459	GZSPA_1450	JXSPA_1453	YNSPA_1460	ZJSPA_1470	glutamate dehydrogenase
1302	7	A_56413716	B_197362639	GXSPA_1460	GZSPA_1451	JXSPA_1454	YNSPA_1461	ZJSPA_1471	DNA topoisomerase III
1303	7	A_56413717	B_197362640	GXSPA_1461	GZSPA_1452	JXSPA_1455	YNSPA_1462	ZJSPA_1472	selenophosphate synthetase
1304	7	A_56413718	B_197362641	GXSPA_1462	GZSPA_1453	JXSPA_1456	YNSPA_1463	ZJSPA_1473	nitroreductase
1305	7	A_56413719	B_197362642	GXSPA_1463	GZSPA_1454	JXSPA_1457	YNSPA_1464	ZJSPA_1474	protease 4
1306	7	A_56413720	B_197362643	GXSPA_1464	GZSPA_1455	JXSPA_1458	YNSPA_1465	ZJSPA_1475	cytoplasmic asparaginase I
1307	7	A_56413721	B_197362644	GXSPA_1465	GZSPA_1456	JXSPA_1459	YNSPA_1466	ZJSPA_1476	nicotinamidase/pyrazinamidase
1308	7	A_56413722	B_197362645	GXSPA_1466	GZSPA_1457	JXSPA_1460	YNSPA_1467	ZJSPA_1477	YeaC
1309	7	A_56413723	B_197362646	GXSPA_1467	GZSPA_1458	JXSPA_1461	YNSPA_1468	ZJSPA_1478	methionine sulfoxide reductase B
1310	7	A_56413724	B_197362647	GXSPA_1468	GZSPA_1459	JXSPA_1462	YNSPA_1469	ZJSPA_1479	glyceraldehyde-3-phosphate dehydrogenase
1311	7	A_56413725	B_197362648	GXSPA_1469	GZSPA_1460	JXSPA_1463	YNSPA_1470	ZJSPA_1480	aldose 1-epimerase-like protein
1312	7	A_56413727	B_197362649	GXSPA_1471	GZSPA_1462	JXSPA_1465	YNSPA_1472	ZJSPA_1482	arylsulfatase regulator
1313	7	A_56413728	B_197362650	GXSPA_1472	GZSPA_1463	JXSPA_1466	YNSPA_1473	ZJSPA_1483	outer membrane protein
1314	7	A_56413729	B_197362652	GXSPA_1474	GZSPA_1465	JXSPA_1468	YNSPA_1475	ZJSPA_1485	glycosyltransferase
1315	7	A_N14	B_N19	GXSPA_1475	GZSPA_1466	JXSPA_1469	YNSPA_1476	ZJSPA_1486	hypothetical protein
1316	7	A_56413730	B_197362653	GXSPA_1476	GZSPA_1467	JXSPA_1470	YNSPA_1477	ZJSPA_1487	methyl-accepting chemotaxis protein
1317	7	A_56413731	B_197362654	GXSPA_1477	GZSPA_1468	JXSPA_1471	YNSPA_1478	ZJSPA_1488	YbaK/prolyl-tRNA synthetase associated protein
1318	7	A_56413732	B_N85	GXSPA_1478	GZSPA_1469	JXSPA_1472	YNSPA_1479	ZJSPA_1489	inner membrane protein
1319	7	A_56413733	B_197362655	GXSPA_1479	GZSPA_1470	JXSPA_1473	YNSPA_1480	ZJSPA_1490	membrane protein
1320	7	A_56413734	B_197362656	GXSPA_1480	GZSPA_1471	JXSPA_1474	YNSPA_1481	ZJSPA_1491	transcriptional regulator
1321	7	A_56413735	B_197362657	GXSPA_1481	GZSPA_1472	JXSPA_1475	YNSPA_1482	ZJSPA_1492	cyanate transporter
1322	7	A_56413736	B_197362658	GXSPA_1482	GZSPA_1473	JXSPA_1476	YNSPA_1483	ZJSPA_1493	bacteriophage protein
1323	7	A_56413737	B_197362659	GXSPA_1483	GZSPA_1474	JXSPA_1477	YNSPA_1484	ZJSPA_1494	periplasmic protein
1324	7	A_56413738	B_197362660	GXSPA_1484	GZSPA_1475	JXSPA_1478	YNSPA_1485	ZJSPA_1495	hemolysin
1325	7	A_N15	B_N20	GXSPA_1485	GZSPA_1476	JXSPA_1479	YNSPA_1486	ZJSPA_1496	hypothetical protein
1326	7	A_56413739	B_197362661	GXSPA_1486	GZSPA_1477	JXSPA_1480	YNSPA_1487	ZJSPA_1497	transglycosylase-associated protein
1327	7	A_56413740	B_197362662	GXSPA_1487	GZSPA_1478	JXSPA_1481	YNSPA_1488	ZJSPA_1498	hypothetical protein
1328	7	A_56413741	B_197362663	GXSPA_1488	GZSPA_1479	JXSPA_1482	YNSPA_1489	ZJSPA_1499	putative nitric oxide reductase
1329	7	A_56413742	B_197362664	GXSPA_1489	GZSPA_1480	JXSPA_1483	YNSPA_1490	ZJSPA_1500	putative cytoplasmic protein
1330	7	A_56413743	B_197362665	GXSPA_1490	GZSPA_1481	JXSPA_1484	YNSPA_1491	ZJSPA_1501	putative tellurite resistance protein
1331	7	A_56413744	B_197362666	GXSPA_1491	GZSPA_1482	JXSPA_1485	YNSPA_1492	ZJSPA_1502	leucine export protein LeuE
1332	7	A_56413745	B_197362667	GXSPA_1492	GZSPA_1483	JXSPA_1486	YNSPA_1493	ZJSPA_1503	chorismate mutase
1333	7	A_56413746	B_197362668	GXSPA_1493	GZSPA_1484	JXSPA_1487	YNSPA_1494	ZJSPA_1504	cytoplasmic protein
1334	7	A_56413747	B_197362669	GXSPA_1494	GZSPA_1485	JXSPA_1488	YNSPA_1495	ZJSPA_1505	putative cytoplasmic protein
1335	7	A_56413748	B_197362670	GXSPA_1495	GZSPA_1486	JXSPA_1489	YNSPA_1496	ZJSPA_1506	transcriptional regulator
1336	7	A_56413749	B_197362671	GXSPA_1496	GZSPA_1487	JXSPA_1490	YNSPA_1497	ZJSPA_1507	regulatory protein
1337	7	A_56413750	B_197362672	GXSPA_1497	GZSPA_1488	JXSPA_1491	YNSPA_1498	ZJSPA_1508	aminoglycoside resistance protein
1338	7	A_56413751	B_197362673	GXSPA_1498	GZSPA_1489	JXSPA_1492	YNSPA_1499	ZJSPA_1509	YodA domain-containing protein
1339	7	A_56413752	B_197362674	GXSPA_1499	GZSPA_1490	JXSPA_1493	YNSPA_1500	ZJSPA_1510	ferredoxin
1340	7	A_56413753	B_197362675	GXSPA_1500	GZSPA_1491	JXSPA_1494	YNSPA_1501	ZJSPA_1511	MscS Mechanosensitive ion channel
1341	7	A_56413754	B_197362676	GXSPA_1501	GZSPA_1492	JXSPA_1495	YNSPA_1502	ZJSPA_1512	ABC transport ATP-binding subunit
1342	7	A_56413755	B_197362677	GXSPA_1502	GZSPA_1493	JXSPA_1496	YNSPA_1503	ZJSPA_1513	ABC transport ATP-binding protein
1343	7	A_56413756	B_197362678	GXSPA_1503	GZSPA_1494	JXSPA_1497	YNSPA_1504	ZJSPA_1514	inner membrane transport protein
1344	7	A_56413757	B_197362679	GXSPA_1504	GZSPA_1495	JXSPA_1498	YNSPA_1505	ZJSPA_1515	inner membrane transport protein
1345	7	A_56413758	B_197362680	GXSPA_1505	GZSPA_1496	JXSPA_1499	YNSPA_1506	ZJSPA_1517	substrate-binding transport protein
1346	7	A_56413759	B_197362681	GXSPA_1506	GZSPA_1497	JXSPA_1500	YNSPA_1507	ZJSPA_1518	lipoprotein
1347	7	A_56413760	B_197362682	GXSPA_1507	GZSPA_1498	JXSPA_1501	YNSPA_1508	ZJSPA_1519	cytochrome
1348	7	A_56413761	B_197362683	GXSPA_1508	GZSPA_1499	JXSPA_1502	YNSPA_1509	ZJSPA_1520	putative cytoplasmic protein
1349	7	A_56413762	B_197362684	GXSPA_1510	GZSPA_1501	JXSPA_1504	YNSPA_1511	ZJSPA_1522	hypothetical protein
1350	7	A_56413763	B_197362685	GXSPA_1511	GZSPA_1502	JXSPA_1505	YNSPA_1512	ZJSPA_1523	outer membrane invasion protein
1351	7	A_56413764	B_197362686	GXSPA_1512	GZSPA_1503	JXSPA_1506	YNSPA_1513	ZJSPA_1524	hypothetical protein
1352	7	A_56413765	B_197362687	GXSPA_1513	GZSPA_1504	JXSPA_1507	YNSPA_1514	ZJSPA_1525	hypothetical protein
1353	7	A_56413766	B_197362688	GXSPA_1514	GZSPA_1505	JXSPA_1508	YNSPA_1515	ZJSPA_1526	outer membrane virulence protein
1354	7	A_56413767	B_197362689	GXSPA_1515	GZSPA_1506	JXSPA_1509	YNSPA_1516	ZJSPA_1527	cold shock protein
1355	7	A_56413768	B_197362690	GXSPA_1516	GZSPA_1507	JXSPA_1510	YNSPA_1517	ZJSPA_1528	lipoprotein
1356	7	A_56413769	B_197362691	GXSPA_1517	GZSPA_1508	JXSPA_1511	YNSPA_1518	ZJSPA_1529	virulence protein
1357	7	A_56413770	B_197362692	GXSPA_1519	GZSPA_1509	JXSPA_1512	YNSPA_1519	ZJSPA_1530	toxin-like protein
1358	7	A_56413771	B_197362693	GXSPA_1520	GZSPA_1510	JXSPA_1513	YNSPA_1520	ZJSPA_1531	hypothetical protein
1359	7	A_56413772	B_197362694	GXSPA_1521	GZSPA_1511	JXSPA_1514	YNSPA_1521	ZJSPA_1532	phage lysozyme
1360	7	A_56413773	B_197362695	GXSPA_1522	GZSPA_1512	JXSPA_1515	YNSPA_1522	ZJSPA_1533	toxin subunit
1361	7	A_56413774	B_197362696	GXSPA_1523	GZSPA_1513	JXSPA_1516	YNSPA_1523	ZJSPA_1534	toxin subunit
1362	7	A_N16	B_197362697	GXSPA_1524	GZSPA_1514	JXSPA_1517	YNSPA_1524	ZJSPA_1535	hypothetical protein
1363	7	A_56413775	B_197362698	GXSPA_1525	GZSPA_1515	JXSPA_1518	YNSPA_1525	ZJSPA_1536	bacteriophage protein
1364	7	A_56413776	B_197362699	GXSPA_1526	GZSPA_1516	JXSPA_1519	YNSPA_1526	ZJSPA_1537	isocitrate dehydrogenase
1365	7	A_56413777	B_197362700	GXSPA_1527	GZSPA_1517	JXSPA_1520	YNSPA_1527	ZJSPA_1538	ribosomal large subunit pseudouridine synthase B
1366	7	A_56413778	B_197362701	GXSPA_1528	GZSPA_1518	JXSPA_1521	YNSPA_1528	ZJSPA_1539	secreted protein
1367	7	A_56413779	B_197362702	GXSPA_1529	GZSPA_1519	JXSPA_1522	YNSPA_1529	ZJSPA_1540	MutT-family protein
1368	7	A_56413780	B_197362703	GXSPA_1530	GZSPA_1520	JXSPA_1523	YNSPA_1530	ZJSPA_1541	tRNA-specific 2-thiouridylase MnmA
1369	7	A_56413781	B_197362704	GXSPA_1531	GZSPA_1521	JXSPA_1524	YNSPA_1531	ZJSPA_1542	High frequency lysogenization protein hflD
1370	7	A_56413782	B_197362705	GXSPA_1532	GZSPA_1522	JXSPA_1525	YNSPA_1532	ZJSPA_1543	adenylosuccinate lyase
1371	7	A_56413783	B_197362706	GXSPA_1533	GZSPA_1523	JXSPA_1526	YNSPA_1533	ZJSPA_1544	DNA-binding transcriptional regulator PhoP
1372	7	A_56413784	B_197362707	GXSPA_1534	GZSPA_1524	JXSPA_1527	YNSPA_1534	ZJSPA_1545	sensor protein PhoQ
1373	7	A_56413785	B_197362708	GXSPA_1535	GZSPA_1525	JXSPA_1528	YNSPA_1535	ZJSPA_1546	Cupin 4 family protein
1374	7	A_56413786	B_197362709	GXSPA_1536	GZSPA_1526	JXSPA_1529	YNSPA_1536	ZJSPA_1547	putative periplasmic protein
1375	7	A_56413787	B_197362710	GXSPA_1537	GZSPA_1527	JXSPA_1530	YNSPA_1537	ZJSPA_1548	peptidase T
1376	7	A_56413788	B_197362711	GXSPA_1538	GZSPA_1528	JXSPA_1531	YNSPA_1538	ZJSPA_1549	putrescine/spermidine ABC transporter ATPase
1377	7	A_56413789	B_197362712	GXSPA_1539	GZSPA_1529	JXSPA_1532	YNSPA_1539	ZJSPA_1550	spermidine/putrescine ABC transporter membrane protein
1378	7	A_56413790	B_197362713	GXSPA_1540	GZSPA_1530	JXSPA_1533	YNSPA_1540	ZJSPA_1551	secreted effector protein
1379	7	A_N17	B_N21	GXSPA_1541	GZSPA_1531	JXSPA_1534	YNSPA_1541	ZJSPA_1552	hypothetical protein
1380	7	A_56413791	B_197362714	GXSPA_1542	GZSPA_1532	JXSPA_1535	YNSPA_1542	ZJSPA_1553	spermidine/putrescine ABC transporter membrane protein
1381	7	A_161936232	B_197362716	GXSPA_1544	GZSPA_1534	JXSPA_1537	YNSPA_1544	ZJSPA_1555	NAD-dependent deacetylase
1382	7	A_56413794	B_197362717	GXSPA_1545	GZSPA_1535	JXSPA_1538	YNSPA_1545	ZJSPA_1556	N-acetyl-D-glucosamine kinase
1383	7	A_56413795	B_197362718	GXSPA_1546	GZSPA_1536	JXSPA_1539	YNSPA_1546	ZJSPA_1557	outer membrane-specific lipoprotein transporter subunit LolE
1384	7	A_56413796	B_197362719	GXSPA_1547	GZSPA_1537	JXSPA_1540	YNSPA_1547	ZJSPA_1558	lipoprotein transporter ATP-binding subunit
1385	7	A_56413797	B_197362720	GXSPA_1548	GZSPA_1538	JXSPA_1541	YNSPA_1548	ZJSPA_1559	outer membrane-specific lipoprotein transporter subunit LolC
1386	7	A_56413799	B_197362722	GXSPA_1551	GZSPA_1540	JXSPA_1543	YNSPA_1550	ZJSPA_1561	ErfK/YbiS/YcfS/YnhG family protein
1387	7	A_56413801	B_197362724	GXSPA_1552	GZSPA_1541	JXSPA_1544	YNSPA_1551	ZJSPA_1562	Multiple stress resistance protein bhsA
1388	7	A_56413802	B_197362725	GXSPA_1553	GZSPA_1542	JXSPA_1545	YNSPA_1552	ZJSPA_1563	TetR family regulatory protein
1389	7	A_56413803	B_197362726	GXSPA_1554	GZSPA_1543	JXSPA_1546	YNSPA_1553	ZJSPA_1564	17 kDa surface antigen
1390	7	A_56413804	B_197362727	GXSPA_1555	GZSPA_1544	JXSPA_1547	YNSPA_1554	ZJSPA_1565	NADH dehydrogenase
1391	7	A_56413805	B_197362728	GXSPA_1556	GZSPA_1545	JXSPA_1548	YNSPA_1555	ZJSPA_1566	YcfP protein: probably an esterase that is part of a salvage cluster
1392	7	A_56413806	B_197362729	GXSPA_1557	GZSPA_1546	JXSPA_1549	YNSPA_1556	ZJSPA_1567	beta-hexosaminidase
1393	7	A_56413807	B_197362730	GXSPA_1558	GZSPA_1547	JXSPA_1550	YNSPA_1557	ZJSPA_1568	thiamine kinase
1394	7	A_56413808	B_197362731	GXSPA_1559	GZSPA_1548	JXSPA_1551	YNSPA_1558	ZJSPA_1569	lipoprotein
1395	7	A_56413809	B_197362732	GXSPA_1560	GZSPA_1549	JXSPA_1552	YNSPA_1559	ZJSPA_1570	lipoprotein
1396	7	A_56413810	B_197362733	GXSPA_1561	GZSPA_1550	JXSPA_1553	YNSPA_1560	ZJSPA_1571	purine nucleoside phosphoramidase
1397	7	A_56413811	B_197362734	GXSPA_1563	GZSPA_1552	JXSPA_1555	YNSPA_1562	ZJSPA_1573	PTS system glucose-specific transporter subunits IIBC
1398	7	A_56413812	B_197362735	GXSPA_1564	GZSPA_1553	JXSPA_1556	YNSPA_1563	ZJSPA_1574	metallodependent hydrolase
1399	7	A_56413813	B_197362736	GXSPA_1565	GZSPA_1554	JXSPA_1557	YNSPA_1564	ZJSPA_1575	DNA polymerase III subunit delta'
1400	7	A_56413814	B_197362737	GXSPA_1566	GZSPA_1555	JXSPA_1558	YNSPA_1565	ZJSPA_1576	thymidylate kinase
1401	7	A_56413815	B_197362738	GXSPA_1567	GZSPA_1556	JXSPA_1559	YNSPA_1566	ZJSPA_1577	aminodeoxychorismate lyase
1402	7	A_56413816	B_197362739	GXSPA_1568	GZSPA_1557	JXSPA_1560	YNSPA_1567	ZJSPA_1578	4-amino-4-deoxychorismate lyase
1403	7	A_56413817	B_197362740	GXSPA_1569	GZSPA_1558	JXSPA_1561	YNSPA_1568	ZJSPA_1579	3-oxoacyl-(acyl carrier protein) synthase II
1404	7	A_56413818	B_197362741	GXSPA_1570	GZSPA_1559	JXSPA_1562	YNSPA_1569	ZJSPA_1580	acyl carrier protein
1405	7	A_56413819	B_197362742	GXSPA_1571	GZSPA_1560	JXSPA_1563	YNSPA_1570	ZJSPA_1581	3-ketoacyl-(acyl-carrier-protein) reductase
1406	7	A_56413820	B_197362743	GXSPA_1572	GZSPA_1561	JXSPA_1564	YNSPA_1571	ZJSPA_1582	acyl carrier protein S-malonyltransferase
1407	7	A_56413821	B_197362744	GXSPA_1573	GZSPA_1562	JXSPA_1565	YNSPA_1572	ZJSPA_1583	3-oxoacyl-(acyl carrier protein) synthase III
1408	7	A_56413823	B_197362746	GXSPA_1576	GZSPA_1564	JXSPA_1567	YNSPA_1574	ZJSPA_1586	50S ribosomal protein L32
1409	7	A_56413824	B_197362747	GXSPA_1577	GZSPA_1565	JXSPA_1568	YNSPA_1575	ZJSPA_1587	YceD
1410	7	A_56413825	B_197362748	GXSPA_1578	GZSPA_1566	JXSPA_1569	YNSPA_1576	ZJSPA_1588	Maf-like protein
1411	7	A_56413826	B_197362749	GXSPA_1579	GZSPA_1567	JXSPA_1570	YNSPA_1577	ZJSPA_1589	23S rRNA pseudouridylate synthase C
1412	7	A_56413827	B_197362750	GXSPA_1580	GZSPA_1568	JXSPA_1571	YNSPA_1578	ZJSPA_1590	predicted protein
1413	7	A_56413828	B_197362751	GXSPA_1581	GZSPA_1569	JXSPA_1572	YNSPA_1579	ZJSPA_1591	ribonuclease E
1414	7	A_56413829	B_197362752	GXSPA_1582	GZSPA_1570	JXSPA_1573	YNSPA_1580	ZJSPA_1592	flagellar hook-associated protein FlgL
1415	7	A_56413830	B_197362753	GXSPA_1583	GZSPA_1571	JXSPA_1574	YNSPA_1581	ZJSPA_1593	flagellar hook-associated protein FlgK
1416	7	A_56413831	B_197362754	GXSPA_1584	GZSPA_1572	JXSPA_1575	YNSPA_1582	ZJSPA_1594	flagellar rod assembly protein/muramidase FlgJ
1417	7	A_56413832	B_197362755	GXSPA_1585	GZSPA_1573	JXSPA_1576	YNSPA_1583	ZJSPA_1595	flagellar basal body P-ring protein
1418	7	A_56413833	B_197362756	GXSPA_1586	GZSPA_1574	JXSPA_1577	YNSPA_1584	ZJSPA_1596	flagellar basal body L-ring protein
1419	7	A_56413834	B_197362757	GXSPA_1587	GZSPA_1575	JXSPA_1578	YNSPA_1585	ZJSPA_1597	flagellar basal body rod protein FlgG
1420	7	A_56413835	B_197362758	GXSPA_1588	GZSPA_1576	JXSPA_1579	YNSPA_1586	ZJSPA_1598	flagellar basal body rod protein FlgF
1421	7	A_56413836	B_197362759	GXSPA_1589	GZSPA_1577	JXSPA_1580	YNSPA_1587	ZJSPA_1599	flagellar hook protein FlgE
1422	7	A_56413837	B_197362760	GXSPA_1590	GZSPA_1578	JXSPA_1581	YNSPA_1588	ZJSPA_1600	flagellar basal body rod modification protein
1423	7	A_56413838	B_197362761	GXSPA_1591	GZSPA_1579	JXSPA_1582	YNSPA_1589	ZJSPA_1601	flagellar basal body rod protein FlgC
1424	7	A_56413839	B_197362762	GXSPA_1592	GZSPA_1580	JXSPA_1583	YNSPA_1590	ZJSPA_1602	flagellar basal body rod protein FlgB
1425	7	A_56413840	B_197362763	GXSPA_1593	GZSPA_1581	JXSPA_1584	YNSPA_1591	ZJSPA_1603	flagellar basal body P-ring biosynthesis protein FlgA
1426	7	A_56413841	B_197362764	GXSPA_1594	GZSPA_1582	JXSPA_1585	YNSPA_1592	ZJSPA_1604	anti-sigma28 factor FlgM
1427	7	A_56413842	B_197362765	GXSPA_1595	GZSPA_1583	JXSPA_1586	YNSPA_1593	ZJSPA_1605	flagella synthesis protein FlgN
1428	7	A_56413843	B_197362766	GXSPA_1596	GZSPA_1584	JXSPA_1587	YNSPA_1594	ZJSPA_1606	virulence factor MviN
1429	7	A_56413844	B_197362767	GXSPA_1597	GZSPA_1585	JXSPA_1588	YNSPA_1595	ZJSPA_1607	virulence factor MviM
1430	7	A_56413845	B_197362768	GXSPA_1598	GZSPA_1586	JXSPA_1589	YNSPA_1596	ZJSPA_1608	conserved uncharcterized protein YceH
1431	7	A_56413847	B_197362770	GXSPA_1600	GZSPA_1588	JXSPA_1590	YNSPA_1598	ZJSPA_1610	multidrug resistance protein MdtH
1432	7	A_56413848	B_197362771	GXSPA_1601	GZSPA_1589	JXSPA_1591	YNSPA_1599	ZJSPA_1611	glutaredoxin 2
1433	7	A_56413849	B_197362772	GXSPA_1603	GZSPA_1591	JXSPA_1593	YNSPA_1601	ZJSPA_1613	dihydroorotase
1434	7	A_56413850	B_197362773	GXSPA_1604	GZSPA_1592	JXSPA_1594	YNSPA_1602	ZJSPA_1614	DNA damage-inducible protein I
1435	7	A_56413851	B_197362774	GXSPA_1605	GZSPA_1593	JXSPA_1595	YNSPA_1603	ZJSPA_1615	biofilm formation regulatory protein BssS
1436	7	A_56413852	B_197362775	GXSPA_1606	GZSPA_1594	JXSPA_1596	YNSPA_1604	ZJSPA_1616	N-methyltryptophan oxidase
1437	7	A_56413853	B_197362776	GXSPA_1607	GZSPA_1595	JXSPA_1597	YNSPA_1605	ZJSPA_1617	putative inner membrane protein
1438	7	A_56413854	B_197362777	GXSPA_1608	GZSPA_1596	JXSPA_1598	YNSPA_1606	ZJSPA_1618	cytochrome
1439	7	A_56413855	B_197362778	GXSPA_1609	GZSPA_1597	JXSPA_1599	YNSPA_1607	ZJSPA_1619	Protein yceI
1440	7	A_56413856	B_197362779	GXSPA_1610	GZSPA_1598	JXSPA_1600	YNSPA_1608	ZJSPA_1620	putative rhodanese-related sulfurtransferase
1441	7	A_56413858	B_197362781	GXSPA_1612	GZSPA_1600	JXSPA_1602	YNSPA_1610	ZJSPA_1622	drug efflux system protein MdtG
1442	7	A_56413859	B_197362782	GXSPA_1613	GZSPA_1601	JXSPA_1603	YNSPA_1611	ZJSPA_1623	acidic protein MsyB
1443	7	A_56413860	B_197362783	GXSPA_1614	GZSPA_1602	JXSPA_1604	YNSPA_1612	ZJSPA_1624	putative lipoprotein
1444	7	A_56413861	B_197362784	GXSPA_1615	GZSPA_1603	JXSPA_1605	YNSPA_1613	ZJSPA_1625	glucosyltransferase MdoH
1445	7	A_56413862	B_197362785	GXSPA_1616	GZSPA_1604	JXSPA_1606	YNSPA_1614	ZJSPA_1626	glucan biosynthesis protein G
1446	7	A_56413863	B_197362786	GXSPA_1617	GZSPA_1605	JXSPA_1607	YNSPA_1615	ZJSPA_1627	glucans biosynthesis protein
1447	7	A_56413864	B_197362787	GXSPA_1618	GZSPA_1606	JXSPA_1608	YNSPA_1616	ZJSPA_1628	phospholipase D/transphosphatidylase
1448	7	A_56413865	B_197362788	GXSPA_1619	GZSPA_1607	JXSPA_1609	YNSPA_1617	ZJSPA_1629	Appr-1-p processing domain-containing protein
1449	7	A_56413866	B_197362789	GXSPA_1620	GZSPA_1608	JXSPA_1610	YNSPA_1618	ZJSPA_1630	periplasmic protein
1450	7	A_56413867	B_197362790	GXSPA_1621	GZSPA_1609	JXSPA_1611	YNSPA_1619	ZJSPA_1631	autoagglutination protein
1451	7	A_56413868	B_197362791	GXSPA_1622	GZSPA_1610	JXSPA_1612	YNSPA_1620	ZJSPA_1632	cryptic curlin major subunit
1452	7	A_56413869	B_197362792	GXSPA_1623	GZSPA_1611	JXSPA_1613	YNSPA_1621	ZJSPA_1633	curlin minor subunit
1453	7	A_56413870	B_197362793	GXSPA_1624	GZSPA_1612	JXSPA_1614	YNSPA_1622	ZJSPA_1634	DNA-binding transcriptional regulator CsgD
1454	7	A_56413871	B_197362794	GXSPA_1625	GZSPA_1613	JXSPA_1615	YNSPA_1623	ZJSPA_1635	curli assembly protein CsgE
1455	7	A_56413872	B_197362795	GXSPA_1627	GZSPA_1615	JXSPA_1617	YNSPA_1625	ZJSPA_1637	assembly/transport component in curli production
1456	7	A_56413873	B_197362796	GXSPA_1628	GZSPA_1616	JXSPA_1618	YNSPA_1626	ZJSPA_1638	glutathione-regulated potassium-efflux system protein
1457	7	A_56413874	B_197362797	GXSPA_1629	GZSPA_1617	JXSPA_1619	YNSPA_1627	ZJSPA_1639	cytoplasmic chaperone TorD family protein
1458	7	A_56413875	B_197362798	GXSPA_1630	GZSPA_1618	JXSPA_1620	YNSPA_1628	ZJSPA_1640	hydrolase
1459	7	A_56413876	B_197362799	GXSPA_1631	GZSPA_1619	JXSPA_1621	YNSPA_1629	ZJSPA_1641	2-hydroxyacid dehydrogenase
1460	7	A_N70	B_N75	GXSPA_1632	GZSPA_1620	JXSPA_1622	YNSPA_1630	ZJSPA_1642	hypothetical protein
1461	7	A_56413877	B_197362800	GXSPA_1633	GZSPA_1621	JXSPA_1623	YNSPA_1631	ZJSPA_1643	oxidoreductase
1462	7	A_56413878	B_197362801	GXSPA_1634	GZSPA_1622	JXSPA_1624	YNSPA_1632	ZJSPA_1644	sialic acid transporter
1463	7	A_56413879	B_197362802	GXSPA_1635	GZSPA_1623	JXSPA_1625	YNSPA_1633	ZJSPA_1645	putative outer membrane protein
1464	7	A_56413880	B_197362803	GXSPA_1637	GZSPA_1625	JXSPA_1627	YNSPA_1635	ZJSPA_1647	N-acetylmannosamine-6-phosphate 2-epimerase
1465	7	A_56413882	B_197362805	GXSPA_1639	GZSPA_1628	JXSPA_1629	YNSPA_1637	ZJSPA_1649	transcriptional regulator
1466	7	A_56413883	B_197362806	GXSPA_1640	GZSPA_1629	JXSPA_1630	YNSPA_1638	ZJSPA_1650	PhoH family protein
1467	7	A_56413884	B_197362807	GXSPA_1641	GZSPA_1630	JXSPA_1631	YNSPA_1639	ZJSPA_1651	sodium/proline symporter
1468	7	A_56413885	B_197362808	GXSPA_1642	GZSPA_1631	JXSPA_1632	YNSPA_1640	ZJSPA_1652	trifunctional transcriptional regulator/proline dehydrogenase/pyrroline-5-carboxylate dehydrogenase
1469	7	A_56413886	B_197362809	GXSPA_1643	GZSPA_1632	JXSPA_1633	YNSPA_1641	ZJSPA_1653	putative secreted protein
1470	7	A_56413887	B_197362810	GXSPA_1644	GZSPA_1633	JXSPA_1634	YNSPA_1642	ZJSPA_1654	transcriptional regulator
1471	7	A_56413888	B_197362811	GXSPA_1645	GZSPA_1634	JXSPA_1635	YNSPA_1643	ZJSPA_1655	Stress-induced protein, KGG, repeat-containing protein
1472	7	A_56413889	B_197362812	GXSPA_1646	GZSPA_1635	JXSPA_1636	YNSPA_1644	ZJSPA_1656	TrpR binding protein WrbA
1473	7	A_56413890	B_197362813	GXSPA_1647	GZSPA_1636	JXSPA_1637	YNSPA_1645	ZJSPA_1657	uncharacterized protein YccJ
1474	7	A_56413891	B_197362814	GXSPA_1648	GZSPA_1637	JXSPA_1638	YNSPA_1646	ZJSPA_1658	glucose-1-phosphatase/inositol phosphatase
1475	7	A_56413892	B_197362815	GXSPA_1649	GZSPA_1638	JXSPA_1639	YNSPA_1647	ZJSPA_1659	secreted protein, suppressor for copper-sensitivity D
1476	7	A_56413893	B_197362816	GXSPA_1650	GZSPA_1639	JXSPA_1640	YNSPA_1648	ZJSPA_1660	secreted protein, suppressor for copper-sensitivity C
1477	7	A_56413894	B_197362817	GXSPA_1652	GZSPA_1641	JXSPA_1642	YNSPA_1650	ZJSPA_1662	copper-sensitivity suppressor membrane protein A
1478	7	A_56413895	B_197362818	GXSPA_1653	GZSPA_1642	JXSPA_1643	YNSPA_1651	ZJSPA_1663	curved DNA-binding protein CbpA
1479	7	A_56413896	B_197362819	GXSPA_1654	GZSPA_1643	JXSPA_1644	YNSPA_1652	ZJSPA_1664	chaperone-modulator protein CbpM
1480	7	A_56413897	B_197362820	GXSPA_1655	GZSPA_1644	JXSPA_1645	YNSPA_1653	ZJSPA_1665	hypothetical protein
1481	7	A_56413898	B_197362821	GXSPA_1656	GZSPA_1645	JXSPA_1646	YNSPA_1654	ZJSPA_1666	putative periplasmic protein
1482	7	A_56413899	B_197362822	GXSPA_1657	GZSPA_1646	JXSPA_1647	YNSPA_1655	ZJSPA_1667	4-hydroxyphenylacetate 3-monooxygenase operon regulatory protein
1483	7	A_56413900	B_197362823	GXSPA_1658	GZSPA_1647	JXSPA_1648	YNSPA_1656	ZJSPA_1668	4-hydroxyphenylacetate permease
1484	7	A_56413901	B_197362824	GXSPA_1659	GZSPA_1648	JXSPA_1649	YNSPA_1657	ZJSPA_1669	2,4-dihydroxyhept-2-ene-1,7-dioic acid aldolase
1485	7	A_56413902	B_197362825	GXSPA_1660	GZSPA_1649	JXSPA_1650	YNSPA_1658	ZJSPA_1670	2-oxo-hepta-3-ene-1,7-dioic acid hydratase
1486	7	A_56413903	B_197362826	GXSPA_1661	GZSPA_1650	JXSPA_1651	YNSPA_1659	ZJSPA_1671	5-carboxymethyl-2-hydroxymuconate delta-isomerase
1487	7	A_56413904	B_197362827	GXSPA_1662	GZSPA_1651	JXSPA_1652	YNSPA_1660	ZJSPA_1672	3,4-dihydroxyphenylacetate 2,3-dioxygenase
1488	7	A_56413905	B_197362828	GXSPA_1663	GZSPA_1652	JXSPA_1653	YNSPA_1661	ZJSPA_1673	4-hydroxyphenylacetate catabolism
1489	7	A_56413906	B_197362829	GXSPA_1665	GZSPA_1654	JXSPA_1655	YNSPA_1663	ZJSPA_1675	homoprotocatechuate degradative operon repressor
1490	7	A_56413907	B_197362830	GXSPA_1666	GZSPA_1655	JXSPA_1656	YNSPA_1664	ZJSPA_1676	4-hydroxyphenylacetate 3-monooxygenase
1491	7	A_56413908	B_197362831	GXSPA_1667	GZSPA_1656	JXSPA_1657	YNSPA_1665	ZJSPA_1677	4-hydroxyphenylacetate 3-monooxygenase coupling protein
1492	7	A_56413909	B_197362832	GXSPA_1668	GZSPA_1657	JXSPA_1658	YNSPA_1666	ZJSPA_1678	transthyretin-like protein precursor
1493	7	A_56413910	B_197362833	GXSPA_1669	GZSPA_1658	JXSPA_1659	YNSPA_1667	ZJSPA_1679	transcriptional regulatory protein YedW
1494	7	A_56413911	B_197362834	GXSPA_1670	GZSPA_1659	JXSPA_1660	YNSPA_1668	ZJSPA_1680	histidine kinase
1495	7	A_56413912	B_197362835	GXSPA_1672	GZSPA_1661	JXSPA_1662	YNSPA_1670	ZJSPA_1682	cytoplasmic protein
1496	7	A_56413913	B_197362836	GXSPA_1673	GZSPA_1662	JXSPA_1663	YNSPA_1671	ZJSPA_1683	cytoplasmic protein
1497	7	A_56413914	B_197362837	GXSPA_1674	GZSPA_1663	JXSPA_1664	YNSPA_1672	ZJSPA_1684	cell invasion protein
1498	7	A_56413915	B_197362838	GXSPA_1675	GZSPA_1664	JXSPA_1665	YNSPA_1673	ZJSPA_1685	cell invasion protein
1499	7	A_56413916	B_197362839	GXSPA_1676	GZSPA_1665	JXSPA_1666	YNSPA_1674	ZJSPA_1686	inner membrane protein
1500	7	A_56413917	B_197362840	GXSPA_1677	GZSPA_1666	JXSPA_1667	YNSPA_1675	ZJSPA_1687	pathogenicity island protein
1501	7	A_56413918	B_197362841	GXSPA_1678	GZSPA_1667	JXSPA_1668	YNSPA_1676	ZJSPA_1688	bacteriophage encoded virulence protein
1502	7	A_56413919	B_197362842	GXSPA_1679	GZSPA_1668	JXSPA_1669	YNSPA_1677	ZJSPA_1689	inner membrane protein
1503	7	A_56413920	B_197362843	GXSPA_1680	GZSPA_1669	JXSPA_1670	YNSPA_1678	ZJSPA_1690	sulfur transfer protein TusE
1504	7	A_56413921	B_197362844	GXSPA_1681	GZSPA_1670	JXSPA_1671	YNSPA_1679	ZJSPA_1691	acylphosphatase
1505	7	A_56413922	B_197362845	GXSPA_1682	GZSPA_1671	JXSPA_1672	YNSPA_1680	ZJSPA_1692	AraC family transcriptional regulator
1506	7	A_56413923	B_197362846	GXSPA_1684	GZSPA_1673	JXSPA_1674	YNSPA_1682	ZJSPA_1694	ribosomal RNA large subunit methyltransferase I
1507	7	A_56413924	B_197362847	GXSPA_1685	GZSPA_1674	JXSPA_1675	YNSPA_1683	ZJSPA_1695	heat shock protein HspQ
1508	7	A_56413925	B_197362848	GXSPA_1686	GZSPA_1675	JXSPA_1676	YNSPA_1684	ZJSPA_1696	CoA-binding domain-containing protein
1509	7	A_56413926	B_197362849	GXSPA_1687	GZSPA_1676	JXSPA_1677	YNSPA_1685	ZJSPA_1697	conserved protein
1510	7	A_56413927	B_197362850	GXSPA_1688	GZSPA_1677	JXSPA_1678	YNSPA_1686	ZJSPA_1698	methylglyoxal synthase
1511	7	A_56413928	B_197362851	GXSPA_1689	GZSPA_1678	JXSPA_1679	YNSPA_1687	ZJSPA_1699	DNA helicase IV
1512	7	A_56413929	B_197362852	GXSPA_1690	GZSPA_1679	JXSPA_1680	YNSPA_1688	ZJSPA_1700	membrane protein
1513	7	A_56413930	B_197362853	GXSPA_1691	GZSPA_1680	JXSPA_1681	YNSPA_1689	ZJSPA_1701	Intergral membrane protein YccS
1514	7	A_56413931	B_197362854	GXSPA_1692	GZSPA_1681	JXSPA_1682	YNSPA_1690	ZJSPA_1702	regulator of competence-specific genes
1515	7	A_56413932	B_197362855	GXSPA_1693	GZSPA_1682	JXSPA_1683	YNSPA_1691	ZJSPA_1703	SOS cell division inhibitor
1516	7	A_56413933	B_197362856	GXSPA_1694	GZSPA_1683	JXSPA_1684	YNSPA_1692	ZJSPA_1704	outer membrane protein A
1517	7	A_56413934	B_197362857	GXSPA_1695	GZSPA_1684	JXSPA_1685	YNSPA_1693	ZJSPA_1705	Ter macrodomain organizer matS-binding protein
1518	7	A_56413935	B_197362858	GXSPA_1696	GZSPA_1685	JXSPA_1686	YNSPA_1694	ZJSPA_1706	putative ATP-dependent protease
1519	7	A_56413936	B_197362859	GXSPA_1697	GZSPA_1686	JXSPA_1687	YNSPA_1695	ZJSPA_1707	3-hydroxydecanoyl-(acyl carrier protein) dehydratase
1520	7	A_56413937	B_197362860	GXSPA_1698	GZSPA_1687	JXSPA_1688	YNSPA_1696	ZJSPA_1708	ribosome modulation factor
1521	7	A_56413938	B_197362861	GXSPA_1699	GZSPA_1688	JXSPA_1689	YNSPA_1697	ZJSPA_1709	lipoprotein
1522	7	A_56413939	B_197362862	GXSPA_1700	GZSPA_1689	JXSPA_1690	YNSPA_1698	ZJSPA_1710	paraquat-inducible protein B
1523	7	A_56413940	B_197362863	GXSPA_1701	GZSPA_1690	JXSPA_1691	YNSPA_1699	ZJSPA_1711	inner membrane protein
1524	7	A_56413941	B_197362864	GXSPA_1702	GZSPA_1691	JXSPA_1692	YNSPA_1700	ZJSPA_1712	ABC transporter ATPase
1525	7	A_56413943	B_197362866	GXSPA_1705	GZSPA_1693	JXSPA_1694	YNSPA_1702	ZJSPA_1714	MOSC domain-containing protein
1526	7	A_56413944	B_197362867	GXSPA_1706	GZSPA_1694	JXSPA_1695	YNSPA_1703	ZJSPA_1715	YcbW
1527	7	A_56413945	B_197362868	GXSPA_1707	GZSPA_1695	JXSPA_1696	YNSPA_1704	ZJSPA_1716	dihydroorotate dehydrogenase 2
1528	7	A_56413946	B_197362869	GXSPA_1708	GZSPA_1696	JXSPA_1697	YNSPA_1705	ZJSPA_1717	aminopeptidase N
1529	7	A_56413947	B_197362870	GXSPA_1709	GZSPA_1697	JXSPA_1698	YNSPA_1706	ZJSPA_1718	nicotinate phosphoribosyltransferase
1530	7	A_56413948	B_197362871	GXSPA_1710	GZSPA_1698	JXSPA_1699	YNSPA_1707	ZJSPA_1719	ion:amino acid symporter
1531	7	A_56413949	B_197362872	GXSPA_1711	GZSPA_1699	JXSPA_1700	YNSPA_1708	ZJSPA_1720	diaminopropionate ammonia-lyase
1532	7	A_56413950	B_197362873	GXSPA_1712	GZSPA_1700	JXSPA_1701	YNSPA_1709	ZJSPA_1721	transcriptional regulator
1533	7	A_56413952	B_197362875	GXSPA_1714	GZSPA_1702	JXSPA_1703	YNSPA_1711	ZJSPA_1723	outer membrane protein F
1534	7	A_56413953	B_197362876	GXSPA_1715	GZSPA_1703	JXSPA_1704	YNSPA_1712	ZJSPA_1724	aromatic amino acid aminotransferase
1535	7	A_56413954	B_197362877	GXSPA_1716	GZSPA_1704	JXSPA_1705	YNSPA_1713	ZJSPA_1725	beta-lactamase-like protein
1536	7	A_56413955	B_197362878	GXSPA_1717	GZSPA_1705	JXSPA_1706	YNSPA_1714	ZJSPA_1726	YcbK
1537	7	A_56413956	B_197362879	GXSPA_1718	GZSPA_1706	JXSPA_1707	YNSPA_1715	ZJSPA_1727	ErfK/YbiS/YcfS/YnhG family protein
1538	7	A_56413957	B_197362880	GXSPA_1719	GZSPA_1707	JXSPA_1708	YNSPA_1716	ZJSPA_1728	cell division protein MukB
1539	7	A_56413958	B_197362881	GXSPA_1720	GZSPA_1708	JXSPA_1709	YNSPA_1717	ZJSPA_1729	condesin subunit E
1540	7	A_56413959	B_197362882	GXSPA_1721	GZSPA_1709	JXSPA_1710	YNSPA_1718	ZJSPA_1730	condesin subunit F
1541	7	A_56413960	B_197362883	GXSPA_1722	GZSPA_1710	JXSPA_1711	YNSPA_1719	ZJSPA_1731	metallothionein SmtA
1542	7	A_56413961	B_197362884	GXSPA_1723	GZSPA_1711	JXSPA_1712	YNSPA_1720	ZJSPA_1732	membrane protein Functionally coupled to the MukBEF Chromosome Partitioning Mechanism
1543	7	A_56413962	B_197362885	GXSPA_1724	GZSPA_1712	JXSPA_1713	YNSPA_1721	ZJSPA_1733	aminoglycoside phosphotransferase
1544	7	A_56413963	B_197362886	GXSPA_1725	GZSPA_1713	JXSPA_1714	YNSPA_1722	ZJSPA_1734	3-deoxy-manno-octulosonate cytidylyltransferase
1545	7	A_56413964	B_197362887	GXSPA_1726	GZSPA_1714	JXSPA_1715	YNSPA_1723	ZJSPA_1735	conserved cytosolic protein
1546	7	A_56413965	B_197362888	GXSPA_1727	GZSPA_1715	JXSPA_1716	YNSPA_1724	ZJSPA_1736	cytoplasmic protein
1547	7	A_56413966	B_197362889	GXSPA_1728	GZSPA_1716	JXSPA_1717	YNSPA_1726	ZJSPA_1738	tetraacyldisaccharide 4'-kinase
1548	7	A_56413967	B_197362890	GXSPA_1729	GZSPA_1717	JXSPA_1718	YNSPA_1727	ZJSPA_1739	lipid transporter ATP-binding/permease
1549	7	A_56413968	B_197362891	GXSPA_1731	GZSPA_1719	JXSPA_1720	YNSPA_1729	ZJSPA_1741	integration host factor subunit beta
1550	7	A_56413969	B_197362892	GXSPA_1732	GZSPA_1720	JXSPA_1721	YNSPA_1730	ZJSPA_1742	30S ribosomal protein S1
1551	7	A_56413970	B_197362893	GXSPA_1733	GZSPA_1721	JXSPA_1722	YNSPA_1731	ZJSPA_1743	cytidylate kinase
1552	7	A_56413971	B_197362894	GXSPA_1734	GZSPA_1722	JXSPA_1723	YNSPA_1732	ZJSPA_1744	lipoprotein
1553	7	A_56413972	B_197362895	GXSPA_1735	GZSPA_1723	JXSPA_1724	YNSPA_1733	ZJSPA_1745	3-phosphoshikimate 1-carboxyvinyltransferase
1554	7	A_161936231	B_197362896	GXSPA_1736	GZSPA_1724	JXSPA_1725	YNSPA_1734	ZJSPA_1746	phosphoserine aminotransferase
1555	7	A_56413974	B_197362897	GXSPA_1737	GZSPA_1725	JXSPA_1726	YNSPA_1735	ZJSPA_1747	inner membrane protein
1556	7	A_56413975	B_197362898	GXSPA_1738	GZSPA_1726	JXSPA_1727	YNSPA_1736	ZJSPA_1748	YcaO-domain-containing protein
1557	7	A_56413976	B_197362899	GXSPA_1739	GZSPA_1727	JXSPA_1728	YNSPA_1737	ZJSPA_1749	formate transporter
1558	7	A_56413977	B_197362900	GXSPA_1740	GZSPA_1728	JXSPA_1729	YNSPA_1738	ZJSPA_1750	formate acetyltransferase 1
1559	7	A_56413978	B_197362901	GXSPA_1742	GZSPA_1730	JXSPA_1731	YNSPA_1740	ZJSPA_1752	cytoplasmic protein
1560	7	A_56413980	B_197362903	GXSPA_1744	GZSPA_1732	JXSPA_1733	YNSPA_1742	ZJSPA_1754	transport protein
1561	7	A_56413981	B_197362904	GXSPA_1745	GZSPA_1733	JXSPA_1734	YNSPA_1743	ZJSPA_1755	MFS family transporter protein
1562	7	A_56413982	B_197362905	GXSPA_1746	GZSPA_1734	JXSPA_1735	YNSPA_1744	ZJSPA_1756	hypothetical protein
1563	7	A_56413983,A_56413539	B_197362906,B_197362464	GXSPA_1748,GXSPA_1273	GZSPA_1268,GZSPA_1736	JXSPA_1737,JXSPA_1267	YNSPA_1746,YNSPA_1273	ZJSPA_1758	dimethylsulfoxide reductase subunit B
1564	7	A_56413985	B_197362908	GXSPA_1750	GZSPA_1738	JXSPA_1739	YNSPA_1749	ZJSPA_1760	seryl-tRNA synthetase
1565	7	A_56413986	B_197362909	GXSPA_1751	GZSPA_1739	JXSPA_1740	YNSPA_1750	ZJSPA_1761	recombination factor protein RarA
1566	7	A_56413987	B_197362910	GXSPA_1752	GZSPA_1740	JXSPA_1741	YNSPA_1751	ZJSPA_1762	outer-membrane lipoprotein carrier protein
1567	7	A_56413988	B_197362911	GXSPA_1753	GZSPA_1741	JXSPA_1742	YNSPA_1752	ZJSPA_1763	DNA translocase FtsK
1568	7	A_56413989	B_197362912	GXSPA_1754	GZSPA_1742	JXSPA_1743	YNSPA_1753	ZJSPA_1764	leucine-responsive transcriptional regulator
1569	7	A_56413990	B_197362913	GXSPA_1755	GZSPA_1743	JXSPA_1744	YNSPA_1754	ZJSPA_1765	thioredoxin reductase
1570	7	A_56413991	B_197362914	GXSPA_1756	GZSPA_1744	JXSPA_1745	YNSPA_1755	ZJSPA_1766	cysteine/glutathione ABC transporter membrane/ATP-binding protein
1571	7	A_56413992	B_197362915	GXSPA_1757	GZSPA_1745	JXSPA_1746	YNSPA_1756	ZJSPA_1767	cysteine/glutathione ABC transporter membrane/ATP-binding protein
1572	7	A_56413993	B_197362916	GXSPA_1758	GZSPA_1746	JXSPA_1747	YNSPA_1757	ZJSPA_1768	leucyl/phenylalanyl-tRNA--protein transferase
1573	7	A_56413994	B_197362917	GXSPA_1759	GZSPA_1747	JXSPA_1748	YNSPA_1758	ZJSPA_1769	inner membrane protein
1574	7	A_56413995	B_197362918	GXSPA_1760	GZSPA_1748	JXSPA_1749	YNSPA_1759	ZJSPA_1770	translation initiation factor IF-1
1575	7	A_56413996	B_197362919	GXSPA_1761	GZSPA_1749	JXSPA_1750	YNSPA_1760	ZJSPA_1771	transcriptional activator
1576	7	A_56413997	B_197362920	GXSPA_1762	GZSPA_1750	JXSPA_1751	YNSPA_1761	ZJSPA_1772	pirin-like protein
1577	7	A_56413998	B_197362921	GXSPA_1763	GZSPA_1751	JXSPA_1752	YNSPA_1762	ZJSPA_1773	isochorismatase hydrolase
1578	7	A_56413999	B_197362922	GXSPA_1764	GZSPA_1752	JXSPA_1753	YNSPA_1763	ZJSPA_1774	hypothetical protein
1579	7	A_56414000	B_197362923	GXSPA_1765	GZSPA_1753	JXSPA_1754	YNSPA_1764	ZJSPA_1775	integrase remnant
1580	7	A_N18	B_N22	GXSPA_1768	GZSPA_1756	JXSPA_1757	YNSPA_1767	ZJSPA_1778	putative type V secretory pathway, adhesin AidA
1581	7	A_56414002	B_197362925	GXSPA_1769	GZSPA_1757	JXSPA_1758	YNSPA_1768	ZJSPA_1779	ATP-dependent Clp protease ATP-binding subunit
1582	7	A_56414003	B_197362926	GXSPA_1770	GZSPA_1758	JXSPA_1759	YNSPA_1769	ZJSPA_1780	ATP-dependent Clp protease adaptor protein ClpS
1583	7	A_56414004	B_197362927	GXSPA_1771	GZSPA_1759	JXSPA_1760	YNSPA_1770	ZJSPA_1781	cold shock-like protein CspD
1584	7	A_56414005	B_197362928	GXSPA_1772	GZSPA_1760	JXSPA_1761	YNSPA_1771	ZJSPA_1782	macrolide transporter ATP-binding /permease
1585	7	A_56414006	B_197362929	GXSPA_1773	GZSPA_1761	JXSPA_1762	YNSPA_1772	ZJSPA_1783	macrolide transporter subunit MacA
1586	7	A_56414007	B_197362930	GXSPA_1774	GZSPA_1762	JXSPA_1763	YNSPA_1773	ZJSPA_1784	virK protein
1587	7	A_56414008	B_197362931	GXSPA_1775	GZSPA_1763	JXSPA_1764	YNSPA_1774	ZJSPA_1785	ATP-dependent OLD family endonuclease
1588	7	A_56414009	B_197362932	GXSPA_1776	GZSPA_1764	JXSPA_1765	YNSPA_1775	ZJSPA_1786	surface protein YbjE
1589	7	A_56414010	B_197362933	GXSPA_1777	GZSPA_1765	JXSPA_1766	YNSPA_1776	ZJSPA_1787	hydroxylamine reductase
1590	7	A_56414011	B_197362934	GXSPA_1778	GZSPA_1766	JXSPA_1767	YNSPA_1777	ZJSPA_1788	NADH-dependent HCP oxidoreductase
1591	7	A_56414012	B_197362935	GXSPA_1779	GZSPA_1767	JXSPA_1768	YNSPA_1778	ZJSPA_1789	pyruvate dehydrogenase
1592	7	A_56414013	B_197362936	GXSPA_1780	GZSPA_1768	JXSPA_1769	YNSPA_1779	ZJSPA_1790	L-threonine aldolase
1593	7	A_56414014	B_197362937	GXSPA_1781	GZSPA_1769	JXSPA_1770	YNSPA_1780	ZJSPA_1791	NAD-dependent epimerase/dehydratase
1594	7	A_56414015	B_197362938	GXSPA_1782	GZSPA_1770	JXSPA_1771	YNSPA_1781	ZJSPA_1792	oxidoreductase
1595	7	A_56414016	B_197362939	GXSPA_1783	GZSPA_1771	JXSPA_1772	YNSPA_1782	ZJSPA_1793	N-acetylmuramoyl-L-alanine amidase
1596	7	A_56414017	B_197362940	GXSPA_1784	GZSPA_1772	JXSPA_1773	YNSPA_1783	ZJSPA_1794	YbjQ
1597	7	A_56414018	B_197362941	GXSPA_1785	GZSPA_1773	JXSPA_1774	YNSPA_1784	ZJSPA_1795	lipoprotein
1598	7	A_56414019	B_197362942	GXSPA_1786	GZSPA_1774	JXSPA_1775	YNSPA_1785	ZJSPA_1796	arginine transporter ATP-binding subunit
1599	7	A_56414020	B_197362943	GXSPA_1787	GZSPA_1775	JXSPA_1776	YNSPA_1786	ZJSPA_1797	arginine-binding periplasmic protein 1
1600	7	A_56414021	B_197362944	GXSPA_1788	GZSPA_1776	JXSPA_1777	YNSPA_1787	ZJSPA_1798	arginine transporter permease subunit ArtQ
1601	7	A_56414022	B_197362945	GXSPA_1789	GZSPA_1777	JXSPA_1778	YNSPA_1788	ZJSPA_1799	arginine transporter permease subunit ArtM
1602	7	A_56414023	B_197362946	GXSPA_1790	GZSPA_1778	JXSPA_1779	YNSPA_1789	ZJSPA_1800	arginine-binding periplasmic protein
1603	7	A_56414024	B_197362947	GXSPA_1791	GZSPA_1779	JXSPA_1780	YNSPA_1790	ZJSPA_1801	sulfatase
1604	7	A_56414025	B_197362948	GXSPA_1792	GZSPA_1780	JXSPA_1781	YNSPA_1791	ZJSPA_1802	phosphotransferase transporter subunit IIB
1605	7	A_56414026	B_197362949	GXSPA_1793	GZSPA_1781	JXSPA_1782	YNSPA_1792	ZJSPA_1803	PTS system ascorbate-specific transporter subunit IIC
1606	7	A_56414027	B_197362950	GXSPA_1794	GZSPA_1782	JXSPA_1783	YNSPA_1793	ZJSPA_1804	hypothetical protein
1607	7	A_56414028	B_197362951	GXSPA_1795	GZSPA_1783	JXSPA_1784	YNSPA_1794	ZJSPA_1805	23S rRNA methyluridine methyltransferase
1608	7	A_56414029	B_197362952	GXSPA_1796	GZSPA_1784	JXSPA_1785	YNSPA_1795	ZJSPA_1806	Inner membrane protein ybjO
1609	7	A_56414031	B_197362954	GXSPA_1798	GZSPA_1787	JXSPA_1787	YNSPA_1798	ZJSPA_1808	putrescine ABC transporter membrane protein
1610	7	A_56414032	B_197362955	GXSPA_1799	GZSPA_1788	JXSPA_1788	YNSPA_1799	ZJSPA_1809	putrescine transporter ATP-binding subunit
1611	7	A_56414033	B_197362956	GXSPA_1800	GZSPA_1789	JXSPA_1789	YNSPA_1800	ZJSPA_1810	putrescine ABC transporter periplasmic protein
1612	7	A_56414034	B_197362957	GXSPA_1801	GZSPA_1790	JXSPA_1790	YNSPA_1801	ZJSPA_1811	Sensory transduction regulator
1613	7	A_56414035	B_197362958	GXSPA_1802	GZSPA_1791	JXSPA_1791	YNSPA_1802	ZJSPA_1812	ribosomal protein S6 modification protein
1614	7	A_56414036	B_197362959	GXSPA_1803	GZSPA_1792	JXSPA_1792	YNSPA_1803	ZJSPA_1813	nitroreductase A
1615	7	A_56414037	B_197362960	GXSPA_1804	GZSPA_1793	JXSPA_1793	YNSPA_1804	ZJSPA_1814	hypothetical protein
1616	7	A_56414038	B_197362961	GXSPA_1805	GZSPA_1794	JXSPA_1794	YNSPA_1805	ZJSPA_1815	glutaredoxin 1
1617	7	A_56414039	B_197362962	GXSPA_1806	GZSPA_1795	JXSPA_1795	YNSPA_1806	ZJSPA_1816	putative inner membrane protein
1618	7	A_56414040	B_197362963	GXSPA_1807	GZSPA_1796	JXSPA_1796	YNSPA_1807	ZJSPA_1817	transport protein ybjL
1619	7	A_56414041	B_197362964	GXSPA_1808	GZSPA_1797	JXSPA_1797	YNSPA_1808	ZJSPA_1818	TetR family transcriptional regulator
1620	7	A_56414042	B_197362965	GXSPA_1809	GZSPA_1798	JXSPA_1798	YNSPA_1809	ZJSPA_1819	major facilitator superfamily protein
1621	7	A_56414043	B_197362966	GXSPA_1810	GZSPA_1799	JXSPA_1799	YNSPA_1810	ZJSPA_1820	Cof-like hydrolase
1622	7	A_56414044	B_197362967	GXSPA_1811	GZSPA_1800	JXSPA_1800	YNSPA_1811	ZJSPA_1821	multidrug translocase MdfA
1623	7	A_56414045	B_197362968	GXSPA_1812	GZSPA_1801	JXSPA_1801	YNSPA_1812	ZJSPA_1822	undecaprenyl pyrophosphate phosphatase
1624	7	A_56414046	B_197362969	GXSPA_1813	GZSPA_1802	JXSPA_1802	YNSPA_1813	ZJSPA_1823	DNA-binding transcriptional repressor DeoR
1625	7	A_56414047	B_197362970	GXSPA_1814	GZSPA_1803	JXSPA_1803	YNSPA_1814	ZJSPA_1824	D-alanyl-D-alanine carboxypeptidase subunit C
1626	7	A_56414048	B_197362971	GXSPA_1815	GZSPA_1804	JXSPA_1804	YNSPA_1815	ZJSPA_1825	glutathione s-transferase family protein
1627	7	A_56414049	B_197362972	GXSPA_1816	GZSPA_1805	JXSPA_1805	YNSPA_1816	ZJSPA_1826	oxidoreductase
1628	7	A_56414050	B_197362973	GXSPA_1817	GZSPA_1806	JXSPA_1806	YNSPA_1817	ZJSPA_1827	biofilm formation regulatory protein BssR
1629	7	A_56414051	B_197362974	GXSPA_1818	GZSPA_1807	JXSPA_1807	YNSPA_1818	ZJSPA_1828	ribosomal protein S12 methylthiotransferase
1630	7	A_56414052	B_197362975	GXSPA_1819	GZSPA_1808	JXSPA_1808	YNSPA_1819	ZJSPA_1829	ABC transporter permease
1631	7	A_56414053	B_197362976	GXSPA_1820	GZSPA_1809	JXSPA_1809	YNSPA_1820	ZJSPA_1830	ABC transporter permease
1632	7	A_56414055	B_197362978	GXSPA_1823	GZSPA_1811	JXSPA_1811	YNSPA_1822	ZJSPA_1832	glutathione transporter ATP-binding protein
1633	7	A_56414056	B_197362979	GXSPA_1824	GZSPA_1812	JXSPA_1812	YNSPA_1823	ZJSPA_1833	L-asparaginase
1634	7	A_56414057	B_197362980	GXSPA_1825	GZSPA_1813	JXSPA_1813	YNSPA_1824	ZJSPA_1834	molybdopterin biosynthesis protein MoeA
1635	7	A_56414058	B_197362981	GXSPA_1826	GZSPA_1814	JXSPA_1814	YNSPA_1825	ZJSPA_1835	molybdopterin biosynthesis protein MoeB
1636	7	A_56414059	B_197362982	GXSPA_1827	GZSPA_1815	JXSPA_1815	YNSPA_1826	ZJSPA_1836	pyruvate formate-lyase 3 activating protein
1637	7	A_56414060	B_197362983	GXSPA_1828	GZSPA_1816	JXSPA_1816	YNSPA_1827	ZJSPA_1837	formate acetyltransferase 3
1638	7	A_56414061	B_197362984	GXSPA_1829	GZSPA_1817	JXSPA_1817	YNSPA_1828	ZJSPA_1838	HAD family hydrolase
1639	7	A_56414062	B_197362985	GXSPA_1830	GZSPA_1818	JXSPA_1818	YNSPA_1829	ZJSPA_1839	YbiU
1640	7	A_56414063	B_197362986	GXSPA_1831	GZSPA_1819	JXSPA_1819	YNSPA_1830	ZJSPA_1840	ABC transporter ATP-binding protein
1641	7	A_56414065	B_197362988	GXSPA_1833	GZSPA_1821	JXSPA_1821	YNSPA_1832	ZJSPA_1842	Citrate transporter
1642	7	A_56414066	B_197362989	GXSPA_1834	GZSPA_1822	JXSPA_1822	YNSPA_1833	ZJSPA_1843	manganese transport regulator MntR
1643	7	A_N19	B_N23	GXSPA_1835	GZSPA_1823	JXSPA_1823	YNSPA_1834	ZJSPA_1844	hypothetical protein
1644	7	A_56414067	B_197362990	GXSPA_1836	GZSPA_1824	JXSPA_1824	YNSPA_1835	ZJSPA_1845	sulfatase
1645	7	A_56414068	B_197362991	GXSPA_1837	GZSPA_1825	JXSPA_1825	YNSPA_1836	ZJSPA_1846	outer membrane protein X
1646	7	A_56414069	B_197362992	GXSPA_1839	GZSPA_1827	JXSPA_1827	YNSPA_1838	ZJSPA_1848	DNA starvation/stationary phase protection protein Dps
1647	7	A_56414070	B_197362993	GXSPA_1840	GZSPA_1828	JXSPA_1828	YNSPA_1839	ZJSPA_1849	glutamine ABC transporter periplasmic protein
1648	7	A_56414071	B_197362994	GXSPA_1841	GZSPA_1829	JXSPA_1829	YNSPA_1840	ZJSPA_1850	glutamine ABC transporter permease
1649	7	A_56414072	B_197362995	GXSPA_1842	GZSPA_1830	JXSPA_1830	YNSPA_1841	ZJSPA_1851	glutamine ABC transporter ATP-binding protein
1650	7	A_56414073	B_197362996	GXSPA_1843	GZSPA_1831	JXSPA_1831	YNSPA_1842	ZJSPA_1852	mechanosensitive ion channel MscS
1651	7	A_56414074	B_197362997	GXSPA_1844	GZSPA_1832	JXSPA_1832	YNSPA_1843	ZJSPA_1853	SAM-dependent methyltransferase
1652	7	A_56414075	B_197362998	GXSPA_1845	GZSPA_1833	JXSPA_1833	YNSPA_1844	ZJSPA_1854	DnaK suppressor protein
1653	7	A_56414076	B_197362999	GXSPA_1846	GZSPA_1834	JXSPA_1834	YNSPA_1845	ZJSPA_1855	hypothetical protein
1654	7	A_56414077	B_197363000	GXSPA_1847	GZSPA_1835	JXSPA_1835	YNSPA_1846	ZJSPA_1856	predicted protein
1655	7	A_56414078	B_197363001	GXSPA_1848	GZSPA_1836	JXSPA_1836	YNSPA_1847	ZJSPA_1857	glycosyl transferase family protein
1656	7	A_56414079	B_197363002	GXSPA_1849	GZSPA_1837	JXSPA_1837	YNSPA_1848	ZJSPA_1858	ATP-dependent DNA helicase DinG
1657	7	A_56414080	B_197363003	GXSPA_1850	GZSPA_1838	JXSPA_1838	YNSPA_1849	ZJSPA_1859	ATP-dependent RNA helicase RhlE
1658	7	A_56414081	B_197363004	GXSPA_1851	GZSPA_1839	JXSPA_1839	YNSPA_1850	ZJSPA_1860	DNA-binding transcriptional regulator
1659	7	A_56414082	B_197363005	GXSPA_1852	GZSPA_1840	JXSPA_1840	YNSPA_1851	ZJSPA_1861	HlyD family secretion protein
1660	7	A_56414083	B_197363006	GXSPA_1853	GZSPA_1841	JXSPA_1841	YNSPA_1852	ZJSPA_1862	ABC transporter ATP-binding protein
1661	7	A_56414084	B_197363007	GXSPA_1854	GZSPA_1842	JXSPA_1842	YNSPA_1853	ZJSPA_1863	inner membrane protein
1662	7	A_56414085	B_197363008	GXSPA_1855	GZSPA_1843	JXSPA_1843	YNSPA_1854	ZJSPA_1864	inner membrane protein
1663	7	A_56414086	B_197363009	GXSPA_1856	GZSPA_1844	JXSPA_1844	YNSPA_1855	ZJSPA_1865	putative inner membrane protein
1664	7	A_56414087	B_197363010	GXSPA_1857	GZSPA_1845	JXSPA_1845	YNSPA_1856	ZJSPA_1866	endonuclease/exonuclease/phosphatase
1665	7	A_56414088	B_197363011	GXSPA_1858	GZSPA_1846	JXSPA_1846	YNSPA_1857	ZJSPA_1867	cardiolipin synthase 2
1666	7	A_56414089	B_197363012	GXSPA_1859	GZSPA_1847	JXSPA_1847	YNSPA_1858	ZJSPA_1868	inner membrane protein YbhN
1667	7	A_56414091	B_197363013	GXSPA_1861	GZSPA_1849	JXSPA_1849	YNSPA_1860	ZJSPA_1870	integral membrane protein
1668	7	A_56414092	B_197363014	GXSPA_1862	GZSPA_1850	JXSPA_1850	YNSPA_1861	ZJSPA_1871	permease
1669	7	A_56414093	B_197363015	GXSPA_1863	GZSPA_1851	JXSPA_1851	YNSPA_1862	ZJSPA_1872	molybdopterin guanine dinucleotide biosynthesis protein MoaE
1670	7	A_161936230	B_197363016	GXSPA_1864	GZSPA_1852	JXSPA_1852	YNSPA_1863	ZJSPA_1873	molybdopterin synthase small subunit
1671	7	A_56414095	B_197363017	GXSPA_1865	GZSPA_1853	JXSPA_1853	YNSPA_1864	ZJSPA_1874	molybdenum cofactor biosynthesis protein MoaC
1672	7	A_56414096	B_197363018	GXSPA_1866	GZSPA_1854	JXSPA_1854	YNSPA_1865	ZJSPA_1875	molybdenum cofactor biosynthesis protein B
1673	7	A_56414098	B_197363020	GXSPA_1868	GZSPA_1856	JXSPA_1856	YNSPA_1867	ZJSPA_1877	putative phosphatase/sulfatase
1674	7	A_56414099	B_197363021	GXSPA_1870	GZSPA_1858	JXSPA_1858	YNSPA_1869	ZJSPA_1879	cytoplasmic protein
1675	7	A_56414100	B_197363022	GXSPA_1871	GZSPA_1859	JXSPA_1859	YNSPA_1870	ZJSPA_1880	excinuclease ABC subunit B
1676	7	A_56414101	B_197363023	GXSPA_1872	GZSPA_1860	JXSPA_1860	YNSPA_1871	ZJSPA_1881	dithiobiotin synthetase
1677	7	A_56414102	B_197363024	GXSPA_1873	GZSPA_1861	JXSPA_1861	YNSPA_1872	ZJSPA_1882	biotin biosynthesis protein BioC
1678	7	A_56414103	B_197363025	GXSPA_1874	GZSPA_1862	JXSPA_1862	YNSPA_1873	ZJSPA_1883	8-amino-7-oxononanoate synthase
1679	7	A_56414104	B_197363026	GXSPA_1875	GZSPA_1863	JXSPA_1863	YNSPA_1874	ZJSPA_1884	biotin synthetase
1680	7	A_56414105	B_197363027	GXSPA_1876	GZSPA_1864	JXSPA_1864	YNSPA_1875	ZJSPA_1885	adenosylmethionine--8-amino-7-oxononanoate transaminase
1681	7	A_56414106	B_197363028	GXSPA_1877	GZSPA_1865	JXSPA_1865	YNSPA_1876	ZJSPA_1886	kinase inhibitor protein
1682	7	A_56414107	B_197363029	GXSPA_1878	GZSPA_1866	JXSPA_1866	YNSPA_1877	ZJSPA_1887	histidine ammonia-lyase
1683	7	A_56414108	B_197363030	GXSPA_1880	GZSPA_1868	JXSPA_1868	YNSPA_1879	ZJSPA_1889	histidine utilization repressor
1684	7	A_56414109	B_197363031	GXSPA_1881	GZSPA_1869	JXSPA_1869	YNSPA_1880	ZJSPA_1890	formimidoylglutamase
1685	7	A_56414110	B_197363032	GXSPA_1882	GZSPA_1870	JXSPA_1870	YNSPA_1881	ZJSPA_1891	imidazolonepropionase
1686	7	A_56414111	B_197363033	GXSPA_1883	GZSPA_1871	JXSPA_1871	YNSPA_1882	ZJSPA_1892	pectinesterase
1687	7	A_56414112	B_197363034	GXSPA_1884	GZSPA_1872	JXSPA_1872	YNSPA_1883	ZJSPA_1893	6-phosphogluconolactonase
1688	7	A_56414113	B_197363035	GXSPA_1885	GZSPA_1873	JXSPA_1873	YNSPA_1884	ZJSPA_1894	phosphotransferase
1689	7	A_56414114	B_197363036	GXSPA_1886	GZSPA_1874	JXSPA_1874	YNSPA_1885	ZJSPA_1895	molybdate transporter ATP-binding protein
1690	7	A_56414115	B_197363037	GXSPA_1887	GZSPA_1875	JXSPA_1875	YNSPA_1886	ZJSPA_1896	molybdate ABC transporter permease
1691	7	A_56414116	B_197363038	GXSPA_1888	GZSPA_1876	JXSPA_1876	YNSPA_1887	ZJSPA_1897	molybdate transporter periplasmic protein
1692	7	A_56414117	B_197363039	GXSPA_1889	GZSPA_1877	JXSPA_1877	YNSPA_1888	ZJSPA_1898	outer membrane or exported protein
1693	7	A_56414118	B_197363040	GXSPA_1890	GZSPA_1878	JXSPA_1878	YNSPA_1889	ZJSPA_1899	DNA-binding transcriptional regulator ModE
1694	7	A_56414120	B_197363042	GXSPA_1893	GZSPA_1880	JXSPA_1880	YNSPA_1891	ZJSPA_1902	putative inner membrane protein
1695	7	A_56414121	B_197363043	GXSPA_1894	GZSPA_1881	JXSPA_1881	YNSPA_1892	ZJSPA_1903	UDP-galactose-4-epimerase
1696	7	A_56414122	B_197363044	GXSPA_1895	GZSPA_1882	JXSPA_1882	YNSPA_1893	ZJSPA_1904	galactose-1-phosphate uridylyltransferase
1697	7	A_56414123	B_197363045	GXSPA_1896	GZSPA_1883	JXSPA_1883	YNSPA_1894	ZJSPA_1905	galactokinase
1698	7	A_56414124	B_197363046	GXSPA_1897	GZSPA_1884	JXSPA_1884	YNSPA_1895	ZJSPA_1906	aldose 1-epimerase
1699	7	A_56414125	B_197363047	GXSPA_1898	GZSPA_1885	JXSPA_1885	YNSPA_1896	ZJSPA_1907	phosphoglyceromutase
1700	7	A_56414126	B_197363048	GXSPA_1899	GZSPA_1886	JXSPA_1886	YNSPA_1897	ZJSPA_1908	ABC transporter ATP-binding protein
1701	7	A_56414127	B_197363049	GXSPA_1900	GZSPA_1887	JXSPA_1887	YNSPA_1898	ZJSPA_1909	ABC transporter permease
1702	7	A_56414128	B_197363050	GXSPA_1901	GZSPA_1888	JXSPA_1888	YNSPA_1899	ZJSPA_1910	phospho-2-dehydro-3-deoxyheptonate aldolase
1703	7	A_56414129	B_197363051	GXSPA_1902	GZSPA_1889	JXSPA_1889	YNSPA_1900	ZJSPA_1911	homeobox protein
1704	7	A_56414130	B_197363052	GXSPA_1903	GZSPA_1890	JXSPA_1890	YNSPA_1901	ZJSPA_1912	zinc transporter ZitB
1705	7	A_56414131	B_197363053	GXSPA_1904	GZSPA_1891	JXSPA_1891	YNSPA_1902	ZJSPA_1913	pnuC protein
1706	7	A_56414132	B_197363054	GXSPA_1905	GZSPA_1892	JXSPA_1892	YNSPA_1903	ZJSPA_1914	quinolinate synthetase
1707	7	A_56414133	B_197363055	GXSPA_1906	GZSPA_1893	JXSPA_1893	YNSPA_1904	ZJSPA_1915	tol-pal system protein YbgF
1708	7	A_56414134	B_197363056	GXSPA_1907	GZSPA_1894	JXSPA_1894	YNSPA_1905	ZJSPA_1916	peptidoglycan-associated outer membrane lipoprotein
1709	7	A_56414135	B_197363057	GXSPA_1908	GZSPA_1895	JXSPA_1895	YNSPA_1906	ZJSPA_1917	translocation protein TolB
1710	7	A_56414137	B_197363059	GXSPA_1910	GZSPA_1897	JXSPA_1897	YNSPA_1908	ZJSPA_1919	colicin uptake protein TolR
1711	7	A_56414138	B_197363060	GXSPA_1911	GZSPA_1898	JXSPA_1898	YNSPA_1909	ZJSPA_1920	colicin uptake protein TolQ
1712	7	A_56414139	B_197363061	GXSPA_1912	GZSPA_1899	JXSPA_1899	YNSPA_1910	ZJSPA_1921	acyl-CoA thioester hydrolase YbgC
1713	7	A_56414140	B_197363062	GXSPA_1913	GZSPA_1900	JXSPA_1900	YNSPA_1911	ZJSPA_1922	cyd operon protein YbgE
1714	7	A_56414141	B_197363063	GXSPA_1914	GZSPA_1901	JXSPA_1901	YNSPA_1912	ZJSPA_1923	cyd operon protein YbgT
1715	7	A_56414142	B_197363064	GXSPA_1915	GZSPA_1902	JXSPA_1902	YNSPA_1913	ZJSPA_1924	cytochrome d ubiquinol oxidase subunit II
1716	7	A_56414143	B_197363065	GXSPA_1916	GZSPA_1903	JXSPA_1903	YNSPA_1914	ZJSPA_1925	cytochrome d ubiquinol oxidase subunit I
1717	7	A_N20	B_N24	GXSPA_1917	GZSPA_1904	JXSPA_1904	YNSPA_1915	ZJSPA_1926	hypothetical protein
1718	7	A_56414144	B_197363066	GXSPA_1918	GZSPA_1905	JXSPA_1905	YNSPA_1916	ZJSPA_1927	succinyl-CoA synthetase subunit alpha
1719	7	A_56414145	B_197363067	GXSPA_1919	GZSPA_1906	JXSPA_1906	YNSPA_1917	ZJSPA_1928	succinyl-CoA synthetase subunit beta
1720	7	A_56414147	B_197363069	GXSPA_1921	GZSPA_1908	JXSPA_1908	YNSPA_1920	ZJSPA_1931	2-oxoglutarate dehydrogenase E1 component
1721	7	A_56414148	B_197363070	GXSPA_1922	GZSPA_1909	JXSPA_1909	YNSPA_1921	ZJSPA_1932	succinate dehydrogenase iron-sulfur subunit
1722	7	A_56414149	B_197363071	GXSPA_1923	GZSPA_1910	JXSPA_1910	YNSPA_1922	ZJSPA_1933	succinate dehydrogenase flavoprotein subunit
1723	7	A_56414150	B_197363072	GXSPA_1924	GZSPA_1911	JXSPA_1911	YNSPA_1923	ZJSPA_1934	succinate dehydrogenase cytochrome b556 small membrane subunit
1724	7	A_56414151	B_197363073	GXSPA_1925	GZSPA_1912	JXSPA_1912	YNSPA_1924	ZJSPA_1935	succinate dehydrogenase cytochrome b556 large membrane subunit
1725	7	A_56414152	B_197363074	GXSPA_1926	GZSPA_1913	JXSPA_1913	YNSPA_1925	ZJSPA_1936	inner membrane protein
1726	7	A_56414153	B_197363075	GXSPA_1927	GZSPA_1914	JXSPA_1914	YNSPA_1926	ZJSPA_1937	type II citrate synthase
1727	7	A_56414154	B_197363076	GXSPA_1928	GZSPA_1915	JXSPA_1915	YNSPA_1927	ZJSPA_1938	putative transport protein
1728	7	A_56414155	B_197363077	GXSPA_1929	GZSPA_1916	JXSPA_1916	YNSPA_1928	ZJSPA_1939	endonuclease VIII
1729	7	A_56414156	B_197363078	GXSPA_1930	GZSPA_1917	JXSPA_1917	YNSPA_1929	ZJSPA_1940	putative cytoplasmic protein
1730	7	A_56414157	B_197363079	GXSPA_1931	GZSPA_1918	JXSPA_1918	YNSPA_1930	ZJSPA_1941	glycosyl transferase
1731	7	A_56414158	B_197363080	GXSPA_1932	GZSPA_1919	JXSPA_1919	YNSPA_1931	ZJSPA_1942	putative glycosyltransferase
1732	7	A_56414159	B_197363081	GXSPA_1933	GZSPA_1920	JXSPA_1920	YNSPA_1932	ZJSPA_1943	cell wall biogenesis glycosyltransferase
1733	7	A_56414160	B_197363082	GXSPA_1934	GZSPA_1921	JXSPA_1921	YNSPA_1933	ZJSPA_1944	polysaccharide export ABC transporter ATP-binding protein
1734	7	A_56414161	B_197363084	GXSPA_1936	GZSPA_1923	JXSPA_1923	YNSPA_1935	ZJSPA_1946	galactosyltransferase
1735	7	A_N66	B_N66	GXSPA_1937	GZSPA_1924	JXSPA_1924	YNSPA_1936	ZJSPA_1947	putative glycosyl transferase
1736	7	A_56414162	B_197363085	GXSPA_1938	GZSPA_1925	JXSPA_1925	YNSPA_1937	ZJSPA_1948	UDP-galactopyranose mutase
1737	7	A_56414163	B_197363086	GXSPA_1939	GZSPA_1926	JXSPA_1926	YNSPA_1938	ZJSPA_1949	cytoplasmic protein
1738	7	A_56414164	B_197363087	GXSPA_1941	GZSPA_1928	JXSPA_1928	YNSPA_1940	ZJSPA_1951	DNA recombinase
1739	7	A_56414165	B_197363088	GXSPA_1942	GZSPA_1929	JXSPA_1929	YNSPA_1941	ZJSPA_1952	cytoplasmic protein
1740	7	A_56414166	B_197363089	GXSPA_1943	GZSPA_1930	JXSPA_1930	YNSPA_1942	ZJSPA_1953	LamB/YcsF family protein
1741	7	A_56414167	B_197363090	GXSPA_1944	GZSPA_1931	JXSPA_1931	YNSPA_1943	ZJSPA_1954	urea amidolyase-like protein
1742	7	A_56414169	B_197363092	GXSPA_1946	GZSPA_1933	JXSPA_1933	YNSPA_1945	ZJSPA_1956	hydrolase-oxidase
1743	7	A_56414171	B_197363094	GXSPA_1949	GZSPA_1935	JXSPA_1935	YNSPA_1947	ZJSPA_1958	deoxyribodipyrimidine photolyase
1744	7	A_56414172	B_197363095	GXSPA_1950	GZSPA_1936	JXSPA_1936	YNSPA_1948	ZJSPA_1959	putative periplasmic protein
1745	7	A_56414173	B_197363096	GXSPA_1951	GZSPA_1937	JXSPA_1937	YNSPA_1949	ZJSPA_1960	K+-transporting ATPase, F subunit
1746	7	A_56414174	B_197363097	GXSPA_1952	GZSPA_1938	JXSPA_1938	YNSPA_1950	ZJSPA_1961	potassium-transporting ATPase subunit A
1747	7	A_56414175	B_197363098	GXSPA_1953	GZSPA_1939	JXSPA_1939	YNSPA_1951	ZJSPA_1962	potassium-transporting ATPase subunit B
1748	7	A_56414176	B_197363099	GXSPA_1954	GZSPA_1940	JXSPA_1940	YNSPA_1952	ZJSPA_1963	potassium-transporting ATPase subunit C
1749	7	A_56414177	B_197363100	GXSPA_1955	GZSPA_1941	JXSPA_1941	YNSPA_1953	ZJSPA_1964	sensor protein KdpD
1750	7	A_56414178	B_197363101	GXSPA_1956	GZSPA_1942	JXSPA_1942	YNSPA_1954	ZJSPA_1965	DNA-binding transcriptional activator KdpE
1751	7	A_N68	B_N72	GXSPA_1957	GZSPA_1943	JXSPA_1943	YNSPA_1955	ZJSPA_1966	hypothetical protein
1752	7	A_56414179	B_197363102	GXSPA_1958	GZSPA_1944	JXSPA_1944	YNSPA_1956	ZJSPA_1967	ornithine decarboxylase
1753	7	A_56414180	B_197363103	GXSPA_1959	GZSPA_1945	JXSPA_1945	YNSPA_1957	ZJSPA_1968	putrescine transporter
1754	7	A_56414181	B_197363104	GXSPA_1960	GZSPA_1946	JXSPA_1946	YNSPA_1958	ZJSPA_1969	5-nitroimidazole antibiotic resistance
1755	7	A_56414182	B_197363105	GXSPA_1961	GZSPA_1947	JXSPA_1947	YNSPA_1959	ZJSPA_1970	phosphoglucomutase
1756	7	A_56414183	B_197363106	GXSPA_1962	GZSPA_1948	JXSPA_1948	YNSPA_1960	ZJSPA_1971	replication initiation regulator SeqA
1757	7	A_56414184	B_197363107	GXSPA_1963	GZSPA_1949	JXSPA_1949	YNSPA_1961	ZJSPA_1972	alpha/beta hydrolase fold containing protein
1758	7	A_56414185	B_197363108	GXSPA_1964	GZSPA_1950	JXSPA_1950	YNSPA_1962	ZJSPA_1973	LexA regulated protein
1759	7	A_56414186	B_197363109	GXSPA_1965	GZSPA_1951	JXSPA_1951	YNSPA_1963	ZJSPA_1974	flavodoxin FldA
1760	7	A_56414187	B_197363110	GXSPA_1966	GZSPA_1952	JXSPA_1952	YNSPA_1964	ZJSPA_1975	ferric uptake regulator
1761	7	A_56414188	B_197363111	GXSPA_1967	GZSPA_1953	JXSPA_1953	YNSPA_1965	ZJSPA_1976	LysR family transcriptional regulator
1762	7	A_56414189	B_197363112	GXSPA_1968	GZSPA_1954	JXSPA_1954	YNSPA_1966	ZJSPA_1977	tricarballylate dehydrogenase
1763	7	A_56414190	B_197363113	GXSPA_1969	GZSPA_1955	JXSPA_1955	YNSPA_1967	ZJSPA_1978	citB-like protein
1764	7	A_56414191	B_197363114	GXSPA_1970	GZSPA_1956	JXSPA_1956	YNSPA_1968	ZJSPA_1979	citrate-proton symporter
1765	7	A_56414192	B_197363115	GXSPA_1971	GZSPA_1957	JXSPA_1957	YNSPA_1969	ZJSPA_1980	lipoprotein
1766	7	A_56414193	B_197363116	GXSPA_1972	GZSPA_1958	JXSPA_1958	YNSPA_1970	ZJSPA_1981	outer membrane protein
1767	7	A_56414194	B_197363117	GXSPA_1973	GZSPA_1959	JXSPA_1959	YNSPA_1971	ZJSPA_1982	glutaminyl-tRNA synthetase
1768	7	A_56414195	B_197363118	GXSPA_1974	GZSPA_1960	JXSPA_1960	YNSPA_1972	ZJSPA_1983	PTS system N-acetyl glucosamine specific transporter subunits IIABC
1769	7	A_56414196	B_197363119	GXSPA_1975	GZSPA_1961	JXSPA_1961	YNSPA_1973	ZJSPA_1984	glucosamine-6-phosphate deaminase
1770	7	A_56414197	B_197363120	GXSPA_1976	GZSPA_1962	JXSPA_1962	YNSPA_1974	ZJSPA_1985	N-acetylglucosamine-6-phosphate deacetylase
1771	7	A_56414198	B_197363121	GXSPA_1977	GZSPA_1963	JXSPA_1963	YNSPA_1975	ZJSPA_1986	N-acetylglucosamine repressor
1772	7	A_56414199	B_197363122	GXSPA_1978	GZSPA_1964	JXSPA_1964	YNSPA_1976	ZJSPA_1987	UMP phosphatase
1773	7	A_56414200	B_197363124	GXSPA_1980	GZSPA_1966	JXSPA_1966	YNSPA_1978	ZJSPA_1989	2-octaprenyl-3-methyl-6-methoxy-1,4-benzoquinol hydroxylase
1774	7	A_56414201	B_197363125	GXSPA_1981	GZSPA_1967	JXSPA_1967	YNSPA_1979	ZJSPA_1990	(dimethylallyl)adenosine tRNA methylthiotransferase
1775	7	A_56414202	B_197363126	GXSPA_1982	GZSPA_1968	JXSPA_1968	YNSPA_1980	ZJSPA_1991	PhoH-like ATP-binding protein
1776	7	A_56414203	B_197363127	GXSPA_1983	GZSPA_1969	JXSPA_1969	YNSPA_1981	ZJSPA_1992	metalloprotease
1777	7	A_56414204	B_197363128	GXSPA_1984	GZSPA_1970	JXSPA_1970	YNSPA_1982	ZJSPA_1993	hemolysin-like protein
1778	7	A_56414205	B_197363129	GXSPA_1985	GZSPA_1971	JXSPA_1971	YNSPA_1983	ZJSPA_1994	apolipoprotein N-acyltransferase
1779	7	A_56414206	B_197363130	GXSPA_1986	GZSPA_1972	JXSPA_1972	YNSPA_1984	ZJSPA_1995	glutamate and aspartate transporter subunit
1780	7	A_56414208	B_197363131	GXSPA_1988	GZSPA_1974	JXSPA_1974	YNSPA_1986	ZJSPA_1997	glutamate/aspartate transport system permease GltK
1781	7	A_56414209	B_197363132	GXSPA_1989	GZSPA_1975	JXSPA_1975	YNSPA_1987	ZJSPA_1998	glutamate/aspartate transport ATP-binding protein GltL
1782	7	A_56414210	B_197363133	GXSPA_1990	GZSPA_1976	JXSPA_1976	YNSPA_1988	ZJSPA_1999	ribonucleoside hydrolase 1
1783	7	A_56414212	B_197363135	GXSPA_1992	GZSPA_1978	JXSPA_1978	YNSPA_1990	ZJSPA_2001	conserved protein, DUF1451 family
1784	7	A_56414213	B_197363136	GXSPA_1993	GZSPA_1979	JXSPA_1979	YNSPA_1991	ZJSPA_2002	sigma-54 dependent transcriptional regulator
1785	7	A_56414214	B_197363137	GXSPA_1994	GZSPA_1980	JXSPA_1980	YNSPA_1992	ZJSPA_2003	2-keto-3-deoxygluconate permease
1786	7	A_56414215	B_197363138	GXSPA_1995	GZSPA_1981	JXSPA_1981	YNSPA_1993	ZJSPA_2004	truncated hydrolase
1787	7	A_56414216	B_197363139	GXSPA_1996	GZSPA_1982	JXSPA_1982	YNSPA_1994	ZJSPA_2005	truncated hydrolase
1788	7	A_56414217	B_197363140	GXSPA_1997	GZSPA_1983	JXSPA_1983	YNSPA_1995	ZJSPA_2006	leucyl-tRNA synthetase
1789	7	A_56414218	B_197363141	GXSPA_1998	GZSPA_1984	JXSPA_1984	YNSPA_1996	ZJSPA_2007	LPS-assembly lipoprotein RlpB
1790	7	A_56414219	B_197363142	GXSPA_1999	GZSPA_1985	JXSPA_1985	YNSPA_1997	ZJSPA_2008	DNA polymerase III subunit delta
1791	7	A_56414220	B_197363143	GXSPA_2000	GZSPA_1986	JXSPA_1986	YNSPA_1998	ZJSPA_2009	nicotinic acid mononucleotide adenylyltransferase
1792	7	A_56414221	B_197363144	GXSPA_2001	GZSPA_1987	JXSPA_1987	YNSPA_1999	ZJSPA_2010	threonine-phosphate decarboxylase
1793	7	A_56414222	B_197363145	GXSPA_2002	GZSPA_1988	JXSPA_1988	YNSPA_2000	ZJSPA_2011	alpha-ribazole-5'-phosphate phosphatase
1794	7	A_N71	B_N76	GXSPA_2003	GZSPA_1989	JXSPA_1989	YNSPA_2001	ZJSPA_2012	hypothetical protein
1795	7	A_56414223	B_197363146	GXSPA_2004	GZSPA_1990	JXSPA_1990	YNSPA_2002	ZJSPA_2013	iojap-like protein
1796	7	A_56414224	B_197363147	GXSPA_2005	GZSPA_1991	JXSPA_1991	YNSPA_2003	ZJSPA_2014	rRNA large subunit methyltransferase
1797	7	A_56414225	B_197363148	GXSPA_2006	GZSPA_1992	JXSPA_1992	YNSPA_2004	ZJSPA_2015	penicillin-binding protein 2
1798	7	A_56414226	B_197363149	GXSPA_2007	GZSPA_1993	JXSPA_1993	YNSPA_2005	ZJSPA_2016	cell wall shape-determining protein
1799	7	A_56414227	B_197363150	GXSPA_2008	GZSPA_1994	JXSPA_1994	YNSPA_2006	ZJSPA_2017	rare lipoprotein A
1800	7	A_56414228	B_197363151	GXSPA_2009	GZSPA_1995	JXSPA_1995	YNSPA_2007	ZJSPA_2018	D-alanyl-D-alanine carboxypeptidase subunit A
1801	7	A_56414229	B_197363152	GXSPA_2010	GZSPA_1996	JXSPA_1996	YNSPA_2008	ZJSPA_2019	lipoate regulatory protein YbeD
1802	7	A_161936229	B_197363153	GXSPA_2011	GZSPA_1997	JXSPA_1997	YNSPA_2009	ZJSPA_2020	lipoate-protein ligase B
1803	7	A_56414231	B_197363154	GXSPA_2012	GZSPA_1998	JXSPA_1998	YNSPA_2010	ZJSPA_2021	DNA-binding transcriptional regulator
1804	7	A_56414232	B_197363155	GXSPA_2013	GZSPA_1999	JXSPA_1999	YNSPA_2011	ZJSPA_2022	lipoyl synthase
1805	7	A_56414233	B_197363156	GXSPA_2014	GZSPA_2000	JXSPA_2000	YNSPA_2012	ZJSPA_2023	twin arginine translocase protein E
1806	7	A_56414234	B_197363157	GXSPA_2015	GZSPA_2001	JXSPA_2001	YNSPA_2013	ZJSPA_2024	hydrolase
1807	7	A_56414235	B_197363158	GXSPA_2016	GZSPA_2002	JXSPA_2002	YNSPA_2014	ZJSPA_2025	camphor resistance protein CrcB
1808	7	A_56414236	B_197363159	GXSPA_2017	GZSPA_2003	JXSPA_2003	YNSPA_2015	ZJSPA_2026	cold shock protein CspE
1809	7	A_56414237	B_197363160	GXSPA_2018	GZSPA_2004	JXSPA_2004	YNSPA_2016	ZJSPA_2027	palmitoyl transferase
1810	7	A_56414238	B_197363161	GXSPA_2019	GZSPA_2005	JXSPA_2005	YNSPA_2017	ZJSPA_2028	C4-dicarboxylate transporter DcuC
1811	7	A_56414239	B_197363162	GXSPA_2020	GZSPA_2006	JXSPA_2006	YNSPA_2018	ZJSPA_2029	two-component response regulator DpiA
1812	7	A_N23	B_N25	GXSPA_2022	GZSPA_2008	JXSPA_2008	YNSPA_2020	ZJSPA_2031	hypothetical protein
1813	7	A_56414240	B_197363163	GXSPA_2023	GZSPA_2009	JXSPA_2009	YNSPA_2021	ZJSPA_2032	[citrate (pro-3S)-lyase] ligase
1814	7	A_56414241	B_197363164	GXSPA_2024	GZSPA_2010	JXSPA_2010	YNSPA_2022	ZJSPA_2033	citrate lyase subunit gamma
1815	7	A_56414242	B_197363165	GXSPA_2025	GZSPA_2011	JXSPA_2011	YNSPA_2023	ZJSPA_2034	citrate lyase subunit beta
1816	7	A_56414243	B_197363166	GXSPA_2026	GZSPA_2012	JXSPA_2012	YNSPA_2024	ZJSPA_2035	citrate lyase subunit alpha
1817	7	A_56414244	B_197363167	GXSPA_2027	GZSPA_2013	JXSPA_2013	YNSPA_2025	ZJSPA_2036	2'-(5''-triphosphoribosyl)-3'-dephospho-CoA:apo-citrate lyase
1818	7	A_56414245	B_197363168	GXSPA_2028	GZSPA_2014	JXSPA_2014	YNSPA_2026	ZJSPA_2037	triphosphoribosyl-dephospho-CoA synthase
1819	7	A_56414247	B_197363170	GXSPA_2030	GZSPA_2016	JXSPA_2016	YNSPA_2028	ZJSPA_2040	ribonuclease I
1820	7	A_56414248	B_197363171	GXSPA_2031	GZSPA_2017	JXSPA_2017	YNSPA_2029	ZJSPA_2041	nucleoside diphosphate kinase regulator
1821	7	A_56414249	B_197363172	GXSPA_2033	GZSPA_2019	JXSPA_2019	YNSPA_2031	ZJSPA_2043	UspA domain-containing protein
1822	7	A_56414250	B_197363173	GXSPA_2034	GZSPA_2020	JXSPA_2020	YNSPA_2032	ZJSPA_2044	molybdopterin-containing oxidoreductase membrane anchor subunit
1823	7	A_56414251	B_197363174	GXSPA_2035	GZSPA_2021	JXSPA_2021	YNSPA_2033	ZJSPA_2045	molybdopterin-containing oxidoreductase iron-sulfur subunit
1824	7	A_56414252	B_197363175	GXSPA_2036	GZSPA_2022	JXSPA_2022	YNSPA_2034	ZJSPA_2046	molybdopterin-containing oxidoreductase catalytic subunit
1825	7	A_56414253	B_197363176	GXSPA_2037	GZSPA_2023	JXSPA_2023	YNSPA_2035	ZJSPA_2047	anaerobic dehydrogenase component
1826	7	A_56414255	B_197363178	GXSPA_2040	GZSPA_2025	JXSPA_2025	YNSPA_2037	ZJSPA_2049	alkyl hydroperoxide reductase subunit C
1827	7	A_56414256	B_197363179	GXSPA_2041	GZSPA_2026	JXSPA_2026	YNSPA_2038	ZJSPA_2050	disulfide isomerase/thiol-disulfide oxidase
1828	7	A_56414258	B_197363181	GXSPA_2043	GZSPA_2029	JXSPA_2028	YNSPA_2040	ZJSPA_2052	PP-loop domain-containing protein
1829	7	A_56414259	B_197363182	GXSPA_2044	GZSPA_2030	JXSPA_2029	YNSPA_2041	ZJSPA_2053	ParB domain-containing protein nuclease
1830	7	A_56414260	B_197363183	GXSPA_2045	GZSPA_2031	JXSPA_2030	YNSPA_2042	ZJSPA_2054	aminotransferase
1831	7	A_56414261	B_197363184	GXSPA_2046	GZSPA_2032	JXSPA_2031	YNSPA_2043	ZJSPA_2055	3-dehydroquinate synthase
1832	7	A_56414262	B_197363185	GXSPA_2047	GZSPA_2033	JXSPA_2032	YNSPA_2044	ZJSPA_2056	Hypothetical small protein yjiX
1833	7	A_56414263	B_197363186	GXSPA_2048	GZSPA_2034	JXSPA_2033	YNSPA_2045	ZJSPA_2057	carbon starvation protein A
1834	7	A_56414264	B_197363187	GXSPA_2049	GZSPA_2035	JXSPA_2034	YNSPA_2046	ZJSPA_2058	phenylacetic acid degradation-like protein
1835	7	A_56414265	B_197363188	GXSPA_2050	GZSPA_2036	JXSPA_2035	YNSPA_2047	ZJSPA_2059	2,3-dihydroxybenzoate-2,3-dehydrogenase
1836	7	A_56414266	B_197363189	GXSPA_2051	GZSPA_2037	JXSPA_2036	YNSPA_2048	ZJSPA_2060	isochorismatase
1837	7	A_56414267	B_197363190	GXSPA_2052	GZSPA_2038	JXSPA_2037	YNSPA_2049	ZJSPA_2061	enterobactin synthase subunit E
1838	7	A_161936228	B_197363191	GXSPA_2053	GZSPA_2039	JXSPA_2038	YNSPA_2050	ZJSPA_2062	isochorismate synthase
1839	7	A_56414269	B_197363192	GXSPA_2054	GZSPA_2040	JXSPA_2039	YNSPA_2051	ZJSPA_2063	iron-enterobactin transporter periplasmic binding protein
1840	7	A_56414270	B_197363193	GXSPA_2055	GZSPA_2041	JXSPA_2040	YNSPA_2052	ZJSPA_2064	enterobactin exporter EntS
1841	7	A_56414271	B_197363194	GXSPA_2056	GZSPA_2042	JXSPA_2041	YNSPA_2053	ZJSPA_2065	iron-enterobactin transporter membrane protein
1842	7	A_56414272	B_197363195	GXSPA_2057	GZSPA_2043	JXSPA_2042	YNSPA_2054	ZJSPA_2066	iron-enterobactin transporter permease
1843	7	A_56414273	B_197363196	GXSPA_2058	GZSPA_2044	JXSPA_2043	YNSPA_2055	ZJSPA_2067	iron-enterobactin transporter ATP-binding protein
1844	7	A_56414274	B_197363197	GXSPA_2059	GZSPA_2045	JXSPA_2044	YNSPA_2056	ZJSPA_2068	ferric enterobactin transport protein FepE
1845	7	A_56414275	B_197363198	GXSPA_2060	GZSPA_2046	JXSPA_2045	YNSPA_2057	ZJSPA_2069	enterobactin synthase subunit F
1846	7	A_56414276	B_197363199	GXSPA_2061	GZSPA_2047	JXSPA_2046	YNSPA_2058	ZJSPA_2070	MbtH domain-containing protein
1847	7	A_56414277	B_197363200	GXSPA_2062	GZSPA_2048	JXSPA_2047	YNSPA_2059	ZJSPA_2071	enterobactin/ferric enterobactin esterase
1848	7	A_56414278	B_197363201	GXSPA_2063	GZSPA_2049	JXSPA_2048	YNSPA_2060	ZJSPA_2072	outer membrane receptor FepA
1849	7	A_56414279	B_197363202	GXSPA_2064	GZSPA_2050	JXSPA_2049	YNSPA_2061	ZJSPA_2073	enterobactin synthase multienzyme complex phosphopantetheinyltransferase
1850	7	A_56414280	B_197363203	GXSPA_2065	GZSPA_2051	JXSPA_2050	YNSPA_2062	ZJSPA_2074	carboxylate-amine ligase
1851	7	A_56414281	B_N26	GXSPA_2066	GZSPA_2052	JXSPA_2051	YNSPA_2063	ZJSPA_2075	membrane protein
1852	7	A_56414282	B_197363204	GXSPA_2067	GZSPA_2053	JXSPA_2052	YNSPA_2064	ZJSPA_2076	transcriptional activator RamA
1853	7	A_56414283	B_197363205	GXSPA_2068	GZSPA_2054	JXSPA_2053	YNSPA_2065	ZJSPA_2077	TetR family transcriptional regulator
1854	7	A_56414284	B_197363206	GXSPA_2069	GZSPA_2055	JXSPA_2054	YNSPA_2066	ZJSPA_2078	conserved protein
1855	7	A_56414285	B_197363207	GXSPA_2070	GZSPA_2056	JXSPA_2055	YNSPA_2067	ZJSPA_2079	dihydropteridine reductase
1856	7	A_56414286	B_197363208	GXSPA_2071	GZSPA_2057	JXSPA_2056	YNSPA_2068	ZJSPA_2080	outer membrane esterase
1857	7	A_56414287	B_197363209	GXSPA_2072	GZSPA_2058	JXSPA_2057	YNSPA_2069	ZJSPA_2081	mechanosensitive ion channel MscS
1858	7	A_56414288	B_197363210	GXSPA_2073	GZSPA_2059	JXSPA_2058	YNSPA_2070	ZJSPA_2082	phenylalanine transporter
1859	7	A_56414289	B_197363211	GXSPA_2074	GZSPA_2060	JXSPA_2059	YNSPA_2071	ZJSPA_2083	DNA repair ATPase
1860	7	A_56414290	B_197363212	GXSPA_2075	GZSPA_2061	JXSPA_2060	YNSPA_2072	ZJSPA_2084	Inner membrane protein ykgB
1861	7	A_56414291	B_197363213	GXSPA_2076	GZSPA_2062	JXSPA_2061	YNSPA_2073	ZJSPA_2085	putative periplasmic protein
1862	7	A_56414292	B_197363214	GXSPA_2077	GZSPA_2063	JXSPA_2062	YNSPA_2074	ZJSPA_2086	pyridine nucleotide-disulfide oxidoreductase
1863	7	A_56414293	B_197363215	GXSPA_2078	GZSPA_2064	JXSPA_2063	YNSPA_2075	ZJSPA_2087	AraC family transcriptional regulator
1864	7	A_56414295	B_197363216	GXSPA_2081	GZSPA_2067	JXSPA_2066	YNSPA_2078	ZJSPA_2090	copper-binding protein
1865	7	A_56414299	B_197363219	GXSPA_2087	GZSPA_2073	JXSPA_2071	YNSPA_2085	ZJSPA_2097	fimbriae w protein
1866	7	A_56414300	B_197363220	GXSPA_2088	GZSPA_2074	JXSPA_2072	YNSPA_2086	ZJSPA_2098	hypothetical protein
1867	7	A_56414301	B_197363221	GXSPA_2089	GZSPA_2075	JXSPA_2073	YNSPA_2087	ZJSPA_2099	fimbriae Y protein
1868	7	A_56414302	B_197363222	GXSPA_2090	GZSPA_2076	JXSPA_2074	YNSPA_2088	ZJSPA_2100	transcriptional regulator FimZ
1869	7	A_56414303	B_197363223	GXSPA_2091	GZSPA_2077	JXSPA_2075	YNSPA_2089	ZJSPA_2101	fimbrial protein
1870	7	A_56414304	B_197363224	GXSPA_2092	GZSPA_2078	JXSPA_2076	YNSPA_2090	ZJSPA_2102	FimH protein
1871	7	A_56414305	B_197363225	GXSPA_2093	GZSPA_2079	JXSPA_2077	YNSPA_2091	ZJSPA_2103	outer membrane usher protein FimD
1872	7	A_56414306	B_197363226	GXSPA_2094	GZSPA_2080	JXSPA_2078	YNSPA_2092	ZJSPA_2104	fimbrial chaperone protein
1873	7	A_56414307	B_197363227	GXSPA_2095	GZSPA_2081	JXSPA_2079	YNSPA_2093	ZJSPA_2105	major pilin protein
1874	7	A_56414308	B_197363228	GXSPA_2096	GZSPA_2082	JXSPA_2080	YNSPA_2094	ZJSPA_2106	type-1 fimbrial protein, a chain
1875	7	A_56414309	B_197363229	GXSPA_2097	GZSPA_2083	JXSPA_2081	YNSPA_2095	ZJSPA_2107	bifunctional 5,10-methylene-tetrahydrofolate dehydrogenase/ 5,10-methylene-tetrahydrofolate cyclohydrolase
1876	7	A_56414311	B_197363231	GXSPA_2099	GZSPA_2085	JXSPA_2083	YNSPA_2097	ZJSPA_2109	membrane protein
1877	7	A_56414312	B_197363232	GXSPA_2100	GZSPA_2086	JXSPA_2084	YNSPA_2098	ZJSPA_2110	cysteinyl-tRNA synthetase
1878	7	A_56414313	B_197363233	GXSPA_2101	GZSPA_2087	JXSPA_2085	YNSPA_2099	ZJSPA_2111	peptidyl-prolyl cis-trans isomerase B
1879	7	A_56414314	B_197363234	GXSPA_2102	GZSPA_2088	JXSPA_2086	YNSPA_2100	ZJSPA_2112	UDP-2,3-diacylglucosamine hydrolase
1880	7	A_56414316	B_197363236	GXSPA_2104	GZSPA_2090	JXSPA_2088	YNSPA_2102	ZJSPA_2114	phosphoribosylaminoimidazole carboxylase ATPase subunit
1881	7	A_56414317	B_197363237	GXSPA_2105	GZSPA_2091	JXSPA_2089	YNSPA_2103	ZJSPA_2115	carbamate kinase
1882	7	A_56414318	B_197363238	GXSPA_2106	GZSPA_2092	JXSPA_2090	YNSPA_2104	ZJSPA_2116	carboxylase
1883	7	A_56414319	B_197363239	GXSPA_2107	GZSPA_2093	JXSPA_2091	YNSPA_2105	ZJSPA_2117	hypothetical ylbE protein
1884	7	A_56414320	B_197363240	GXSPA_2109	GZSPA_2095	JXSPA_2093	YNSPA_2107	ZJSPA_2119	ureidoglycolate dehydrogenase
1885	7	A_56414321	B_197363241	GXSPA_2110	GZSPA_2096	JXSPA_2094	YNSPA_2108	ZJSPA_2120	allantoate amidohydrolase
1886	7	A_56414322	B_197363242	GXSPA_2111	GZSPA_2097	JXSPA_2095	YNSPA_2109	ZJSPA_2121	protein YlbA
1887	7	A_56414323	B_197363243	GXSPA_2112	GZSPA_2098	JXSPA_2096	YNSPA_2110	ZJSPA_2122	glycerate kinase II
1888	7	A_56414324	B_197363244	GXSPA_2113	GZSPA_2099	JXSPA_2097	YNSPA_2111	ZJSPA_2123	purine permease YbbY
1889	7	A_56414325	B_197363245	GXSPA_2114	GZSPA_2100	JXSPA_2098	YNSPA_2112	ZJSPA_2124	allantoinase
1890	7	A_56414326	B_197363246	GXSPA_2116	GZSPA_2102	JXSPA_2100	YNSPA_2114	ZJSPA_2126	metabolite transport protein
1891	7	A_56414327	B_197363247	GXSPA_2117	GZSPA_2103	JXSPA_2101	YNSPA_2115	ZJSPA_2127	2-hydroxy-3-oxopropionate reductase-like protein
1892	7	A_56414328	B_197363248	GXSPA_2118	GZSPA_2104	JXSPA_2102	YNSPA_2116	ZJSPA_2128	hydroxypyruvate isomerase
1893	7	A_56414329	B_197363249	GXSPA_2119	GZSPA_2105	JXSPA_2103	YNSPA_2117	ZJSPA_2129	glyoxylate carboligase
1894	7	A_56414330	B_197363250	GXSPA_2120	GZSPA_2106	JXSPA_2104	YNSPA_2118	ZJSPA_2130	DNA-binding transcriptional repressor AllR
1895	7	A_56414331	B_197363251	GXSPA_2121	GZSPA_2107	JXSPA_2105	YNSPA_2119	ZJSPA_2131	ureidoglycolate hydrolase
1896	7	A_56414332	B_197363252	GXSPA_2122	GZSPA_2108	JXSPA_2106	YNSPA_2120	ZJSPA_2132	DNA-binding transcriptional activator AllS
1897	7	A_56414333	B_197363253	GXSPA_2123	GZSPA_2109	JXSPA_2107	YNSPA_2121	ZJSPA_2133	tRNA 2-selenouridine synthase
1898	7	A_56414334	B_197363254	GXSPA_2124	GZSPA_2110	JXSPA_2108	YNSPA_2122	ZJSPA_2134	ABC transporter integral membrane protein
1899	7	A_56414335	B_197363255	GXSPA_2125	GZSPA_2111	JXSPA_2109	YNSPA_2123	ZJSPA_2135	ABC transporter ATP-binding protein
1900	7	A_56414336	B_197363256	GXSPA_2126	GZSPA_2112	JXSPA_2110	YNSPA_2124	ZJSPA_2136	lipoprotein
1901	7	A_56414337	B_197363257	GXSPA_2127	GZSPA_2113	JXSPA_2111	YNSPA_2125	ZJSPA_2137	outer membrane protein
1902	7	A_56414338	B_197363258	GXSPA_2128	GZSPA_2114	JXSPA_2112	YNSPA_2126	ZJSPA_2138	putative permease
1903	7	A_56414339	B_197363259	GXSPA_2129	GZSPA_2115	JXSPA_2113	YNSPA_2127	ZJSPA_2139	ABC transporter ATP-binding protein YbbA
1904	7	A_56414340	B_197363260	GXSPA_2130	GZSPA_2116	JXSPA_2114	YNSPA_2128	ZJSPA_2140	multifunctional acyl-CoA thioesterase I and protease I and lysophospholipase L1
1905	7	A_56414341	B_197363261	GXSPA_2131	GZSPA_2117	JXSPA_2115	YNSPA_2129	ZJSPA_2141	short chain dehydrogenase
1906	7	A_56414342	B_197363262	GXSPA_2132	GZSPA_2118	JXSPA_2116	YNSPA_2130	ZJSPA_2142	thioredoxin-like protein
1907	7	A_56414344	B_197363264	GXSPA_2134	GZSPA_2120	JXSPA_2118	YNSPA_2132	ZJSPA_2144	ABC transporter ATP-binding protein YbbL
1908	7	A_56414345	B_197363265	GXSPA_2136	GZSPA_2122	JXSPA_2120	YNSPA_2134	ZJSPA_2146	nodulation efficiency family protein
1909	7	A_56414346	B_197363266	GXSPA_2137	GZSPA_2123	JXSPA_2121	YNSPA_2135	ZJSPA_2147	DNA-binding transcriptional regulator CueR
1910	7	A_56414347	B_197363267	GXSPA_2138	GZSPA_2124	JXSPA_2122	YNSPA_2136	ZJSPA_2148	copper exporting ATPase
1911	7	A_56414348	B_197363268	GXSPA_2139	GZSPA_2125	JXSPA_2123	YNSPA_2137	ZJSPA_2149	secreted protein
1912	7	A_56414349	B_197363269	GXSPA_2140	GZSPA_2126	JXSPA_2124	YNSPA_2138	ZJSPA_2150	GumN family protein
1913	7	A_56414350	B_197363270	GXSPA_2141	GZSPA_2127	JXSPA_2125	YNSPA_2139	ZJSPA_2151	ybaK/ebsC protein
1914	7	A_56414351	B_197363271	GXSPA_2142	GZSPA_2128	JXSPA_2126	YNSPA_2140	ZJSPA_2152	bifunctional UDP-sugar hydrolase/5'-nucleotidase periplasmic
1915	7	A_56414352	B_197363272	GXSPA_2143	GZSPA_2129	JXSPA_2127	YNSPA_2141	ZJSPA_2153	fosmidomycin resistance protein
1916	7	A_56414353	B_197363273	GXSPA_2144	GZSPA_2130	JXSPA_2128	YNSPA_2142	ZJSPA_2154	cation:proton antiport protein
1917	7	A_56414354	B_197363274	GXSPA_2145	GZSPA_2131	JXSPA_2129	YNSPA_2143	ZJSPA_2155	inosine-guanosine kinase
1918	7	A_56414355	B_197363275	GXSPA_2146	GZSPA_2132	JXSPA_2130	YNSPA_2144	ZJSPA_2156	acetyl esterase
1919	7	A_56414356	B_197363276	GXSPA_2147	GZSPA_2133	JXSPA_2131	YNSPA_2145	ZJSPA_2157	ferrochelatase
1920	7	A_56414357	B_197363277	GXSPA_2148	GZSPA_2134	JXSPA_2132	YNSPA_2146	ZJSPA_2158	adenylate kinase
1921	7	A_56414359	B_197363279	GXSPA_2150	GZSPA_2136	JXSPA_2134	YNSPA_2148	ZJSPA_2160	recombination protein RecR
1922	7	A_56414360	B_197363280	GXSPA_2151	GZSPA_2137	JXSPA_2135	YNSPA_2149	ZJSPA_2161	transcriptional regulator
1923	7	A_56414361	B_197363281	GXSPA_2152	GZSPA_2138	JXSPA_2136	YNSPA_2150	ZJSPA_2162	DNA polymerase III subunits gamma and tau
1924	7	A_56414362	B_197363282	GXSPA_2153	GZSPA_2139	JXSPA_2137	YNSPA_2151	ZJSPA_2163	adenine phosphoribosyltransferase
1925	7	A_56414363	B_197363283	GXSPA_2154	GZSPA_2140	JXSPA_2138	YNSPA_2152	ZJSPA_2164	membrane protein
1926	7	A_56414364	B_197363284	GXSPA_2155	GZSPA_2141	JXSPA_2139	YNSPA_2153	ZJSPA_2165	primosomal replication protein N''
1927	7	A_56414365	B_197363285	GXSPA_2156	GZSPA_2142	JXSPA_2140	YNSPA_2154	ZJSPA_2166	primosomal replication protein N''
1928	7	A_56414366	B_197363286	GXSPA_2157	GZSPA_2143	JXSPA_2141	YNSPA_2155	ZJSPA_2167	transposase YhgA family protein
1929	7	A_56414367	B_197363287	GXSPA_2158	GZSPA_2144	JXSPA_2142	YNSPA_2156	ZJSPA_2168	potassium efflux protein KefA
1930	7	A_56414368	B_197363288	GXSPA_2159	GZSPA_2145	JXSPA_2143	YNSPA_2157	ZJSPA_2169	DNA-binding transcriptional repressor AcrR
1931	7	A_56414369	B_197363289	GXSPA_2160	GZSPA_2146	JXSPA_2144	YNSPA_2158	ZJSPA_2170	acriflavin resistance protein A
1932	7	A_56414370	B_197363290	GXSPA_2161	GZSPA_2147	JXSPA_2145	YNSPA_2159	ZJSPA_2171	acriflavin resistance protein B
1933	7	A_56414371	B_197363291	GXSPA_2162	GZSPA_2148	JXSPA_2146	YNSPA_2160	ZJSPA_2172	Biofilm formation regulator protein YbaJ
1934	7	A_56414372	B_197363292	GXSPA_2163	GZSPA_2149	JXSPA_2147	YNSPA_2161	ZJSPA_2173	hemolysin expression-modulating protein
1935	7	A_56414373	B_197363293	GXSPA_2164	GZSPA_2150	JXSPA_2148	YNSPA_2162	ZJSPA_2174	maltose O-acetyltransferase
1936	7	A_56414374	B_197363294	GXSPA_2165	GZSPA_2151	JXSPA_2149	YNSPA_2163	ZJSPA_2175	Extracytoplasmic function sigma factor YlaC
1937	7	A_56414375	B_197363295	GXSPA_2166	GZSPA_2152	JXSPA_2150	YNSPA_2164	ZJSPA_2176	50S ribosomal protein L36
1938	7	A_56414376	B_197363296	GXSPA_2167	GZSPA_2153	JXSPA_2151	YNSPA_2165	ZJSPA_2177	50S ribosomal protein L31 type B
1939	7	A_56414378	B_197363298	GXSPA_2169	GZSPA_2155	JXSPA_2153	YNSPA_2167	ZJSPA_2180	methylated-DNA methyltransferase
1940	7	A_56414380	B_197363300	GXSPA_2171	GZSPA_2157	JXSPA_2155	YNSPA_2169	ZJSPA_2182	acyl-CoA thioesterase II
1941	7	A_56414381	B_197363301	GXSPA_2172	GZSPA_2158	JXSPA_2156	YNSPA_2170	ZJSPA_2183	ammonium transporter
1942	7	A_56414382	B_197363302	GXSPA_2173	GZSPA_2159	JXSPA_2157	YNSPA_2171	ZJSPA_2184	nitrogen regulatory protein P-II 2
1943	7	A_56414383	B_197363303	GXSPA_2174	GZSPA_2160	JXSPA_2158	YNSPA_2172	ZJSPA_2185	multidrug transporter membrane ATP-binding protein
1944	7	A_56414384	B_197363304	GXSPA_2175	GZSPA_2161	JXSPA_2159	YNSPA_2173	ZJSPA_2186	multidrug transporter membrane ATP-binding protein
1945	7	A_56414385	B_197363305	GXSPA_2176	GZSPA_2162	JXSPA_2160	YNSPA_2174	ZJSPA_2187	transcriptional regulator
1946	7	A_56414386	B_197363306	GXSPA_2177	GZSPA_2163	JXSPA_2161	YNSPA_2175	ZJSPA_2188	lyase
1947	7	A_56414387	B_197363307	GXSPA_2178	GZSPA_2164	JXSPA_2162	YNSPA_2176	ZJSPA_2189	HMP-PP phosphatase
1948	7	A_56414388	B_197363308	GXSPA_2179	GZSPA_2165	JXSPA_2163	YNSPA_2177	ZJSPA_2190	solute-binding protein
1949	7	A_56414389	B_197363309	GXSPA_2180	GZSPA_2166	JXSPA_2164	YNSPA_2178	ZJSPA_2191	queuosine biosynthesis protein QueC
1950	7	A_56414390	B_197363310	GXSPA_2181	GZSPA_2167	JXSPA_2165	YNSPA_2179	ZJSPA_2192	4-hydroxybenzoyl-CoA thioesterase
1951	7	A_56414391	B_197363311	GXSPA_2182	GZSPA_2168	JXSPA_2166	YNSPA_2180	ZJSPA_2193	competence protein ComEA helix-hairpin-helix repeat-containing protein
1952	7	A_56414392	B_197363312	GXSPA_2183	GZSPA_2169	JXSPA_2167	YNSPA_2181	ZJSPA_2194	peptidyl-prolyl cis-trans isomerase D
1953	7	A_56414393	B_197363313	GXSPA_2184	GZSPA_2170	JXSPA_2168	YNSPA_2182	ZJSPA_2195	transcriptional regulator HU subunit beta
1954	7	A_56414394	B_197363314	GXSPA_2185	GZSPA_2171	JXSPA_2169	YNSPA_2183	ZJSPA_2196	DNA-binding ATP-dependent protease La
1955	7	A_56414395	B_197363315	GXSPA_2186	GZSPA_2172	JXSPA_2170	YNSPA_2184	ZJSPA_2197	ATP-dependent protease ATP-binding subunit ClpX
1956	7	A_56414396	B_197363316	GXSPA_2187	GZSPA_2173	JXSPA_2171	YNSPA_2185	ZJSPA_2198	ATP-dependent Clp protease proteolytic subunit
1957	7	A_56414397	B_197363317	GXSPA_2188	GZSPA_2174	JXSPA_2172	YNSPA_2186	ZJSPA_2199	trigger factor
1958	7	A_56414398	B_197363318	GXSPA_2189	GZSPA_2175	JXSPA_2173	YNSPA_2187	ZJSPA_2200	transcriptional regulator BolA
1959	7	A_56414399	B_197363319	GXSPA_2190	GZSPA_2176	JXSPA_2174	YNSPA_2188	ZJSPA_2201	lipoprotein
1960	7	A_56414400	B_197363320	GXSPA_2191	GZSPA_2177	JXSPA_2175	YNSPA_2189	ZJSPA_2202	muropeptide transporter
1961	7	A_56414401	B_197363321	GXSPA_2192	GZSPA_2178	JXSPA_2176	YNSPA_2191	ZJSPA_2203	cytochrome o ubiquinol oxidase subunit II
1962	7	A_56414402	B_197363322	GXSPA_2193	GZSPA_2179	JXSPA_2177	YNSPA_2192	ZJSPA_2204	cytochrome o ubiquinol oxidase subunit I
1963	7	A_56414403	B_197363323	GXSPA_2194	GZSPA_2180	JXSPA_2178	YNSPA_2193	ZJSPA_2205	cytochrome o ubiquinol oxidase subunit III
1964	7	A_56414404	B_197363324	GXSPA_2195	GZSPA_2181	JXSPA_2179	YNSPA_2194	ZJSPA_2206	cytochrome o ubiquinol oxidase subunit IV
1965	7	A_56414405	B_197363325	GXSPA_2196	GZSPA_2182	JXSPA_2180	YNSPA_2195	ZJSPA_2207	protoheme IX farnesyltransferase
1966	7	A_56414406	B_197363326	GXSPA_2197	GZSPA_2183	JXSPA_2181	YNSPA_2196	ZJSPA_2208	hypothetical protein
1967	7	A_56414407	B_197363327	GXSPA_2198	GZSPA_2184	JXSPA_2182	YNSPA_2197	ZJSPA_2209	periplasmic protein
1968	7	A_56414408	B_197363328	GXSPA_2199	GZSPA_2185	JXSPA_2183	YNSPA_2198	ZJSPA_2210	transposase
1969	7	A_56414409	B_197363329	GXSPA_2200	GZSPA_2186	JXSPA_2184	YNSPA_2199	ZJSPA_2211	major facilitator transporter
1970	7	A_161936227	B_197363330	GXSPA_2201	GZSPA_2187	JXSPA_2185	YNSPA_2200	ZJSPA_2212	nucleotide-binding protein
1971	7	A_56414411	B_197363331	GXSPA_2202	GZSPA_2188	JXSPA_2186	YNSPA_2201	ZJSPA_2213	2-dehydropantoate 2-reductase
1972	7	A_56414412	B_197363332	GXSPA_2203	GZSPA_2189	JXSPA_2187	YNSPA_2202	ZJSPA_2214	DJ-1 family protein
1973	7	A_56414413	B_197363333	GXSPA_2204	GZSPA_2190	JXSPA_2188	YNSPA_2203	ZJSPA_2215	phosphonoacetaldehyde hydrolase
1974	7	A_56414414	B_197363334	GXSPA_2205	GZSPA_2191	JXSPA_2189	YNSPA_2204	ZJSPA_2216	2-aminoethylphosphonate--pyruvate transaminase
1975	7	A_56414416	B_197363336	GXSPA_2207	GZSPA_2193	JXSPA_2191	YNSPA_2206	ZJSPA_2218	periplasmic binding component of 2-aminoethylphosphonate transporter
1976	7	A_56414417	B_197363337	GXSPA_2208	GZSPA_2194	JXSPA_2192	YNSPA_2207	ZJSPA_2219	2-aminoethylphosphonate ABC transporter ATP-binding protein
1977	7	A_56414418	B_197363338	GXSPA_2209	GZSPA_2195	JXSPA_2193	YNSPA_2208	ZJSPA_2220	2-aminoethylphosphonate transporter membrane protein
1978	7	A_56414419	B_197363339	GXSPA_2210	GZSPA_2196	JXSPA_2194	YNSPA_2209	ZJSPA_2221	2-aminoethylphosphonate transporter membrane protein
1979	7	A_56414420	B_197363340	GXSPA_2211	GZSPA_2197	JXSPA_2195	YNSPA_2210	ZJSPA_2222	thiamine biosynthesis protein ThiI
1980	7	A_56414421	B_197363341	GXSPA_2212	GZSPA_2198	JXSPA_2196	YNSPA_2211	ZJSPA_2223	exodeoxyribonuclease VII small subunit
1981	7	A_56414422	B_197363342	GXSPA_2213	GZSPA_2199	JXSPA_2197	YNSPA_2212	ZJSPA_2224	geranyltranstransferase
1982	7	A_56414423	B_197363343	GXSPA_2214	GZSPA_2200	JXSPA_2198	YNSPA_2213	ZJSPA_2225	1-deoxy-D-xylulose-5-phosphate synthase
1983	7	A_56414424	B_197363344	GXSPA_2215	GZSPA_2201	JXSPA_2199	YNSPA_2214	ZJSPA_2226	oxidoreductase
1984	7	A_56414425	B_197363345	GXSPA_2216	GZSPA_2202	JXSPA_2200	YNSPA_2215	ZJSPA_2227	phosphatidylglycerophosphatase A
1985	7	A_56414426	B_197363346	GXSPA_2217	GZSPA_2203	JXSPA_2201	YNSPA_2216	ZJSPA_2228	thiamine monophosphate kinase
1986	7	A_56414427	B_197363347	GXSPA_2218	GZSPA_2204	JXSPA_2202	YNSPA_2217	ZJSPA_2229	transcription antitermination protein NusB
1987	7	A_56414428	B_197363348	GXSPA_2219	GZSPA_2205	JXSPA_2203	YNSPA_2218	ZJSPA_2230	6,7-dimethyl-8-ribityllumazine synthase
1988	7	A_56414429	B_197363349	GXSPA_2220	GZSPA_2206	JXSPA_2204	YNSPA_2219	ZJSPA_2231	bifunctional diaminohydroxyphosphoribosylaminopyrimidine deaminase/5-amino-6-(5-phosphoribosylamino)uracil reductase
1989	7	A_56414430	B_197363350	GXSPA_2221	GZSPA_2207	JXSPA_2205	YNSPA_2220	ZJSPA_2232	transcriptional regulator NrdR
1990	7	A_56414431	B_197363351	GXSPA_2222	GZSPA_2208	JXSPA_2206	YNSPA_2221	ZJSPA_2233	putative lipoprotein
1991	7	A_56414432	B_197363352	GXSPA_2223	GZSPA_2209	JXSPA_2207	YNSPA_2222	ZJSPA_2234	nucleoside-specific channel-forming protein tsx
1992	7	A_N24	B_197363354	GXSPA_2225	GZSPA_2211	JXSPA_2209	YNSPA_2224	ZJSPA_2236	hypothetical protein
1993	7	A_56414434	B_197363355	GXSPA_2226	GZSPA_2212	JXSPA_2210	YNSPA_2225	ZJSPA_2237	HNH endonuclease
1994	7	A_56414435	B_197363356	GXSPA_2227	GZSPA_2213	JXSPA_2211	YNSPA_2226	ZJSPA_2238	DeoR family transcriptional regulator
1995	7	A_56414436	B_197363357	GXSPA_2228	GZSPA_2214	JXSPA_2212	YNSPA_2227	ZJSPA_2239	Glyoxalase/bleomycin resistance protein/dioxygenase
1996	7	A_161936226	B_197363358	GXSPA_2229	GZSPA_2215	JXSPA_2213	YNSPA_2228	ZJSPA_2240	preprotein translocase subunit SecF
1997	7	A_56414439	B_197363360	GXSPA_2231	GZSPA_2217	JXSPA_2215	YNSPA_2230	ZJSPA_2242	preprotein translocase subunit YajC
1998	7	A_56414440	B_197363361	GXSPA_2232	GZSPA_2218	JXSPA_2216	YNSPA_2231	ZJSPA_2243	queuine tRNA-ribosyltransferase
1999	7	A_56414441	B_197363362	GXSPA_2233	GZSPA_2219	JXSPA_2217	YNSPA_2232	ZJSPA_2244	S-adenosylmethionine:tRNA ribosyltransferase-isomerase
[truncated: 2,253 more rows]
