# Supplementary material for: Pan-Genomic Analysis Provides Insights into the Genomic Variation and Evolution of Salmonella Paratyphi A
Source: PLoS One. 2012 Sep 19;7(9):e45346. doi: 10.1371/journal.pone.0045346 (PMC3446902; doi:10.1371/journal.pone.0045346)
Supplement: Table S3 — Mutation frequency list in all core functional gene clusters. (XLS) [file pone.0045346.s003.xls]

## Sheet: Mutation List In Core CDS
Records with blue backgroud: Mutation frequency >=0.01; Records with yellow backgroud: Mutation frequency >=0.003; Records with green backgroud: Total mutation sites>=8
Cluster ID	Synonymous Mutation Site	Nonsynonymous Mutation Sites	Total Mutation sites	Ailgnment Length(bp)	Mutation Frequency	Cluster Description
1	0	1	1	1338	0.0007	citrate-sodium symporter
2	0	1	1	1041	0.0009	[citrate (Pro-3S)-lyase] ligase
4	0	1	1	867	0.0011	citrate lyase subunit beta
5	2	1	3	1518	0.0019	citrate lyase subunit alpha
6	0	2	2	549	0.0036	citx protein
7	0	3	3	954	0.0031	CitG protein
10	0	5	5	3246	0.0015	carbamoyl phosphate synthase large subunit
11	1	0	1	393	0.0025	DNA-binding transcriptional activator CaiF
14	1	0	1	1551	0.0006	crotonobetaine/carnitine-CoA ligase
15	0	1	1	1215	0.0008	crotonobetainyl-CoA:carnitine CoA-transferase
16	1	3	4	1140	0.0035	crotonobetainyl-CoA dehydrogenase
17	1	2	3	1515	0.0019	L-carnitine/gamma-butyrobetaine antiporter
18	0	1	1	768	0.0013	electron transfer flavoprotein FixA
20	3	1	4	1284	0.0031	oxidoreductase FixC
21	0	2	2	285	0.007	ferredoxin like protein FixX
22	0	2	2	1338	0.0014	metabolite transport protein
25	1	4	5	192	0.026	putative inner membrane protein
26	0	1	1	1887	0.0005	sulfatase
27	0	2	2	1860	0.001	glutathione-regulated potassium-efflux system protein KefC
28	1	0	1	477	0.002	dihydrofolate reductase
29	1	1	2	846	0.0023	diadenosine tetraphosphatase
32	1	1	2	987	0.002	4-hydroxythreonine-4-phosphate dehydrogenase
34	1	1	2	2352	0.0008	organic solvent tolerance protein
36	0	2	2	657	0.003	23S rRNA/tRNA pseudouridine synthase A
38	1	3	4	2349	0.0017	DNA polymerase II
40	0	2	2	1206	0.0016	IS element transposase
43	0	3	3	693	0.0043	L-ribulose-5-phosphate 4-epimerase
45	1	0	1	1707	0.0005	ribulokinase
46	1	0	1	843	0.0011	DNA-binding transcriptional regulator AraC
47	1	0	1	765	0.0013	DedA family integral membrane protein
48	1	2	3	720	0.0041	thiamine transporter ATP-binding subunit
49	2	1	3	1605	0.0018	thiamine transporter membrane protein
51	0	1	1	1656	0.0006	transcriptional regulator SgrR
58	2	4	6	942	0.0063	leucine transcriptional activator
59	1	5	6	1722	0.0034	acetolactate synthase 3 catalytic subunit
64	1	1	2	363	0.0055	cell division protein FtsL
65	0	1	1	1764	0.0005	penicillin-binding protein 3
66	1	3	4	1485	0.0026	UDP-N-acetylmuramoylalanyl-D-glutamate--2,6-diaminopimelate ligase
67	1	0	1	1356	0.0007	UDP-N-acetylmuramoyl-tripeptide--D-alanyl-D-alanine ligase
68	0	1	1	1080	0.0009	phospho-N-acetylmuramoyl-pentapeptide-transferase
70	0	1	1	1242	0.0008	cell division protein FtsW
72	0	2	2	1473	0.0013	UDP-N-acetylmuramate--L-alanine ligase
75	0	1	1	1260	0.0007	cell division protein FtsA
76	1	0	1	1149	0.0008	cell division protein FtsZ
79	2	5	7	2757	0.0025	preprotein translocase subunit SecA
80	0	1	1	393	0.0025	nucleoside triphosphate pyrophosphohydrolase
81	0	1	1	987	0.001	aldo/keto reductase
87	1	0	1	1200	0.0008	type IV pilin biogenesis protein
88	1	6	7	1428	0.0049	type II secretion system protein E
90	0	1	1	891	0.0011	quinolinate phosphoribosyltransferase
92	0	1	1	852	0.0011	regulatory protein AmpE
93	2	0	2	948	0.0021	glycosyl hydrolase
94	0	1	1	1404	0.0007	symporter
97	0	1	1	2661	0.0003	pyruvate dehydrogenase subunit E1
98	2	4	6	1887	0.0031	dihydrolipoamide acetyltransferase
99	3	4	7	1422	0.0049	dihydrolipoamide dehydrogenase
102	0	3	3	1626	0.0018	putative outer membrane protein
104	1	0	1	360	0.0027	Uncharacterized conserved protein UCP006287
105	0	1	1	951	0.001	2-keto-3-deoxygluconate permease
107	0	3	3	792	0.0037	S-adenosylmethionine decarboxylase
108	0	2	2	867	0.0023	spermidine synthase
110	0	2	2	1608	0.0012	multicopper oxidase
111	0	1	1	2388	0.0004	glucose dehydrogenase
112	0	2	2	543	0.0036	hypoxanthine-guanine phosphoribosyltransferase
113	1	4	5	924	0.0054	ABC transporter ATP-binding protein
115	0	1	1	438	0.0022	PTS system transporter subunit IIA
117	0	1	1	1059	0.0009	fimbrial protein
119	0	1	1	555	0.0018	fimbrial protein
120	0	3	3	582	0.0051	fimbrial protein
121	2	3	5	2595	0.0019	outer membrane usher protein
125	0	1	1	852	0.0011	pantoate--beta-alanine ligase
128	1	3	4	894	0.0044	glutamyl-Q tRNA(Asp) synthetase
130	0	1	1	702	0.0014	sugar fermentation stimulation protein A
131	0	1	1	528	0.0018	2'-5' RNA ligase
132	0	3	3	2472	0.0012	ATP-dependent RNA helicase HrpB
133	0	6	6	2520	0.0023	penicillin-binding protein 1b
135	1	1	2	888	0.0022	iron-hydroxamate transporter substrate-binding subunit
136	1	4	5	2055	0.0024	iron-hydroxamate transporter permease subunit
138	0	1	1	510	0.0019	minor fimbrial subunit
139	0	1	1	528	0.0018	minor fimbrial subunit
140	2	1	3	843	0.0035	outer membrane protein
141	0	1	1	1278	0.0007	glutamate-1-semialdehyde aminotransferase
144	1	0	1	798	0.0012	vitamin B12-transporter protein BtuF
145	0	1	1	696	0.0014	5'-methylthioadenosine/S-adenosylhomocysteine nucleosidase
146	0	2	2	1515	0.0013	deoxyguanosinetriphosphate triphosphohydrolase
147	1	2	3	1425	0.0021	serine endoprotease
148	0	2	2	1155	0.0017	carbohydrate diacid transcriptional activator CdaR
150	0	3	3	1299	0.0023	inner membrane protein
155	0	1	1	849	0.0011	elongation factor Ts
156	1	4	5	723	0.0069	uridylate kinase
159	0	2	2	756	0.0026	undecaprenyl pyrophosphate synthase
160	0	1	1	855	0.0011	CDP-diglyceride synthase
161	0	3	3	1350	0.0022	zinc metallopeptidase RseP
162	0	1	1	483	0.002	periplasmic chaperone
163	4	1	5	1023	0.0048	UDP-3-O-[3-hydroxymyristoyl] glucosamine N-acyltransferase
166	0	1	1	1146	0.0008	lipid-A-disaccharide synthase
168	0	1	1	957	0.001	acetyl-CoA carboxylase carboxyltransferase subunit alpha
169	2	1	3	1761	0.0017	secreted chitinase
170	0	1	1	2139	0.0004	lysine decarboxylase
171	0	1	1	387	0.0025	glyoxylase I family protein
172	0	2	2	1332	0.0015	tRNA(Ile)-lysidine synthetase
184	1	0	1	564	0.0017	D,D-heptose 1,7-bisphosphate phosphatase
186	0	1	1	1299	0.0007	alpha-ketoglutarate transporter
189	0	8	8	2658	0.003	acyl-CoA synthetase
190	0	2	2	678	0.0029	DTW domain-containing protein
193	0	5	5	687	0.0072	uracil-DNA glycosylase
200	0	2	2	648	0.003	anti-RNA polymerase sigma factor SigE
205	1	2	3	735	0.004	ribonuclease III
214	0	2	2	891	0.0022	N-acetylmuramic acid-6-phosphate etherase
215	1	0	1	1359	0.0007	PTS system transporter subunit IIBC
225	1	1	2	2142	0.0009	lysine decarboxylase
231	0	1	1	636	0.0015	putative ABC-type transport protein
233	0	2	2	1011	0.0019	anaerobic sulfite reductase subunit C
236	0	1	1	876	0.0011	putative peptidase
237	1	1	2	801	0.0024	inositol monophosphatase
238	0	3	3	729	0.0041	RNA methyltransferase
241	0	3	3	384	0.0078	scaffold protein
243	0	1	1	513	0.0019	co-chaperone HscB
244	1	2	3	1848	0.0016	chaperone protein HscA
247	1	0	1	1281	0.0007	aminopeptidase B
250	0	1	1	666	0.0015	cytoplasmic protein
251	0	2	2	840	0.0023	3-mercaptopyruvate sulfurtransferase
252	0	4	4	4932	0.0008	lipoprotein
253	1	0	1	2313	0.0004	penicillin-binding protein 1C
255	0	1	1	807	0.0012	anaerobic reductase component
256	0	1	1	861	0.0011	polyferredoxin
257	0	2	2	429	0.0046	nucleoside diphosphate kinase
259	0	2	2	1002	0.0019	cytoskeletal protein RodZ
260	0	1	1	1116	0.0008	4-hydroxy-3-methylbut-2-en-1-yl diphosphate synthase
261	2	2	4	1272	0.0031	histidyl-tRNA synthetase
264	0	4	4	1512	0.0026	GTP-binding protein EngA
267	2	14	16	6423	0.0024	outer membrane protein
269	0	3	3	1464	0.002	inosine 5'-monophosphate dehydrogenase
270	0	3	3	1575	0.0019	GMP synthase
272	0	1	1	537	0.0018	conserved protein
273	0	2	2	513	0.0038	outer membrane lipoprotein
275	0	5	5	2211	0.0022	diguanylate cyclase/phosphodiesterase
276	0	2	2	1566	0.0012	exopolyphosphatase
277	2	0	2	2064	0.0009	polyphosphate kinase
279	2	3	5	1035	0.0048	phosphoribosylaminoimidazole synthetase
280	0	2	2	624	0.0032	uracil phosphoribosyltransferase
281	0	1	1	1287	0.0007	uracil transporter
282	0	1	1	723	0.0013	DNA replication initiation factor
283	0	1	1	357	0.0028	arsenate reductase
284	0	5	5	1461	0.0034	peptidase M48 Ste24p
285	0	4	4	1179	0.0033	transcriptional regulator, CdaR
286	0	1	1	1266	0.0007	permease
291	0	3	3	1032	0.0029	lipoprotein
293	1	1	2	2016	0.0009	GCN5-related N-acetyltransferase
295	0	1	1	1125	0.0008	succinyl-diaminopimelate desuccinylase
296	0	1	1	354	0.0028	ArsC family protein
298	0	2	2	1296	0.0015	beta-lactamase
300	2	1	3	1041	0.0028	putative periplasmic protein
302	1	0	1	1998	0.0005	transketolase
303	0	1	1	948	0.001	transaldolase A
305	1	0	1	333	0.003	ethanolamine utilization protein EutS
306	0	5	5	477	0.0104	ethanolamine utilization protein
308	0	2	2	801	0.0024	cobalamin adenosyltransferase
311	0	2	2	381	0.0052	ethanolamine utilization protein EutN
312	0	1	1	1401	0.0007	aldehyde dehydrogenase
313	0	2	2	837	0.0023	ethanolamine utilization protein EutJ
316	0	2	2	1239	0.0016	ethanolamine utilization protein EutA
317	0	6	6	1359	0.0044	ethanolamine ammonia-lyase heavy chain
320	0	2	2	492	0.004	ethanolamine utilization protein EutK
322	1	0	1	924	0.001	coproporphyrinogen III oxidase
329	0	1	1	1014	0.0009	thiosulfate transporter subunit
330	2	2	4	831	0.0048	sulfate/thiosulfate transporter subunit
331	0	3	3	873	0.0034	sulfate/thiosulfate transporter permease subunit
333	1	2	3	909	0.0033	cysteine synthase B
336	0	3	3	1290	0.0023	transcriptional regulator
340	0	2	2	1725	0.0011	phosphoenolpyruvate-protein phosphotransferase
341	0	1	1	255	0.0039	PTS system phosphohistidinoprotein-hexose phosphotransferase subunit Hpr
345	0	1	1	2013	0.0004	NAD-dependent DNA ligase LigA
349	1	1	2	1458	0.0013	glutamyl-tRNA synthetase
352	0	1	1	2187	0.0004	diguanylate cyclase/phosphodiesterase
353	0	2	2	1239	0.0016	manganese transport protein MntH
355	0	1	1	1677	0.0005	decarboxylase
356	1	0	1	1233	0.0008	Cl- channel voltage-gated family protein
357	0	1	1	963	0.001	glucokinase
358	0	1	1	1236	0.0008	aminotransferase
359	0	1	1	978	0.001	lipid A biosynthesis palmitoleoyl acyltransferase
362	2	1	3	1389	0.0021	phosphoglycerate transporter protein
366	0	5	5	1920	0.0026	lipopolysaccharide modification acyltransferase
370	0	3	3	753	0.0039	VacJ lipoprotein
371	0	1	1	1311	0.0007	long-chain fatty acid outer membrane transporter
372	0	1	1	282	0.0035	YfcZ
373	0	2	2	1308	0.0015	3-ketoacyl-CoA thiolase
374	2	3	5	2145	0.0023	multifunctional fatty acid oxidation complex subunit alpha
375	2	0	2	483	0.0041	phosphohistidine phosphatase
377	0	1	1	930	0.001	N5-glutamine S-adenosyl-L-methionine-dependent methyltransferase
378	1	0	1	1083	0.0009	chorismate synthase
379	0	2	2	822	0.0024	penicillin-insensitive murein endopeptidase
380	1	0	1	807	0.0012	permease
381	0	3	3	546	0.0054	cytoplasmic protein
383	0	1	1	2058	0.0004	5-methylaminomethyl-2-thiouridine methyltransferase
385	0	1	1	654	0.0015	putative inner membrane protein
389	0	2	2	372	0.0053	bacteriophage protein
390	0	2	2	999	0.002	flagella biosynthesis regulator
391	1	1	2	1134	0.0017	erythronate-4-phosphate dehydrogenase
392	1	1	2	1011	0.0019	semialdehyde dehydrogenase
397	1	0	1	672	0.0014	Sporulation domain-containing protein
399	0	2	2	1515	0.0013	amidophosphoribosyltransferase
401	0	3	3	1458	0.002	amino acid decarboxylase
404	0	4	4	1404	0.0028	amino acid permease
405	0	1	1	567	0.0017	3-octaprenyl-4-hydroxybenzoate carboxy-lyase
406	0	1	1	855	0.0011	lysine-arginine-ornithine-binding periplasmic protein
407	0	1	1	780	0.0012	histidine-binding periplasmic protein
416	0	1	1	1017	0.0009	transcriptional regulator
419	1	1	2	1395	0.0014	PTS system ascorbate-specific transporter subunit IIC
420	0	2	2	828	0.0024	transketolase N-terminal section
421	1	4	5	1518	0.0032	C4-dicarboxylate anaerobic carrier
425	0	1	1	492	0.002	YfbU family protein
426	1	4	5	675	0.0074	phosphatase
427	0	3	3	1824	0.0016	sodium/sulfate transporter
429	0	1	1	1212	0.0008	aminotransferase AlaT
433	0	2	2	441	0.0045	NADH dehydrogenase subunit A
434	1	0	1	660	0.0015	NADH dehydrogenase subunit B
435	1	0	1	498	0.002	NADH dehydrogenase subunit E
437	0	1	1	975	0.001	NADH dehydrogenase subunit H
438	0	1	1	540	0.0018	NADH dehydrogenase subunit I
439	0	3	3	552	0.0054	NADH dehydrogenase subunit J
441	2	0	2	1839	0.001	NADH dehydrogenase subunit L
442	0	1	1	1527	0.0006	NADH dehydrogenase subunit M
443	1	1	2	1455	0.0013	NADH dehydrogenase subunit N
444	0	1	1	1002	0.0009	receptor/regulator protein
445	0	2	2	915	0.0021	ribonuclease Z
448	1	1	2	1293	0.0015	menaquinone-specific isochorismate synthase
449	1	0	1	1668	0.0005	2-succinyl-5-enolpyruvyl-6-hydroxy-3-cyclohexene-1-carboxylate synthase
451	0	1	1	855	0.0011	naphthoate synthase
453	0	2	2	1365	0.0014	O-succinylbenzoic acid--CoA ligase
455	0	4	4	375	0.0106	undecaprenyl phosphate-alpha-L-ara4N exporter; flippase ArnEF subunit
456	0	1	1	333	0.003	4-amino-4-deoxy-L-arabinose-phosphoundecaprenol flippase subunit ArnE
457	0	3	3	1644	0.0018	4-amino-4-deoxy-L-arabinose transferase
458	0	2	2	897	0.0022	4-deoxy-4-formamido-L-arabinose-phosphoundecaprenol deformylase ArnD
459	0	6	6	981	0.0061	undecaprenyl phosphate 4-deoxy-4-formamido-L-arabinose transferase
461	0	1	1	603	0.0016	Ais protein
463	1	4	5	645	0.0077	YfaZ family protein
464	3	2	5	1194	0.0041	competence damage-inducible protein A
466	1	5	6	1215	0.0049	MR-MLE-family protein
467	1	1	2	1287	0.0015	transport protein
469	0	2	2	1020	0.0019	deubiquitinase
471	0	3	3	1257	0.0023	anaerobic glycerol-3-phosphate dehydrogenase subunit B
473	0	2	2	1356	0.0014	sn-glycerol-3-phosphate transporter
474	0	1	1	1068	0.0009	glycerophosphodiester phosphodiesterase
476	1	4	5	1188	0.0042	transmembrane transport protein
477	0	2	2	252	0.0079	2Fe-2S ferredoxin YfaE
478	0	2	2	1128	0.0017	ribonucleotide-diphosphate reductase subunit beta
479	0	1	1	2283	0.0004	ribonucleotide-diphosphate reductase subunit alpha
482	2	1	3	1323	0.0022	permease
483	0	1	1	1200	0.0008	MR-MLE-family protein
484	0	3	3	2634	0.0011	DNA gyrase subunit A
485	1	1	2	2844	0.0007	hybrid sensory kinase in two-component regulatory system with RcsB and YojN
486	1	1	2	648	0.003	transcriptional regulator RcsB
487	0	2	2	2667	0.0007	phosphotransfer intermediate protein in two-component regulatory system with RcsBC
488	2	2	4	1134	0.0035	outer membrane porin protein C
491	0	1	1	648	0.0015	AlkB protein
493	0	1	1	504	0.0019	ecotin
499	1	0	1	447	0.0022	citrate reductase cytochrome c-type subunit
501	1	3	4	735	0.0054	heme exporter protein c
505	0	1	1	585	0.0017	outer membrane protein
507	0	3	3	1758	0.0017	sulfatase
512	0	1	1	1758	0.0005	helicase
514	0	2	2	1188	0.0016	bicyclomycin/multidrug efflux system
517	1	1	2	1587	0.0012	ABC-transporter ATP-binding protein
519	0	1	1	1092	0.0009	binding-protein-dependent transporter
520	1	2	3	1881	0.0015	transport system periplasmic binding protein
521	1	2	3	1554	0.0019	diguanylate phosphodiesterase
522	1	3	4	570	0.007	outer membrane lipoprotein
523	0	2	2	711	0.0028	phosphoesterase PA-phosphatase-like protein
529	1	0	1	1179	0.0008	sugar efflux transporter
530	0	1	1	1128	0.0008	bifunctional PTS system fructose-specific transporter subunit IIA/HPr protein
533	0	3	3	855	0.0035	endonuclease IV
534	1	2	3	1047	0.0028	Uncharacterized protein family UPF0324
535	0	2	2	861	0.0023	DNA-binding transcriptional regulator
536	1	2	3	1989	0.0015	colicin I receptor
538	0	2	2	885	0.0022	hydrolase
540	2	3	5	855	0.0058	esterase
541	0	1	1	666	0.0015	GTP cyclohydrolase I
543	2	1	3	996	0.003	D-galactose-binding periplasmic protein
544	1	1	2	1008	0.0019	beta-methylgalactoside transporter inner membrane protein
545	1	1	2	1233	0.0016	dihydropyrimidine dehydrogenase
546	2	1	3	1239	0.0024	oxidoreductase
551	1	1	2	906	0.0022	transcriptional regulator
552	0	1	1	1356	0.0007	n-hydroxybenzoate transporter
553	0	1	1	699	0.0014	FAA-hydrolase-family protein
554	0	2	2	642	0.0031	glutathione-S-transferase-family protein
555	1	0	1	1191	0.0008	salicylate hydroxylase
561	1	6	7	585	0.0119	inner membrane protein YohC
565	1	2	3	942	0.0031	periplasmic protein
566	0	1	1	1167	0.0008	permease
570	0	1	1	729	0.0013	transcriptional regulator
574	1	0	1	528	0.0018	lipoprotein
576	0	1	1	2031	0.0004	methionyl-tRNA synthetase
577	2	1	3	1107	0.0027	ATPase
579	1	0	1	531	0.0018	fimbrial subunit protein
581	2	3	5	2484	0.002	outer membrane usher protein
582	0	1	1	1020	0.0009	fimbrial adhesin
587	0	1	1	963	0.001	sugar kinase
589	0	1	1	1269	0.0007	nucleoside permease
590	1	0	1	1050	0.0009	fructose-bisphosphate aldolase
591	1	2	3	333	0.009	putative inner membrane protein
594	1	0	1	1362	0.0007	protease
602	0	1	1	537	0.0018	hypothetical protein
609	0	5	5	2109	0.0023	putative inner membrane protein
611	1	0	1	1200	0.0008	cytoplasmic protein
612	1	2	3	1401	0.0021	signal transduction histidine-protein kinase BaeS
613	0	1	1	1410	0.0007	multidrug efflux system protein MdtE
614	2	3	5	3078	0.0016	multidrug efflux system subunit MdtC
615	0	1	1	867	0.0011	3-methyl-adenine DNA glycosylase II
616	1	10	11	2988	0.0036	PAS/PAC sensor-containing diguanylate cyclase/phosphodiesterase
618	1	0	1	579	0.0017	deoxycytidine triphosphate deaminase
620	0	1	1	1557	0.0006	Integral membrane protein TerC
622	0	1	1	447	0.0022	tyrosine phosphatase
623	1	5	6	2184	0.0027	tyrosine kinase
625	0	1	1	1215	0.0008	glycosyl transferase
626	1	0	1	1212	0.0008	colanic acid biosynthesis protein
628	1	2	3	552	0.0054	colanic acid biosynthesis acetyltransferase WcaF
630	0	1	1	963	0.001	GDP-fucose synthetase
632	0	1	1	1221	0.0008	glycosyl transferase
633	0	2	2	1440	0.0013	mannose-1-phosphate guanylyltransferase
639	0	2	2	876	0.0022	TDP-glucose pyrophosphorylase
640	0	1	1	549	0.0018	dTDP-4-dehydrorhamnose 3,5-epimerase
641	0	1	1	972	0.001	CDP-6-deoxy-delta-3,4-glucoseen reductase
643	0	1	1	837	0.0011	paratose synthase
644	0	3	3	435	0.0068	hypothetical protein
646	0	8	8	1059	0.0075	glycosyltransferase
647	0	2	2	942	0.0021	rhamnosyltransferase
648	0	1	1	1437	0.0006	mannose-1-phosphate guanylyltransferase
649	0	3	3	1431	0.002	phosphomannomutase
650	0	2	2	1428	0.0014	undecaprenyl-phosphate galactosephosphotransferase
651	0	3	3	1404	0.0021	6-phosphogluconate dehydrogenase
652	0	2	2	1164	0.0017	UDP-glucose 6-dehydrogenase
653	0	2	2	981	0.002	polysaccharide chain length regulator
654	0	4	4	609	0.0065	bifunctional phosphoribosyl-AMP cyclohydrolase/phosphoribosyl-ATP pyrophosphatase protein
658	1	0	1	1065	0.0009	imidazole glycerol-phosphate dehydratase/histidinol phosphatase
659	2	0	2	1077	0.0018	histidinol-phosphate aminotransferase
660	0	1	1	1302	0.0007	histidinol dehydrogenase
661	0	5	5	897	0.0055	ATP phosphoribosyltransferase
662	0	3	3	822	0.0036	6-phosphogluconate dehydrogenase NAD-binding protein
664	1	0	1	1428	0.0007	exonuclease I
665	0	1	1	576	0.0017	thiosulfate reductase electron transport protein PhsB
666	1	0	1	762	0.0013	thiosulfate reductase cytochrome b subunit
668	0	1	1	1056	0.0009	putative inner membrane protein
670	2	5	7	915	0.0076	GHMP kinase
671	0	1	1	1218	0.0008	propionate kinase
675	1	0	1	1353	0.0007	ferredoxin
676	0	6	6	1110	0.0054	propanol dehydrogenase
677	0	1	1	1392	0.0007	CoA-dependent proprionaldehyde dehydrogenase
678	0	1	1	1008	0.0009	putative propanediol utilization protein: B12 related protein
681	0	1	1	630	0.0015	putative propanediol utilization protein
683	0	1	1	273	0.0036	propanediol utilization protein PduJ
686	1	0	1	672	0.0014	diol dehydratase medium subunit
690	1	0	1	945	0.001	pdu/cob regulatory protein PocR
692	0	3	3	630	0.0047	cobalt-precorrin-8X methylmutase
694	0	1	1	603	0.0016	cobalt-precorrin-6Y C(5)-methyltransferase
696	1	3	4	771	0.0051	precorrin-4 C11-methyltransferase
697	1	0	1	1053	0.0009	cobalamin biosynthesis protein CbiG
700	1	2	3	789	0.0038	synthesis of vitamin B12 adenosyl cobalamide
705	2	4	6	813	0.0073	cobalt transporter ATP-binding subunit
707	0	1	1	1101	0.0009	nicotinate-nucleotide--dimethylbenzimidazole phosphoribosyltransferase
709	1	0	1	168	0.0059	hypothetical protein
710	0	1	1	156	0.0064	hypothetical protein
711	1	1	2	384	0.0052	putative phage membrane protein
713	1	1	2	159	0.0125	cytoplasmic protein
714	1	5	6	1452	0.0041	AMP nucleosidase
718	1	0	1	795	0.0012	Protein mtfA
721	1	0	1	1266	0.0007	DNA polymerase V subunit UmuC
722	0	1	1	210	0.0047	cold shock protein
723	2	3	5	1176	0.0042	outer membrane protein S1
724	0	1	1	693	0.0014	metal dependent phosphohydrolase
728	0	1	1	909	0.0011	integral membrane protein
730	2	7	9	1710	0.0052	diguanylate cyclase
731	2	3	5	813	0.0061	mannosyl-3-phosphoglycerate phosphatase
732	0	1	1	225	0.0044	putative cytoplasmic protein
737	1	1	2	735	0.0027	flagellar biosynthesis protein FliP
739	1	3	4	411	0.0097	flagellar motor switch protein FliN
740	0	4	4	1002	0.0039	flagellar motor switch protein FliM
741	0	1	1	465	0.0021	flagellar basal body-associated protein FliL
744	0	2	2	1368	0.0014	flagellum-specific ATP synthase
745	0	1	1	705	0.0014	flagellar assembly protein H
748	0	3	3	231	0.0129	SirA-like domain-containing protein
750	0	1	1	399	0.0025	putative lipoprotein
754	1	0	1	1449	0.0006	flagellar capping protein
757	1	1	2	798	0.0025	cystine transporter subunit
758	0	1	1	984	0.001	D-cysteine desulfhydrase
760	0	1	1	750	0.0013	amino-acid ABC transporter ATP-binding protein YecC
763	0	1	1	153	0.0065	putative inner membrane protein
764	1	0	1	654	0.0015	response regulator
765	1	4	5	1830	0.0027	excinuclease ABC subunit C
768	1	1	2	1431	0.0013	putative cell wall-associated hydrolase
770	1	0	1	663	0.0015	yecA family protein
771	0	2	2	1266	0.0015	tyrosine-specific transport protein
772	0	2	2	237	0.0084	putative metal-binding protein
779	1	0	1	801	0.0012	trehalose-6-phosphate phosphatase
780	0	2	2	1419	0.0014	trehalose-6-phosphate synthase
785	0	1	1	885	0.0011	flagellar motor protein MotA
786	0	1	1	927	0.001	flagellar motor protein MotB
789	0	1	1	1047	0.0009	chemotaxis-specific methylesterase
792	0	1	1	2076	0.0004	flagellar biosynthesis protein FlhA
795	2	6	8	1869	0.0042	penicillin-binding protein
796	3	1	4	1731	0.0023	arginyl-tRNA synthetase
797	1	4	5	567	0.0088	metal-binding enzyme
798	0	2	2	744	0.0026	copper homeostasis protein CutC
799	0	1	1	969	0.001	tRNA (mo5U34)-methyltransferase
801	0	1	1	393	0.0025	putative inner membrane protein
802	1	1	2	816	0.0024	conserved protein, UPF0759 family
804	1	1	2	1770	0.0011	aspartyl-tRNA synthetase
805	0	2	2	450	0.0044	dATP pyrophosphohydrolase
807	0	1	1	519	0.0019	Holliday junction resolvase
810	0	1	1	609	0.0016	Holliday junction DNA helicase RuvA
811	0	1	1	1008	0.0009	Holliday junction DNA helicase RuvB
814	0	1	1	1026	0.0009	high-affinity zinc transporter periplasmic component
815	1	0	1	1317	0.0007	peptidase M23
816	0	2	2	969	0.002	lipid A biosynthesis (KDO)2-(lauroyl)-lipid IVA acyltransferase
818	0	1	1	867	0.0011	DNA-binding transcriptional regulator HexR
821	1	0	1	1176	0.0008	phosphoribosylglycinamide formyltransferase 2
824	1	0	1	2049	0.0004	protease 2
825	0	1	1	654	0.0015	hydrolase, carbon-nitrogen family
827	0	4	4	372	0.0107	copper resistance protein CopC
830	0	1	1	114	0.0087	cytoplasmic protein
834	0	1	1	393	0.0025	phage encoded DNA-binding protein
837	0	2	2	2025	0.0009	hydrolase
839	0	1	1	612	0.0016	putative inner membrane protein
841	0	1	1	912	0.001	integral membrane protein
842	1	0	1	366	0.0027	cytoplasmic protein
845	1	0	1	474	0.0021	hypothetical protein
848	0	2	2	645	0.0031	serine/threonine protein phosphatase 1
851	0	5	5	2637	0.0018	Mammalian cell entry related domain-containing protein
852	1	0	1	1281	0.0007	PqiA family integral membrane protein
854	1	2	3	2085	0.0014	carboxy-terminal protease
856	1	2	3	1371	0.0021	transport protein
862	0	1	1	1743	0.0005	penicillin-binding protein
863	0	1	1	807	0.0012	23S rRNA methyltransferase A
864	1	0	1	618	0.0016	membrane protein, terpenoid synthase-like
866	1	0	1	858	0.0011	PTS system mannose-specific transporter subunit IID
867	0	1	1	798	0.0012	phosphotransferase enzyme II subunit C
870	0	2	2	1701	0.0011	diguanylate phosphodiesterase
871	1	3	4	1344	0.0029	L-serine deaminase 1
876	0	2	2	1908	0.001	ATP-dependent helicase
877	2	26	28	711	0.0393	universal protein YeaZ
879	1	0	1	1113	0.0008	ribonuclease D
881	0	1	1	810	0.0012	cell division inhibitor MinD
885	0	1	1	459	0.0021	YcgN
890	1	0	1	1542	0.0006	sodium/proton antiporter
892	1	2	3	1530	0.0019	SpoVR family protein
894	1	2	3	1068	0.0028	alanine racemase
897	2	0	2	609	0.0032	membrane-bound lytic murein transglycosylase E
899	1	1	2	1710	0.0011	trehalase
900	0	2	2	1323	0.0015	glutamate dehydrogenase-like protein
901	0	3	3	1161	0.0025	cytochrome oxidase subunit II
902	0	3	3	1542	0.0019	third cytochrome oxidase, subunit I
904	0	1	1	402	0.0024	hydrogenase-1 operon protein HyaE
905	0	1	1	594	0.0016	hydrogenase 1 maturation protease
906	1	3	4	729	0.0054	hydrogenase 1 b-type cytochrome subunit
908	1	5	6	1263	0.0047	putative cytoplasmic protein
910	1	2	3	606	0.0049	peptidyl-tRNA hydrolase
911	1	0	1	1683	0.0005	sulfate transporter YchM
912	0	3	3	963	0.0031	ribose-phosphate pyrophosphokinase
914	1	0	1	621	0.0016	outer membrane lipoprotein LolB
915	0	1	1	1254	0.0007	glutamyl-tRNA reductase
918	1	3	4	852	0.0046	2-dehydro-3-deoxyphosphooctonate aldolase
919	1	3	4	1098	0.0036	calcium/sodium:proton antiporter
921	1	1	2	1422	0.0014	putative invasin
922	0	1	1	648	0.0015	transcriptional regulator NarL
923	1	0	1	1431	0.0006	nitrite extrusion protein
924	0	4	4	3741	0.001	respiratory nitrate reductase 1 subunit alpha
927	0	1	1	675	0.0014	respiratory nitrate reductase 1 subunit gamma
930	1	1	2	327	0.0061	hypothetical protein
933	0	1	1	903	0.0011	Patatin
934	0	2	2	1011	0.0019	response regulator of RpoS
935	3	1	4	906	0.0044	UTP--glucose-1-phosphate uridylyltransferase subunit GalU
938	0	2	2	2676	0.0007	bifunctional acetaldehyde-CoA/alcohol dehydrogenase
939	1	0	1	645	0.0015	multiple antibiotic resistance (MarC)-like protein
940	0	2	2	1746	0.0011	periplasmic oligopeptide-binding protein
943	0	1	1	1005	0.0009	oligopeptide transporter ATP-binding protein
944	0	1	1	1002	0.0009	oligopeptide transport ATP-binding protein OppF
947	0	2	2	1458	0.0013	cardiolipin synthetase
950	0	1	1	774	0.0012	transport protein TonB
951	1	0	1	399	0.0025	acyl-CoA thioester hydrolase
952	0	1	1	537	0.0018	intracellular septation protein A
953	0	1	1	741	0.0013	inner membrane protein, UPF0259 family
954	1	0	1	402	0.0024	putative ferredoxin
955	0	2	2	636	0.0031	outer membrane protein W
957	1	2	3	504	0.0059	YciE protein
959	0	1	1	804	0.0012	tryptophan synthase subunit alpha
961	0	1	1	1356	0.0007	bifunctional indole-3-glycerol phosphate synthase/phosphoribosylanthranilate isomerase
963	0	2	2	879	0.0022	PHP domain-containing protein
965	2	0	2	873	0.0022	23S rRNA pseudouridylate synthase B
970	0	3	3	2595	0.0011	DNA topoisomerase I
971	0	2	2	972	0.002	transcriptional regulator CysB
974	0	2	2	2673	0.0007	aconitate hydratase
976	0	1	1	762	0.0013	phosphatidylglycerophosphatase B
979	0	1	1	795	0.0012	orotidine 5'-phosphate decarboxylase
984	0	5	5	1980	0.0025	RNase II stability modulator
985	1	1	2	1932	0.001	exoribonuclease II
986	0	4	4	1131	0.0035	putative cytoplasmic protein
987	0	3	3	786	0.0038	enoyl-(acyl carrier protein) reductase
988	0	4	4	705	0.0056	hypothetical protein
989	0	2	2	804	0.0024	peptide transport system ATP-binding protein SapF
990	0	1	1	990	0.001	peptide transport system ATP-binding protein SapD
993	0	1	1	882	0.0011	hypothetical protein
997	2	3	5	1647	0.003	peptide transport periplasmic protein SapA
1006	1	0	1	1539	0.0006	DNA-binding transcriptional regulator TyrR
1007	1	0	1	504	0.0019	thiol peroxidase
1010	0	3	3	1611	0.0018	periplasmic murein peptide-binding protein MppA
1012	0	1	1	867	0.0011	oxidoreductase
1013	0	1	1	711	0.0014	oxidoreductase
1016	0	1	1	843	0.0011	lipoprotein
1017	0	1	1	825	0.0012	hypothetical protein
1018	0	2	2	555	0.0036	thiol peroxidase
1020	1	0	1	684	0.0014	B3/4 domain-containing protein
1023	0	1	1	252	0.0039	putative inner membrane protein
1027	0	1	1	981	0.001	zinc transporter
1028	0	3	3	1371	0.0021	ATP-dependent RNA helicase DbpA
1030	0	2	2	1830	0.001	hypothetical protein
1031	1	0	1	336	0.0029	multidrug transporter
1033	0	2	2	3522	0.0005	pyruvate-flavodoxin oxidoreductase
1037	0	1	1	2634	0.0003	predicted protein
1041	0	6	6	603	0.0099	azoreductase
1042	3	1	4	3918	0.001	ATP-dependent RNA helicase HrpA
1045	0	4	4	564	0.007	YceI family protein
1051	1	1	2	804	0.0024	photosystem I assembly BtpA
1052	0	2	2	1311	0.0015	phosphotransferase protein
1055	1	3	4	537	0.0074	ribosomal-protein-L7/L12-serine acetyltransferase
1057	1	3	4	594	0.0067	tellurite resistance protein TehB
1058	0	2	2	666	0.003	lipoprotein
1059	0	3	3	1962	0.0015	peptidase
1061	0	1	1	396	0.0025	hypothetical protein
1063	1	0	1	768	0.0013	D-alanyl-D-alanine dipeptidase
1064	1	0	1	1443	0.0006	gamma-aminobutyraldehyde dehydrogenase
1066	0	1	1	2142	0.0004	virulence effector protein
1068	0	2	2	1323	0.0015	virulence effector protein
1071	0	1	1	513	0.0019	acetyltransferase
1074	1	1	2	1059	0.0018	ATP-binding protein
1076	0	1	1	1491	0.0006	L-asparagine permease
1077	0	1	1	630	0.0015	putative cytoplasmic protein
1078	1	1	2	843	0.0023	N-hydroxyarylamine O-acetyltransferase
1079	1	2	3	891	0.0033	conserved predicted enzyme, PhzC-PhzF family
1083	0	4	4	879	0.0045	aromatic amino acid exporter
1084	3	2	5	2409	0.002	molybdopterin oxidoreductase
1086	1	1	2	654	0.003	formate dehydrogenase-N subunit gamma
1087	0	6	6	1008	0.0059	alcohol dehydrogenase
1088	0	2	2	1731	0.0011	malate dehydrogenase
1089	0	1	1	141	0.007	30S ribosomal subunit S22
1092	1	1	2	915	0.0021	hemolysin E
1095	1	3	4	1782	0.0022	hydrolase
1096	1	5	6	2526	0.0023	hydrolase
1098	0	1	1	1200	0.0008	aminotransferase
1099	1	0	1	555	0.0018	LacI family transcriptional regulator
1100	1	2	3	891	0.0033	isomerase
1102	0	1	1	1101	0.0009	uptake hydrogenase small subunit
1106	0	1	1	1059	0.0009	hydrogenase-1 operon protein HyaF2
1107	1	2	3	885	0.0033	ATP/GTP-binding protein
1111	1	2	3	945	0.0031	inner membrane protein
1114	0	1	1	870	0.0011	regulatory protein
1118	1	0	1	432	0.0023	DNA-binding transcriptional activator MarA
1120	1	2	3	453	0.0066	hypothetical protein
1126	0	1	1	744	0.0013	3-hydroxy acid dehydrogenase
1127	0	1	1	684	0.0014	regulatory protein
1128	0	1	1	201	0.0049	selenium-binding protein YdfZ
1130	0	3	3	1377	0.0021	membrane transport protein
1131	0	2	2	1017	0.0019	dehydrogenase
1134	0	1	1	339	0.0029	YnfB
1136	1	3	4	717	0.0055	lipoprotein
1139	0	4	4	708	0.0056	ABC transporter membrane protein
1141	1	1	2	645	0.0031	ABC transporter membrane protein
1142	0	1	1	1146	0.0008	ABC transporter ATP/GTP-binding protein
1143	2	0	2	693	0.0028	dithiobiotin synthetase
1145	0	3	3	897	0.0033	regulatory protein
1151	1	1	2	1032	0.0019	transport protein
1153	1	4	5	1527	0.0032	NAD(P) transhydrogenase subunit alpha
1154	0	3	3	942	0.0031	protein ydgH precursor
1155	0	3	3	1380	0.0021	amino acid permease
1157	0	1	1	729	0.0013	DNA-binding transcriptional regulator RstA
1159	1	0	1	1704	0.0005	amidohydrolase
1160	1	0	1	1302	0.0007	sensor protein RstB
1164	2	2	4	1506	0.0026	protein YdgA
1169	0	2	2	576	0.0034	electron transport complex protein RnfB
1171	0	1	1	618	0.0016	electron transport complex protein RnfG
1174	0	2	2	1503	0.0013	tripeptide transporter permease
1175	0	2	2	603	0.0033	glutathionine S-transferase
1177	0	1	1	1272	0.0007	tyrosyl-tRNA synthetase
1178	0	1	1	654	0.0015	pyridoxamine 5'-phosphate oxidase
1183	0	1	1	894	0.0011	HlyD-family protein
1187	0	1	1	597	0.0016	TetR family transcriptional regulator
1192	0	2	2	852	0.0023	secreted protein
1194	0	1	1	1023	0.0009	DNA-binding transcriptional repressor PurR
1197	0	2	2	639	0.0031	riboflavin synthase subunit alpha
1198	2	2	4	1371	0.0029	multidrug efflux protein
1199	0	6	6	1056	0.0056	secretion system apparatus protein SsaU
1200	0	1	1	777	0.0012	type III secretion protein
1203	1	2	3	372	0.008	type III secretion protein
1206	1	2	3	2043	0.0014	secretion system apparatus protein SsaV
1208	0	1	1	990	0.001	secretion system protein
1209	0	4	4	672	0.0059	pathogenicity island protein
1210	0	1	1	546	0.0018	pathogenicity island protein
1211	0	1	1	747	0.0013	pathogenicity island lipoprotein
1215	2	1	3	687	0.0043	pathogenicity island effector protein
1216	0	2	2	780	0.0025	pathogenicity island effector protein
1217	1	4	5	438	0.0114	pathogenicity island protein
1221	1	0	1	471	0.0021	Type III secretion system chaperone protein
1227	1	1	2	2760	0.0007	two-component sensor kinase
1228	0	1	1	726	0.0013	transcriptional regulator
1234	1	2	3	3060	0.0009	tetrathionate reductase subunit A
1235	0	2	2	780	0.0025	putative pathogenicity island protein
1237	0	1	1	1341	0.0007	amino acid permease
1240	4	1	5	237	0.021	major outer membrane lipoprotein
1241	3	5	8	294	0.0272	major outer membrane lipoprotein
1242	1	0	1	999	0.001	LysM domain-containing protein
1244	1	0	1	744	0.0013	cysteine desulfurase ATPase
1245	1	0	1	1485	0.0006	cysteine desulfurase activator complex subunit SufB
1247	0	3	3	1344	0.0022	transporter
1249	0	1	1	408	0.0024	phenylacetic acid degradation-like protein
1252	1	1	2	756	0.0026	3-dehydroquinate dehydratase
1255	1	2	3	1044	0.0028	phospho-2-dehydro-3-deoxyheptonate aldolase
1260	0	2	2	750	0.0026	vitamin B12-transporter ATPase
1262	2	3	5	978	0.0051	vtamin B12-transporter permease
1266	1	2	3	354	0.0084	50S ribosomal protein L20
1268	0	2	2	1926	0.001	threonyl-tRNA synthetase
1269	0	1	1	1221	0.0008	O-antigen polymerase
1271	1	0	1	312	0.0032	inner membrane protein
1273	1	0	1	756	0.0013	outer membrane protein
1274	0	1	1	930	0.001	6-phosphofructokinase 2
1277	0	1	1	534	0.0018	putative regulatory protein
1278	0	1	1	666	0.0015	2-deoxyglucose-6-phosphatase
1279	0	1	1	597	0.0016	putative membrane-bound metal-dependent hydrolase
1280	1	0	1	1389	0.0007	sodium:dicarboxylate symporter
1282	0	3	3	2250	0.0013	hydroperoxidase II
1284	0	4	4	1353	0.0029	phospho-beta-glucosidase B
1285	0	2	2	837	0.0023	DNA-binding transcriptional regulator ChbR
1287	1	0	1	1356	0.0007	PTS system N,N'-diacetylchitobiose-specific transporter subunit IIC
1291	0	2	2	906	0.0022	nucleotide excision repair endonuclease
1293	1	1	2	966	0.002	succinylglutamate desuccinylase
1295	0	2	2	1476	0.0013	succinylglutamic semialdehyde dehydrogenase
1298	0	2	2	804	0.0024	exonuclease III
1299	0	1	1	414	0.0024	pyrimidine (deoxy)nucleoside triphosphate pyrophosphohydrolase
1302	0	1	1	1947	0.0005	DNA topoisomerase III
1306	1	0	1	1014	0.0009	cytoplasmic asparaginase I
1310	0	1	1	993	0.001	glyceraldehyde-3-phosphate dehydrogenase
1311	1	2	3	882	0.0034	aldose 1-epimerase-like protein
1312	1	1	2	1194	0.0016	arylsulfatase regulator
1315	0	1	1	216	0.0046	hypothetical protein
1317	1	2	3	525	0.0057	YbaK/prolyl-tRNA synthetase associated protein
1318	0	1	1	105	0.0095	inner membrane protein
1319	0	3	3	444	0.0067	membrane protein
1320	1	2	3	792	0.0037	transcriptional regulator
1321	0	1	1	1182	0.0008	cyanate transporter
1323	1	2	3	309	0.0097	periplasmic protein
1326	3	0	3	246	0.0121	transglycosylase-associated protein
1328	0	3	3	639	0.0046	putative nitric oxide reductase
1329	0	1	1	180	0.0055	putative cytoplasmic protein
1331	1	0	1	636	0.0015	leucine export protein LeuE
1340	0	1	1	1131	0.0008	MscS Mechanosensitive ion channel
1343	1	1	2	810	0.0024	inner membrane transport protein
1345	0	1	1	1632	0.0006	substrate-binding transport protein
1347	0	1	1	528	0.0018	cytochrome
1354	0	2	2	210	0.0095	cold shock protein
1357	1	4	5	867	0.0057	toxin-like protein
1359	1	1	2	540	0.0037	phage lysozyme
1362	1	1	2	270	0.0074	hypothetical protein
1365	1	0	1	663	0.0015	ribosomal large subunit pseudouridine synthase B
1369	0	1	1	645	0.0015	High frequency lysogenization protein hflD
1371	0	1	1	672	0.0014	DNA-binding transcriptional regulator PhoP
1372	1	1	2	1461	0.0013	sensor protein PhoQ
1373	0	1	1	1119	0.0008	Cupin 4 family protein
1374	0	5	5	1332	0.0037	putative periplasmic protein
1376	1	0	1	1134	0.0008	putrescine/spermidine ABC transporter ATPase
1377	0	2	2	861	0.0023	spermidine/putrescine ABC transporter membrane protein
1385	1	0	1	1308	0.0007	outer membrane-specific lipoprotein transporter subunit LolC
1386	0	1	1	963	0.001	ErfK/YbiS/YcfS/YnhG family protein
1389	0	1	1	525	0.0019	17 kDa surface antigen
1393	0	1	1	822	0.0012	thiamine kinase
1396	1	0	1	375	0.0026	purine nucleoside phosphoramidase
1398	0	1	1	795	0.0012	metallodependent hydrolase
1401	0	1	1	1020	0.0009	aminodeoxychorismate lyase
1403	2	2	4	1239	0.0032	3-oxoacyl-(acyl carrier protein) synthase II
1405	0	1	1	732	0.0013	3-ketoacyl-(acyl-carrier-protein) reductase
1407	1	3	4	951	0.0042	3-oxoacyl-(acyl carrier protein) synthase III
1413	1	2	3	3201	0.0009	ribonuclease E
1415	1	3	4	1659	0.0024	flagellar hook-associated protein FlgK
1417	0	1	1	1095	0.0009	flagellar basal body P-ring protein
1418	1	1	2	696	0.0028	flagellar basal body L-ring protein
1421	1	1	2	1209	0.0016	flagellar hook protein FlgE
1426	0	1	1	291	0.0034	anti-sigma28 factor FlgM
1428	0	2	2	1572	0.0012	virulence factor MviN
1429	0	2	2	921	0.0021	virulence factor MviM
1435	1	0	1	252	0.0039	biofilm formation regulatory protein BssS
1438	1	4	5	627	0.0079	cytochrome
1439	0	2	2	573	0.0034	Protein yceI
1445	0	4	4	1551	0.0025	glucan biosynthesis protein G
1446	0	1	1	1182	0.0008	glucans biosynthesis protein
1447	0	5	5	1485	0.0033	phospholipase D/transphosphatidylase
1451	0	1	1	453	0.0022	cryptic curlin major subunit
1452	0	1	1	453	0.0022	curlin minor subunit
1455	0	1	1	831	0.0012	assembly/transport component in curli production
1458	1	0	1	735	0.0013	hydrolase
1461	0	2	2	1101	0.0018	oxidoreductase
1462	1	4	5	1278	0.0039	sialic acid transporter
1468	1	7	8	3960	0.002	trifunctional transcriptional regulator/proline dehydrogenase/pyrroline-5-carboxylate dehydrogenase
1475	0	1	1	504	0.0019	secreted protein, suppressor for copper-sensitivity D
1480	0	2	2	360	0.0055	hypothetical protein
1481	0	2	2	936	0.0021	putative periplasmic protein
1484	0	1	1	789	0.0012	2,4-dihydroxyhept-2-ene-1,7-dioic acid aldolase
1485	0	1	1	801	0.0012	2-oxo-hepta-3-ene-1,7-dioic acid hydratase
1488	1	0	1	1464	0.0006	4-hydroxyphenylacetate catabolism
1492	0	3	3	408	0.0073	transthyretin-like protein precursor
1500	0	1	1	873	0.0011	pathogenicity island protein
1502	1	0	1	657	0.0015	inner membrane protein
1503	0	1	1	327	0.003	sulfur transfer protein TusE
1506	1	0	1	1209	0.0008	ribosomal RNA large subunit methyltransferase I
1508	1	0	1	411	0.0024	CoA-binding domain-containing protein
1511	0	2	2	2052	0.0009	DNA helicase IV
1516	1	0	1	1107	0.0009	outer membrane protein A
1518	0	2	2	1815	0.0011	putative ATP-dependent protease
1522	0	4	4	1638	0.0024	paraquat-inducible protein B
1523	0	1	1	1251	0.0007	inner membrane protein
1524	0	2	2	1905	0.001	ABC transporter ATPase
1525	1	0	1	1107	0.0009	MOSC domain-containing protein
1526	0	2	2	540	0.0037	YcbW
1528	0	1	1	2610	0.0003	aminopeptidase N
1529	0	1	1	1200	0.0008	nicotinate phosphoribosyltransferase
1530	0	2	2	1434	0.0013	ion:amino acid symporter
1531	1	1	2	1242	0.0016	diaminopropionate ammonia-lyase
1532	0	1	1	459	0.0021	transcriptional regulator
1533	0	1	1	1089	0.0009	outer membrane protein F
1534	0	1	1	1188	0.0008	aromatic amino acid aminotransferase
1537	0	1	1	1845	0.0005	ErfK/YbiS/YcfS/YnhG family protein
1538	0	1	1	4464	0.0002	cell division protein MukB
1543	0	1	1	891	0.0011	aminoglycoside phosphotransferase
1546	1	2	3	1230	0.0024	cytoplasmic protein
1548	1	4	5	1746	0.0028	lipid transporter ATP-binding/permease
1549	0	1	1	282	0.0035	integration host factor subunit beta
1556	0	1	1	1758	0.0005	YcaO-domain-containing protein
1559	0	1	1	324	0.003	cytoplasmic protein
1560	1	2	3	1419	0.0021	transport protein
1563	28	32	60	615	0.0975	dimethylsulfoxide reductase subunit B
1567	17	8	25	4194	0.0059	DNA translocase FtsK
1570	0	5	5	1764	0.0028	cysteine/glutathione ABC transporter membrane/ATP-binding protein
1571	1	0	1	1719	0.0005	cysteine/glutathione ABC transporter membrane/ATP-binding protein
1573	0	2	2	381	0.0052	inner membrane protein
1577	0	1	1	675	0.0014	isochorismatase hydrolase
1581	0	1	1	2274	0.0004	ATP-dependent Clp protease ATP-binding subunit
1585	1	3	4	1116	0.0035	macrolide transporter subunit MacA
1587	0	1	1	1656	0.0006	ATP-dependent OLD family endonuclease
1588	0	1	1	897	0.0011	surface protein YbjE
1589	1	4	5	1650	0.003	hydroxylamine reductase
1590	1	3	4	966	0.0041	NADH-dependent HCP oxidoreductase
1591	2	1	3	1716	0.0017	pyruvate dehydrogenase
1593	1	1	2	1431	0.0013	NAD-dependent epimerase/dehydratase
1595	0	1	1	828	0.0012	N-acetylmuramoyl-L-alanine amidase
1596	3	0	3	321	0.0093	YbjQ
1597	0	1	1	513	0.0019	lipoprotein
1599	0	2	2	729	0.0027	arginine-binding periplasmic protein 1
1600	0	1	1	714	0.0014	arginine transporter permease subunit ArtQ
1602	0	1	1	729	0.0013	arginine-binding periplasmic protein
1603	1	1	2	1485	0.0013	sulfatase
1605	2	2	4	1341	0.0029	PTS system ascorbate-specific transporter subunit IIC
1609	1	2	3	951	0.0031	putrescine ABC transporter membrane protein
1610	0	1	1	1131	0.0008	putrescine transporter ATP-binding subunit
1611	1	1	2	1110	0.0018	putrescine ABC transporter periplasmic protein
1612	1	0	1	474	0.0021	Sensory transduction regulator
1614	0	1	1	720	0.0013	nitroreductase A
1618	0	1	1	1683	0.0005	transport protein ybjL
1620	3	0	3	1209	0.0024	major facilitator superfamily protein
1621	1	1	2	813	0.0024	Cof-like hydrolase
1623	0	1	1	672	0.0014	undecaprenyl pyrophosphate phosphatase
1625	0	1	1	1200	0.0008	D-alanyl-D-alanine carboxypeptidase subunit C
1629	0	2	2	1323	0.0015	ribosomal protein S12 methylthiotransferase
1632	1	5	6	1869	0.0032	glutathione transporter ATP-binding protein
1638	1	0	1	807	0.0012	HAD family hydrolase
1641	0	2	2	1110	0.0018	Citrate transporter
1644	0	4	4	1578	0.0025	sulfatase
1645	0	4	4	513	0.0077	outer membrane protein X
1648	0	3	3	657	0.0045	glutamine ABC transporter permease
1649	0	1	1	720	0.0013	glutamine ABC transporter ATP-binding protein
1650	0	1	1	2220	0.0004	mechanosensitive ion channel MscS
1651	0	1	1	924	0.001	SAM-dependent methyltransferase
1656	1	0	1	2142	0.0004	ATP-dependent DNA helicase DinG
1657	0	1	1	1359	0.0007	ATP-dependent RNA helicase RhlE
1659	0	1	1	993	0.001	HlyD family secretion protein
1660	1	2	3	1734	0.0017	ABC transporter ATP-binding protein
1661	0	1	1	1128	0.0008	inner membrane protein
1662	1	0	1	1104	0.0009	inner membrane protein
1665	1	0	1	1239	0.0008	cardiolipin synthase 2
1668	1	0	1	702	0.0014	permease
1669	1	0	1	450	0.0022	molybdopterin guanine dinucleotide biosynthesis protein MoaE
1673	0	1	1	906	0.0011	putative phosphatase/sulfatase
1675	0	1	1	2019	0.0004	excinuclease ABC subunit B
1676	0	1	1	684	0.0014	dithiobiotin synthetase
1677	0	2	2	780	0.0025	biotin biosynthesis protein BioC
1678	0	2	2	1155	0.0017	8-amino-7-oxononanoate synthase
1679	0	1	1	1038	0.0009	biotin synthetase
1682	0	1	1	1518	0.0006	histidine ammonia-lyase
1685	0	1	1	1221	0.0008	imidazolonepropionase
1686	0	1	1	1281	0.0007	pectinesterase
1687	0	2	2	993	0.002	6-phosphogluconolactonase
1689	0	2	2	1056	0.0018	molybdate transporter ATP-binding protein
1691	0	2	2	771	0.0025	molybdate transporter periplasmic protein
1694	2	2	4	999	0.004	putative inner membrane protein
1696	1	0	1	1044	0.0009	galactose-1-phosphate uridylyltransferase
1698	0	3	3	1038	0.0028	aldose 1-epimerase
1702	0	1	1	1050	0.0009	phospho-2-dehydro-3-deoxyheptonate aldolase
1705	1	4	5	717	0.0069	pnuC protein
1706	0	3	3	1041	0.0028	quinolinate synthetase
1707	1	2	3	786	0.0038	tol-pal system protein YbgF
1708	0	1	1	522	0.0019	peptidoglycan-associated outer membrane lipoprotein
1709	1	2	3	1293	0.0023	translocation protein TolB
1716	0	2	2	1566	0.0012	cytochrome d ubiquinol oxidase subunit I
1719	0	1	1	1164	0.0008	succinyl-CoA synthetase subunit beta
1720	1	2	3	2799	0.001	2-oxoglutarate dehydrogenase E1 component
1721	1	0	1	717	0.0013	succinate dehydrogenase iron-sulfur subunit
1722	0	2	2	1764	0.0011	succinate dehydrogenase flavoprotein subunit
1723	0	1	1	345	0.0028	succinate dehydrogenase cytochrome b556 small membrane subunit
1724	1	4	5	402	0.0124	succinate dehydrogenase cytochrome b556 large membrane subunit
1726	0	3	3	1281	0.0023	type II citrate synthase
1729	0	1	1	135	0.0074	putative cytoplasmic protein
1735	0	1	1	513	0.0019	putative glycosyl transferase
1741	0	1	1	930	0.001	urea amidolyase-like protein
1743	0	4	4	1419	0.0028	deoxyribodipyrimidine photolyase
1746	1	0	1	1677	0.0005	potassium-transporting ATPase subunit A
1747	0	2	2	2046	0.0009	potassium-transporting ATPase subunit B
1748	0	3	3	585	0.0051	potassium-transporting ATPase subunit C
1749	1	7	8	2682	0.0029	sensor protein KdpD
1751	1	2	3	111	0.027	hypothetical protein
1755	1	2	3	1638	0.0018	phosphoglucomutase
1759	0	1	1	567	0.0017	flavodoxin FldA
1762	0	1	1	1401	0.0007	tricarballylate dehydrogenase
1763	1	2	3	1137	0.0026	citB-like protein
1767	0	1	1	1665	0.0006	glutaminyl-tRNA synthetase
1769	0	1	1	798	0.0012	glucosamine-6-phosphate deaminase
1770	0	1	1	1152	0.0008	N-acetylglucosamine-6-phosphate deacetylase
1771	1	0	1	1218	0.0008	N-acetylglucosamine repressor
1772	0	2	2	750	0.0026	UMP phosphatase
1773	0	3	3	1173	0.0025	2-octaprenyl-3-methyl-6-methoxy-1,4-benzoquinol hydroxylase
1774	1	1	2	1464	0.0013	(dimethylallyl)adenosine tRNA methylthiotransferase
1775	1	0	1	1083	0.0009	PhoH-like ATP-binding protein
1777	0	1	1	876	0.0011	hemolysin-like protein
1779	0	2	2	924	0.0021	glutamate and aspartate transporter subunit
1783	0	1	1	471	0.0021	conserved protein, DUF1451 family
1785	0	1	1	951	0.001	2-keto-3-deoxygluconate permease
1786	1	0	1	1224	0.0008	truncated hydrolase
1788	1	5	6	2580	0.0023	leucyl-tRNA synthetase
1789	0	1	1	588	0.0017	LPS-assembly lipoprotein RlpB
1790	0	1	1	1029	0.0009	DNA polymerase III subunit delta
1795	0	3	3	315	0.0095	iojap-like protein
1797	0	1	1	1899	0.0005	penicillin-binding protein 2
1798	1	0	1	1110	0.0009	cell wall shape-determining protein
1800	0	2	2	1209	0.0016	D-alanyl-D-alanine carboxypeptidase subunit A
1801	0	1	1	261	0.0038	lipoate regulatory protein YbeD
1802	0	2	2	639	0.0031	lipoate-protein ligase B
1807	0	1	1	381	0.0026	camphor resistance protein CrcB
1809	0	1	1	570	0.0017	palmitoyl transferase
1810	0	2	2	1383	0.0014	C4-dicarboxylate transporter DcuC
1815	0	2	2	906	0.0022	citrate lyase subunit beta
1816	2	3	5	1563	0.0031	citrate lyase subunit alpha
1818	0	1	1	894	0.0011	triphosphoribosyl-dephospho-CoA synthase
1819	0	3	3	804	0.0037	ribonuclease I
1829	0	5	5	615	0.0081	ParB domain-containing protein nuclease
1830	0	1	1	1158	0.0008	aminotransferase
1834	0	5	5	411	0.0121	phenylacetic acid degradation-like protein
1836	0	1	1	855	0.0011	isochorismatase
1837	2	4	6	1665	0.0036	enterobactin synthase subunit E
1838	0	4	4	1236	0.0032	isochorismate synthase
1839	0	1	1	954	0.001	iron-enterobactin transporter periplasmic binding protein
1840	0	1	1	1242	0.0008	enterobactin exporter EntS
1844	0	3	3	1134	0.0026	ferric enterobactin transport protein FepE
1845	2	3	5	3882	0.0012	enterobactin synthase subunit F
1847	1	1	2	1212	0.0016	enterobactin/ferric enterobactin esterase
1848	1	1	2	2253	0.0008	outer membrane receptor FepA
1849	0	1	1	702	0.0014	enterobactin synthase multienzyme complex phosphopantetheinyltransferase
1850	0	1	1	1116	0.0008	carboxylate-amine ligase
1854	0	1	1	366	0.0027	conserved protein
1855	0	1	1	651	0.0015	dihydropteridine reductase
1856	2	4	6	1968	0.003	outer membrane esterase
1857	1	6	7	1245	0.0056	mechanosensitive ion channel MscS
1858	0	1	1	1392	0.0007	phenylalanine transporter
1859	0	2	2	1173	0.0017	DNA repair ATPase
1860	0	5	5	558	0.0089	Inner membrane protein ykgB
1861	0	1	1	234	0.0042	putative periplasmic protein
1862	1	2	3	1323	0.0022	pyridine nucleotide-disulfide oxidoreductase
1863	2	2	4	852	0.0046	AraC family transcriptional regulator
1865	2	1	3	594	0.005	fimbriae w protein
1870	0	4	4	1005	0.0039	FimH protein
1871	1	0	1	2610	0.0003	outer membrane usher protein FimD
1872	1	0	1	690	0.0014	fimbrial chaperone protein
1874	0	6	6	555	0.0108	type-1 fimbrial protein, a chain
1875	0	1	1	864	0.0011	bifunctional 5,10-methylene-tetrahydrofolate dehydrogenase/ 5,10-methylene-tetrahydrofolate cyclohydrolase
1878	0	2	2	492	0.004	peptidyl-prolyl cis-trans isomerase B
1880	0	1	1	1065	0.0009	phosphoribosylaminoimidazole carboxylase ATPase subunit
1882	0	1	1	807	0.0012	carboxylase
1885	1	1	2	1233	0.0016	allantoate amidohydrolase
1888	1	1	2	1296	0.0015	purine permease YbbY
1892	0	1	1	774	0.0012	hydroxypyruvate isomerase
1893	1	2	3	1779	0.0016	glyoxylate carboligase
1896	2	2	4	924	0.0043	DNA-binding transcriptional activator AllS
1897	0	3	3	1092	0.0027	tRNA 2-selenouridine synthase
1898	1	0	1	657	0.0015	ABC transporter integral membrane protein
1899	0	5	5	1014	0.0049	ABC transporter ATP-binding protein
1901	1	4	5	1131	0.0044	outer membrane protein
1904	1	0	1	621	0.0016	multifunctional acyl-CoA thioesterase I and protease I and lysophospholipase L1
1910	1	3	4	2553	0.0015	copper exporting ATPase
1911	0	3	3	777	0.0038	secreted protein
1914	2	1	3	1650	0.0018	bifunctional UDP-sugar hydrolase/5'-nucleotidase periplasmic
1915	1	0	1	1218	0.0008	fosmidomycin resistance protein
1916	0	1	1	1674	0.0005	cation:proton antiport protein
1917	1	3	4	1347	0.0029	inosine-guanosine kinase
1918	0	1	1	969	0.001	acetyl esterase
1923	0	3	3	1926	0.0015	DNA polymerase III subunits gamma and tau
1928	1	1	2	921	0.0021	transposase YhgA family protein
1929	1	9	10	3360	0.0029	potassium efflux protein KefA
1931	0	1	1	1191	0.0008	acriflavin resistance protein A
1932	4	11	15	3147	0.0047	acriflavin resistance protein B
1935	1	2	3	549	0.0054	maltose O-acetyltransferase
1936	2	1	3	468	0.0064	Extracytoplasmic function sigma factor YlaC
1940	3	28	31	858	0.0361	acyl-CoA thioesterase II
1941	0	3	3	1284	0.0023	ammonium transporter
1946	2	0	2	1053	0.0018	lyase
1948	0	1	1	1698	0.0005	solute-binding protein
1949	2	0	2	693	0.0028	queuosine biosynthesis protein QueC
1951	0	1	1	372	0.0026	competence protein ComEA helix-hairpin-helix repeat-containing protein
1952	2	4	6	1869	0.0032	peptidyl-prolyl cis-trans isomerase D
1956	0	2	2	621	0.0032	ATP-dependent Clp protease proteolytic subunit
1960	0	2	2	1473	0.0013	muropeptide transporter
1961	0	9	9	954	0.0094	cytochrome o ubiquinol oxidase subunit II
1962	2	1	3	1989	0.0015	cytochrome o ubiquinol oxidase subunit I
1963	0	3	3	612	0.0049	cytochrome o ubiquinol oxidase subunit III
1964	1	4	5	327	0.0152	cytochrome o ubiquinol oxidase subunit IV
1966	0	1	1	1467	0.0006	hypothetical protein
1969	0	1	1	1362	0.0007	major facilitator transporter
1970	1	0	1	507	0.0019	nucleotide-binding protein
1971	1	0	1	909	0.0011	2-dehydropantoate 2-reductase
1972	0	1	1	588	0.0017	DJ-1 family protein
1973	0	2	2	807	0.0024	phosphonoacetaldehyde hydrolase
1974	0	2	2	1101	0.0018	2-aminoethylphosphonate--pyruvate transaminase
1976	0	1	1	1107	0.0009	2-aminoethylphosphonate ABC transporter ATP-binding protein
1977	0	2	2	867	0.0023	2-aminoethylphosphonate transporter membrane protein
1978	0	1	1	795	0.0012	2-aminoethylphosphonate transporter membrane protein
1982	0	6	6	1860	0.0032	1-deoxy-D-xylulose-5-phosphate synthase
1984	0	2	2	513	0.0038	phosphatidylglycerophosphatase A
1987	1	0	1	468	0.0021	6,7-dimethyl-8-ribityllumazine synthase
1991	0	3	3	861	0.0034	nucleoside-specific channel-forming protein tsx
1992	0	1	1	225	0.0044	hypothetical protein
1993	0	1	1	345	0.0028	HNH endonuclease
1997	1	1	2	330	0.006	preprotein translocase subunit YajC
1999	0	1	1	1062	0.0009	S-adenosylmethionine:tRNA ribosyltransferase-isomerase
2002	1	4	5	1506	0.0033	proline-specific permease
2004	0	3	3	687	0.0043	phosphate regulon transcriptional regulatory protein PhoB
2005	0	2	2	1200	0.0016	exonuclease subunit SbcD
2006	1	2	3	3138	0.0009	exonuclease subunit SbcC
2007	0	2	2	1170	0.0017	MFS transport protein AraJ
2011	0	6	6	675	0.0088	AroM family protein
2013	1	0	1	543	0.0018	shikimate kinase II
2015	0	1	1	807	0.0012	pyrroline-5-carboxylate reductase
2016	0	2	2	1110	0.0018	diguanylate cyclase AdrA
2022	0	1	1	306	0.0032	putative inner membrane protein
2024	1	1	2	1218	0.0016	transport protein
2025	0	1	1	1155	0.0008	beta-lactam binding protein AmpH
2026	2	0	2	621	0.0032	DNA-binding transcriptional regulator
2027	1	7	8	2943	0.0027	flagellin structural protein
2028	1	2	3	972	0.003	delta-aminolevulinic acid dehydratase
2029	1	10	11	1884	0.0058	propionyl-CoA synthetase
2031	0	1	1	273	0.0036	periplasmic protein, function unknown, YhcN family
2033	0	3	3	2088	0.0014	ferrioxamine B receptor
2034	0	1	1	1002	0.0009	AraC family transcriptional regulator
2035	0	1	1	1008	0.0009	terminal oxidase subunit II
2038	1	6	7	2967	0.0023	DNA restriction (DNA helicase
2039	2	0	2	1956	0.001	type III restriction-modification system StyLTI enzyme mod
2042	1	3	4	639	0.0062	transcriptional regulator
2045	0	3	3	498	0.006	periplasmic protein
2047	0	3	3	534	0.0056	fimbrial protein
2049	0	1	1	2559	0.0003	outer membrane fimbrial usher protein
2050	0	1	1	1323	0.0007	fimbrial protein
2051	0	1	1	756	0.0013	fimbrial chaperone protein
2052	0	1	1	1248	0.0008	gamma-glutamyl phosphate reductase
2055	0	1	1	456	0.0021	xanthine-guanine phosphoribosyltransferase
2056	1	0	1	1455	0.0006	aminoacyl-histidine dipeptidase
2060	0	2	2	738	0.0027	ErfK/YbiS/YcfS/YnhG family protein
2061	1	5	6	765	0.0078	glutamine amidotransferase class-II
2062	0	1	1	576	0.0017	phosphoheptose isomerase
2063	0	5	5	2442	0.002	acyl-CoA dehydrogenase
2064	1	0	1	765	0.0013	Nitrilase/cyanide hydratase and apolipoprotein N-acyltransferase
2065	0	2	2	405	0.0049	putative lipoprotein
2067	0	1	1	126	0.0079	cytoplasmic protein
2069	0	5	5	453	0.011	transcriptional regulator
2070	2	2	4	573	0.0069	fimbrial subunit
2073	0	5	5	123	0.0406	cytoplasmic protein
2074	2	2	4	942	0.0042	LysR family transcriptional regulator SinR
2075	0	3	3	819	0.0036	ybeJ-like protein
2076	0	3	3	2508	0.0011	outer-membrane fimbrial usher protein
2078	2	5	7	195	0.0358	putative transposase
2080	0	1	1	255	0.0039	hypothetical protein
2085	0	1	1	471	0.0021	hypothetical protein
2086	1	3	4	765	0.0052	putative cytoplasmic protein
2089	0	1	1	1302	0.0007	hypothetical protein
2090	1	1	2	1341	0.0014	type VI secretion protein, family
2091	0	8	8	582	0.0137	lipoprotein
2092	2	7	9	483	0.0186	type VI secretion system effector, Hcp1 family
2093	0	4	4	381	0.0104	periplasmic protein
2094	1	0	1	483	0.002	cytoplasmic protein
2095	0	1	1	330	0.003	cytoplasmic protein
2097	2	2	4	1506	0.0026	type VI secretion system protein ImpC
2098	0	1	1	540	0.0018	type VI secretion system protein ImpB
2100	1	3	4	2661	0.0015	ClpB-like protein
2102	1	0	1	822	0.0012	SciE protein
2104	0	1	1	1881	0.0005	type VI secretion protein
2106	0	1	1	1041	0.0009	cytoplasmic protein
2107	0	1	1	738	0.0013	DNA polymerase III subunit epsilon
2110	0	6	6	1365	0.0043	membrane-bound lytic murein transglycosylase D
2112	1	0	1	798	0.0012	endonuclease/exonuclease/phosphatase
2113	0	1	1	1173	0.0008	drug efflux protein
2114	0	2	2	912	0.0021	transcriptional regulator
2116	0	1	1	2571	0.0003	protein disaggregation chaperone
2118	0	1	1	978	0.001	23S rRNA pseudouridine synthase D
2121	1	1	2	1158	0.0017	bifunctional chorismate mutase/prephenate dehydratase
2122	0	1	1	906	0.0011	SMP-30/gluconolaconase/LRE-like region-containing protein
2123	0	3	3	1119	0.0026	bifunctional chorismate mutase/prephenate dehydrogenase
2124	0	1	1	1068	0.0009	phospho-2-dehydro-3-deoxyheptonate aldolase
2126	1	7	8	1218	0.0065	diguanylate cyclase
2129	1	0	1	549	0.0018	16S rRNA-processing protein RimM
2131	1	3	4	1359	0.0029	signal recognition particle protein
2133	0	3	3	1197	0.0025	putative inner membrane protein
2134	0	2	2	603	0.0033	putative cytoplasmic protein
2139	0	1	1	435	0.0022	cyclase/dehydrase
2140	0	1	1	525	0.0019	SsrA-binding protein
2142	1	2	3	2178	0.0013	type I secretion protein ATP-binding protein
2143	0	2	2	1188	0.0016	type I secretion protein
2145	6	9	15	1518	0.0098	flagellin
2146	0	1	1	1113	0.0008	glycosyltransferase
2147	2	6	8	3654	0.0021	ABC transporter protein
2149	1	2	3	933	0.0032	Salmochelin siderophore protein IroE
2150	2	4	6	2172	0.0027	outer membrane receptor FepA
2152	1	2	3	1110	0.0027	exported protein
2153	1	0	1	927	0.001	virulence protein
2156	0	1	1	1011	0.0009	nickel transporter
2157	0	1	1	1413	0.0007	two-component system sensor kinase
2161	1	3	4	429	0.0093	tricarboxylic transport
2162	1	1	2	1512	0.0013	tricarboxylic transport
2167	0	2	2	1398	0.0014	gamma-aminobutyrate transporter
2169	0	1	1	477	0.002	LysM domain/BON superfamily protein
2171	0	1	1	297	0.0033	transcriptional regulator
2176	0	2	2	270	0.0074	predicted protein
2177	0	3	3	1332	0.0022	putative GntR family regulatory protein
2178	0	3	3	429	0.0069	alkylhydroperoxidase like protein
2184	1	0	1	1062	0.0009	glycine betaine transporter membrane protein
2185	0	1	1	993	0.001	glycine betaine transporter periplasmic subunit
2186	0	10	10	1182	0.0084	transmembrane transport protein
2188	0	2	2	1170	0.0017	multidrug resistance protein A
2189	1	1	2	1536	0.0013	multidrug resistance protein B
2190	0	1	1	513	0.0019	S-ribosylhomocysteinase
2191	0	2	2	1554	0.0012	glutamate--cysteine ligase
2192	0	2	2	423	0.0047	putative inner membrane protein
2193	1	0	1	564	0.0017	fructose-1-phosphatase
2195	1	5	6	2628	0.0022	alanyl-tRNA synthetase
2196	1	0	1	498	0.002	recombination regulator RecX
2197	1	2	3	1059	0.0028	recombinase A
2203	0	1	1	777	0.0012	sorbitol-6-phosphate dehydrogenase
2204	0	3	3	357	0.0084	DNA-binding transcriptional activator GutM
2205	0	2	2	771	0.0025	DNA-binding transcriptional repressor SrlR
2206	0	3	3	963	0.0031	D-arabinose 5-phosphate isomerase
2208	0	4	4	1437	0.0027	anaerobic nitric oxide reductase flavorubredoxin
2211	0	1	1	543	0.0018	electron transport protein HydN
2212	0	1	1	807	0.0012	putative periplasmic or exported protein
2217	0	2	2	1707	0.0011	formate hydrogenlyase subunit 5
2219	1	1	2	1824	0.001	formate hydrogenlyase subunit 3
2226	0	1	1	1008	0.0009	hydrogenase isoenzyme formation protein HypE
2227	0	1	1	2076	0.0004	transcriptional activator of the formate hydrogenlyase system
2228	0	1	1	342	0.0029	predicted protein
2232	0	1	1	846	0.0011	Iron transporter inner membrane protein
2234	0	1	1	885	0.0011	AraC family transcriptional regulator
2237	0	1	1	576	0.0017	oxygen-regulated invasion protein
2239	0	3	3	303	0.0099	pathogenicity island 1 effector protein
2244	3	5	8	1629	0.0049	stpA-like protein
2245	0	1	1	390	0.0025	chaperone
2247	1	0	1	246	0.004	acyl carrier protein
2248	0	3	3	2055	0.0014	pathogenicity island 1 effector protein
2249	0	1	1	1020	0.0009	pathogenicity island 1 effector protein
2251	0	3	3	1794	0.0016	pathogenicity island 1 effector protein
2252	0	2	2	495	0.004	type III secretion low calcium response chaperone LcrH/SycD
2253	1	2	3	1068	0.0028	surface presentation of antigens protein SpaS
2257	0	1	1	909	0.0011	surface presentation of antigens protein SpaO
2258	2	4	6	1008	0.0059	antigen presentation protein SpaN
2260	0	1	1	1293	0.0007	ATP synthase SpaL
2261	1	0	1	405	0.0024	virulence-associated secretory protein
2262	2	2	4	1116	0.0035	cell invasion protein
2263	1	2	3	1686	0.0017	virulence secretory protein
2265	0	4	4	477	0.0083	cell adherance/invasion protein
2268	0	1	1	522	0.0019	GCN5-related N-acetyltransferase
2271	1	3	4	2565	0.0015	DNA mismatch repair protein MutS
2274	1	0	1	909	0.0011	LysR family transcriptional regulator
2276	1	0	1	948	0.001	NAD dependent epimerase/dehydratase family protein
2277	0	2	2	723	0.0027	putative hydroxypyruvate isomerase
2280	0	2	2	921	0.0021	3-hydroxyisobutyrate dehydrogenase
2281	1	1	2	762	0.0026	DeoR family transcriptional regulator
2283	1	0	1	2085	0.0004	UbiD family decarboxylase
2284	0	1	1	234	0.0042	cytoplasmic protein
2285	0	1	1	1131	0.0008	lipoprotein NlpD
2291	0	1	1	309	0.0032	cell division protein FtsB
2292	0	1	1	321	0.0031	conserved inner membrane protein
2293	0	1	1	603	0.0016	adenylylsulfate kinase
2294	2	1	3	1437	0.002	sulfate adenylyltransferase subunit 1
2297	0	1	1	888	0.0011	CRISPR-associated protein Cas1
2298	0	3	3	702	0.0042	CRISPR-associated protein, Cse3 family
2304	0	1	1	1710	0.0005	sulfite reductase subunit beta
2306	0	1	1	360	0.0027	6-pyruvoyl tetrahydrobiopterin synthase
2307	1	2	3	669	0.0044	Radical SAM domain-containing protein
2308	2	4	6	1296	0.0046	phosphopyruvate hydratase
2309	1	3	4	1635	0.0024	CTP synthetase
2312	1	1	2	2643	0.0007	outer membrane usher protein
2316	0	1	1	534	0.0018	fimbrial subunit
2318	0	2	2	828	0.0024	hypothetical protein
2319	0	1	1	219	0.0045	Plasmid stabilization system protein, RelE/ParE family
2321	1	3	4	2232	0.0017	GDP/GTP pyrophosphokinase
2322	1	0	1	1293	0.0007	23S rRNA 5-methyluridine methyltransferase
2323	1	3	4	2754	0.0014	hybrid sensory histidine kinase BarA
2326	1	1	2	447	0.0044	flavodoxin
2329	1	0	1	846	0.0011	7-cyano-7-deazaguanine reductase
2331	0	1	1	1287	0.0007	serine transporter
2332	2	2	4	1401	0.0028	L-serine dehydratase 2
2334	0	1	1	1146	0.0008	L-1,2-propanediol oxidoreductase
2335	0	1	1	645	0.0015	L-fuculose phosphate aldolase
2337	0	3	3	1830	0.0016	L-fucose isomerase
2346	0	2	2	441	0.0045	cysteine desulfurase, sulfur acceptor subunit CsdE
2347	1	1	2	912	0.0021	RarD protein
2348	2	0	2	804	0.0024	UBA/THIF-type NAD/FAD binding protein
2350	0	1	1	1251	0.0007	N-acetylmuramoyl-L-alanine amidase
2351	1	3	4	3543	0.0011	exonuclease V subunit beta
2352	2	7	9	2886	0.0031	protease III
2353	0	3	3	3369	0.0008	exonuclease V subunit gamma
2358	0	1	1	792	0.0012	thymidylate synthase
2360	1	4	5	180	0.0277	hypothetical protein
2363	0	1	1	903	0.0011	DNA mismatch repair protein
2366	0	2	2	1038	0.0019	aldo-keto reductase
2369	0	1	1	1026	0.0009	DNA-binding transcriptional regulator GalR
2373	3	0	3	1413	0.0021	L-arabinose isomerase
2374	1	2	3	759	0.0039	2-deoxy-D-gluconate 3-dehydrogenase
2376	0	2	2	861	0.0023	regulatory protein
2377	0	1	1	480	0.002	transmembrane pair domain-containing protein
2378	0	2	2	1227	0.0016	amino acid ABC transporter
2382	0	2	2	1065	0.0018	putative outer membrane protein
2383	1	2	3	741	0.004	fimbrial chaperone protein
2384	0	2	2	2487	0.0008	outer membrane fimbrial usher protein
2392	0	1	1	756	0.0013	lipoprotein
2394	1	2	3	1515	0.0019	lysyl-tRNA synthetase
2396	1	1	2	711	0.0028	thiol:disulfide interchange protein DsbC
2402	1	1	2	978	0.002	global regulator
2406	0	2	2	891	0.0022	outer membrane protein
2407	0	2	2	2871	0.0006	glycine dehydrogenase
2408	0	1	1	387	0.0025	glycine cleavage system protein H
2409	0	1	1	1092	0.0009	glycine cleavage system aminomethyltransferase T
2410	0	1	1	1200	0.0008	UbiH/UbiF/VisC/COQ6 family Ubiquinone biosynthesis hydroxylase
2411	0	1	1	1176	0.0008	2-octaprenyl-6-methoxyphenyl hydroxylase
2416	0	3	3	1230	0.0024	D-3-phosphoglycerate dehydrogenase
2418	0	1	1	891	0.0011	chromosome replication initiation inhibitor protein
2422	0	3	3	1077	0.0027	fructose-bisphosphate aldolase
2423	0	1	1	1161	0.0008	phosphoglycerate kinase
2424	0	3	3	1044	0.0028	erythrose 4-phosphate dehydrogenase
2426	0	2	2	576	0.0034	putative transporter
2430	1	2	3	1989	0.0015	transketolase
2432	0	3	3	918	0.0032	agmatinase
2433	1	0	1	1974	0.0005	arginine decarboxylase
2436	0	2	2	1152	0.0017	S-adenosylmethionine synthetase
2437	1	0	1	1392	0.0007	galactose-proton symport protein
2439	0	3	3	705	0.0042	endonuclease I
2442	1	1	2	561	0.0035	YqgE
2446	0	2	2	702	0.0028	alanine racemase domain-containing protein
2447	1	0	1	564	0.0017	YGGT family protein
2450	0	2	2	1134	0.0017	coproporphyrinogen III oxidase
2451	0	3	3	1053	0.0028	alpha helix chain
2454	0	2	2	324	0.0061	YggL
2456	0	1	1	1050	0.0009	adenine DNA glycosylase
2458	0	4	4	1083	0.0036	murein transglycosylase C
2459	0	1	1	1254	0.0007	nucleoside permease
2460	2	6	8	2133	0.0037	ornithine decarboxylase
2466	0	2	2	264	0.0075	bacteriocin immunity protein
2474	0	3	3	225	0.0133	hypothetical protein
2475	0	2	2	681	0.0029	LysR family transcriptional regulator
2476	0	2	2	1497	0.0013	amino acid ABC transporter
2478	1	2	3	1299	0.0023	oxidoreductase
2481	0	3	3	483	0.0062	type VI secretion effector protein (Hcp)
2482	1	1	2	981	0.002	polysaccharide deacetylase domain-containing protein
2483	0	1	1	876	0.0011	hydrolase
2485	1	1	2	1182	0.0016	mannonate dehydratase
2486	1	0	1	1470	0.0006	D-mannonate oxidoreductase
2488	0	1	1	1053	0.0009	putative methyl-accepting chemotaxis protein
2489	0	3	3	1854	0.0016	bifunctional glutathionylspermidine amidase/glutathionylspermidine synthetase
2490	1	0	1	864	0.0011	glutathione S-transferase YghU
2492	0	1	1	246	0.004	hydrogenase 2 accessory protein HypG
2494	0	1	1	486	0.002	hydrogenase 2-specific chaperone
2496	1	0	1	1176	0.0008	hydrogenase 2 b cytochrome subunit
2497	0	1	1	984	0.001	hydrogenase 2 protein HybA
2500	0	1	1	1641	0.0006	methyl-accepting chemotaxis sensory transducer
2504	0	1	1	402	0.0024	putative cytoplasmic protein
2506	1	2	3	423	0.007	biopolymer transport protein ExbD
2507	1	1	2	732	0.0027	biopolymer transport protein ExbB
2509	1	0	1	1185	0.0008	cystathionine beta-lyase
2512	1	0	1	1161	0.0008	alcohol dehydrogenase
2513	0	2	2	825	0.0024	2,5-diketo-D-gluconate reductase A
2515	0	1	1	2169	0.0004	oxidoreductase
2516	0	3	3	1419	0.0021	hypothetical protein
2517	1	2	3	1422	0.0021	hypothetical protein
2518	0	1	1	1419	0.0007	hypothetical protein
2519	0	1	1	1410	0.0007	repressor protein for FtsI
2520	0	5	5	735	0.0068	1-acyl-glycerol-3-phosphate acyltransferase
2521	3	4	7	2256	0.0031	DNA topoisomerase IV subunit A
2522	0	2	2	864	0.0023	AraC family transcriptional regulator
2526	1	4	5	579	0.0086	NADPH-specific quinone oxidoreductase
2528	0	3	3	1890	0.0015	DNA topoisomerase IV subunit B
2529	0	1	1	579	0.0017	esterase YqiA
2531	0	2	2	420	0.0047	putative dehydrogenase
2533	0	1	1	1473	0.0006	outer membrane channel protein
2535	0	1	1	828	0.0012	Extradiol ring-cleavage dioxygenase class III protein subunit B
2536	0	3	3	771	0.0038	zinc transporter ZupT
2538	0	4	4	1794	0.0022	arylsulfate sulfotransferase
2544	0	1	1	618	0.0016	oxidoreductase
2545	0	2	2	1677	0.0011	SPFH/band 7 domain protein
2546	1	0	1	1431	0.0006	bifunctional heptose 7-phosphate kinase/heptose 1-phosphate adenyltransferase
2547	0	3	3	2841	0.001	bifunctional glutamine-synthetase adenylyltransferase/deadenyltransferase
2548	0	1	1	1299	0.0007	adenylate cyclase
2549	0	2	2	612	0.0032	signal transduction protein
2552	0	2	2	360	0.0055	bifunctional dihydroneopterin aldolase/dihydroneopterin triphosphate 2'-epimerase
2556	0	2	2	1743	0.0011	DNA primase
2557	1	3	4	504	0.0079	G/U mismatch-specific DNA glycosylase
2558	0	1	1	765	0.0013	FAD-binding 9 siderophore-interacting domain-containing protein
2560	0	2	2	1563	0.0012	methyl-accepting chemotaxis protein II
2563	0	1	1	2016	0.0004	2,4-dieonyl-coa reductase
2567	0	1	1	1032	0.0009	oxidoreductase
2568	1	4	5	1011	0.0049	drug efflux protein
2569	1	3	4	1242	0.0032	serine/threonine transporter SstT
2570	3	3	6	660	0.009	DedA family integral membrane protein
2574	0	1	1	297	0.0033	conserved inner membrane protein
2575	1	1	2	483	0.0041	DoxX family protein
2576	0	4	4	984	0.004	glutathione S-transferase
2579	1	4	5	1308	0.0038	putative inner membrane protein
2580	0	4	4	1362	0.0029	L-serine dehydratase
2581	1	0	1	2292	0.0004	formate acetyltransferase
2583	2	3	5	936	0.0053	DNA-binding transcriptional activator TdcA
2584	0	1	1	1143	0.0008	glycerate kinase I
2585	2	3	5	888	0.0056	tartronate semialdehyde reductase
2586	0	3	3	768	0.0039	alpha-dehydro-beta-deoxy-D-glucarate aldolase
2587	0	3	3	945	0.0031	carbohydrate kinase
2591	1	1	2	1425	0.0014	PTS system sugar phosphotransferase enzyme IIBC
2593	0	2	2	1269	0.0015	tagatose 6-phosphate kinase 1
2596	1	4	5	1371	0.0036	PTS system galactitol-specific transporter subunit IIC
2597	1	2	3	1041	0.0028	galactitol-1-phosphate dehydrogenase
2600	0	4	4	2049	0.0019	LppC family lipoprotein
2605	0	1	1	441	0.0022	conserved protein, UPF0306 family
2607	0	2	2	501	0.0039	acetyltransferase
2609	1	3	4	993	0.004	protease
2610	2	1	3	876	0.0034	peptidase U32
2611	0	5	5	1242	0.004	tryptophan permease
2612	2	0	2	1887	0.001	ATP-dependent RNA helicase DeaD
2613	0	2	2	882	0.0022	lipoprotein NlpI
2614	1	3	4	2163	0.0018	polynucleotide phosphorylase/polyadenylase
2618	1	4	5	2676	0.0018	translation initiation factor IF-2
2619	0	1	1	1500	0.0006	transcription elongation factor NusA
2620	1	5	6	450	0.0133	ribosome maturation factor rimP
2623	0	1	1	1335	0.0007	phosphoglucosamine mutase
2625	1	0	1	624	0.0016	23S rRNA methyltransferase J
2626	1	3	4	330	0.0121	RNA-binding protein YhbY
2629	2	1	3	1431	0.002	D-alanyl-D-alanine carboxypeptidase/endopeptidase
2630	0	5	5	1191	0.0041	GTPase ObgE
2631	0	1	1	963	0.001	inner membrane transporter YhbE
2633	0	2	2	309	0.0064	50S ribosomal protein L21
2634	2	4	6	969	0.0061	octaprenyl diphosphate synthase
2636	1	0	1	1257	0.0007	UDP-N-acetylglucosamine 1-carboxyvinyltransferase
2639	0	4	4	633	0.0063	toluene tolerance family protein
2642	2	1	3	975	0.003	calcium/sodium:proton antiporter
2644	0	1	1	564	0.0017	3-deoxy-D-manno-octulosonate 8-phosphate phosphatase
2648	0	1	1	1431	0.0006	RNA polymerase factor sigma-54
2656	1	1	2	2334	0.0008	aerobic respiration control sensor protein ArcB
2657	1	1	2	927	0.0021	putative Fe-S oxidoreductase
2658	4	8	12	4458	0.0026	glutamate synthase subunit alpha
2659	0	3	3	1416	0.0021	glutamate synthase subunit beta
2661	0	1	1	1251	0.0007	cytosine permease
2662	1	5	6	1278	0.0046	cytosine deaminase
2664	1	3	4	873	0.0045	N-acetylmannosamine kinase
2665	0	1	1	687	0.0014	N-acetylmannosamine-6-phosphate 2-epimerase
2667	0	2	2	789	0.0025	transcriptional regulator NanR
2671	0	1	1	1122	0.0008	ATP/GTP-binding protein
2672	0	3	3	402	0.0074	cytochrome d ubiquinol oxidase subunit III
2673	0	1	1	1365	0.0007	serine endoprotease
2679	4	0	4	615	0.0065	L(+)-tartrate dehydratase subunit beta
2681	1	0	1	663	0.0015	transcriptional regulator
2682	0	1	1	627	0.0015	GntR family transcriptional regulator
2683	0	2	2	936	0.0021	malate dehydrogenase
2686	0	2	2	270	0.0074	Barstar (barnase inhibitor)
2688	0	2	2	930	0.0021	p-hydroxybenzoic acid efflux subunit AaeA
2690	0	2	2	927	0.0021	DNA-binding transcriptional regulator
2691	0	2	2	1443	0.0013	protease TldD
2692	3	1	4	3798	0.001	conserved membrane protein, predicted transporter
2695	0	1	1	489	0.002	rod shape-determining protein MreD
2696	1	2	3	1050	0.0028	rod shape-determining protein MreC
2697	1	0	1	1041	0.0009	rod shape-determining protein MreB
2699	0	5	5	972	0.0051	oxidoreductase
2700	1	3	4	1002	0.0039	sulfite oxidase subunit YedY
2703	0	2	2	1347	0.0014	acetyl-CoA carboxylase biotin carboxylase subunit
2705	0	1	1	1449	0.0006	sodium/panthothenate symporter
2706	0	2	2	879	0.0022	ribosomal protein L11 methyltransferase
2711	0	2	2	660	0.003	DNA-binding transcriptional regulator EnvR
2712	1	3	4	3111	0.0012	multidrug transporter acriflavin resistance protein F
2714	1	0	1	552	0.0018	transferase
2716	0	2	2	816	0.0024	shikimate 5-dehydrogenase
2718	1	2	3	540	0.0055	DNA topoisomerase type IA zn finger domain-containing protein
2719	0	2	2	471	0.0042	Protein smg
2720	1	3	4	1122	0.0035	DNA protecting protein DprA
2723	0	6	6	1287	0.0046	16S rRNA methyltransferase B
2724	0	2	2	1374	0.0014	potassium transporter peripheral membrane protein
2725	0	4	4	411	0.0097	large-conductance mechanosensitive channel
2727	0	1	1	366	0.0027	DnaJ-like, subfamily C, domain-containing protein
2729	1	2	3	987	0.003	DNA-directed RNA polymerase subunit alpha
2730	0	1	1	618	0.0016	30S ribosomal protein S4
2731	0	2	2	387	0.0051	30S ribosomal protein S11
2734	0	2	2	1341	0.0014	preprotein translocase subunit SecY
2735	1	1	2	432	0.0046	50S ribosomal protein L15
2736	0	1	1	177	0.0056	50S ribosomal protein L30
2739	0	1	1	531	0.0018	50S ribosomal protein L6
2740	0	2	2	390	0.0051	30S ribosomal protein S8
2742	0	1	1	537	0.0018	50S ribosomal protein L5
2749	0	3	3	330	0.009	50S ribosomal protein L22
2751	1	1	2	819	0.0024	50S ribosomal protein L2
2754	0	1	1	627	0.0015	50S ribosomal protein L3
2756	0	3	3	465	0.0064	Type III leader peptidase
2764	0	1	1	384	0.0026	sulfur transfer complex subunit TusD
2765	0	1	1	720	0.0013	YheO-like domain-containing protein
2766	2	4	6	816	0.0073	FKBP-type peptidyl-prolyl cis-trans isomerase
2768	1	0	1	588	0.0017	FKBP-type peptidyl-prolyl cis-trans isomerase
2770	0	1	1	1803	0.0005	glutathione-regulated potassium-efflux system protein KefB
2772	1	0	1	1905	0.0005	ABC transporter ATP-binding protein
2774	1	2	3	1074	0.0027	hydrolase
2775	0	1	1	216	0.0046	alcohol O-acetyltransferase
2778	1	1	2	630	0.0031	cAMP-regulatory protein
2786	1	0	1	2586	0.0003	nitrite reductase large subunit
2789	1	2	3	1371	0.0021	siroheme synthase
2791	0	1	1	756	0.0013	phosphoglycolate phosphatase
2792	2	0	2	675	0.0029	ribulose-phosphate 3-epimerase
2795	0	1	1	1086	0.0009	3-dehydroquinate synthase
2796	0	1	1	519	0.0019	shikimate kinase I
2797	0	2	2	1236	0.0016	outer membrane porin HofQ
2801	4	9	13	2574	0.005	peptidoglycan synthetase
2803	0	2	2	2130	0.0009	Intracellular growth attenuator IgaA
2805	0	1	1	921	0.001	Hsp33-like chaperonin
2806	0	2	2	1707	0.0011	inner membrane protein
2810	0	2	2	2328	0.0008	transcription accessory protein
2811	1	0	1	225	0.0044	ferrous iron transport protein A
2812	2	6	8	2316	0.0034	ferrous iron transport protein B
2814	1	4	5	924	0.0054	transposase YhgA family protein
2815	0	1	1	768	0.0013	carboxylesterase BioH
2818	0	1	1	2076	0.0004	4-alpha-glucanotransferase
2819	2	5	7	756	0.0092	DNA-binding transcriptional repressor GlpR
2822	1	1	2	1506	0.0013	glycerol-3-phosphate dehydrogenase
2823	0	4	4	2445	0.0016	glycogen phosphorylase
2825	0	7	7	1293	0.0054	glucose-1-phosphate adenylyltransferase
2827	1	2	3	2184	0.0013	glycogen branching protein
2828	0	5	5	1104	0.0045	aspartate-semialdehyde dehydrogenase
2829	1	1	2	1338	0.0014	low affinity gluconate transporter
2834	1	2	3	759	0.0039	putative cytoplasmic protein
2835	0	1	1	969	0.001	putative inner membrane protein
2837	1	0	1	414	0.0024	hypothetical protein
2838	0	2	2	738	0.0027	cytoplasmic glycerophosphodiester phosphodiesterase
2839	0	2	2	1068	0.0018	glycerol-3-phosphate transporter ATP-binding subunit
2840	1	2	3	843	0.0035	glycerol-3-phosphate transporter membrane protein
2842	0	4	4	1314	0.003	glycerol-3-phosphate transporter periplasmic binding protein
2845	0	3	3	765	0.0039	leucine/isoleucine/valine transporter ATP-binding subunit
2852	0	1	1	1101	0.0009	branched subunit Amino acid ABC transporter ATP-binding protein
2855	0	1	1	666	0.0015	cell division protein FtsE
2856	1	1	2	1473	0.0013	cell division protein FtsY
2857	1	4	5	594	0.0084	16S rRNA m(2)G966-methyltransferase
2860	1	3	4	624	0.0064	YhhN family protein
2861	0	4	4	2196	0.0018	zinc/cadmium/mercury/lead-transporting ATPase
2862	1	1	2	1641	0.0012	methyl-accepting chemotaxis citrate transducer
2865	1	1	2	1215	0.0016	major facilitator superfamily transporter
2868	0	1	1	435	0.0022	nickel responsive regulator
2869	0	2	2	2739	0.0007	ABC transporter ATP-binding protein
2871	2	1	3	1365	0.0021	hypothetical protein
2872	0	3	3	1164	0.0025	aminotransferase
2874	1	3	4	1239	0.0032	hypothetical protein
2876	0	1	1	1200	0.0008	putative oxidoreductase
2881	2	3	5	2040	0.0024	oligopeptidase A
2884	0	3	3	840	0.0035	putative DNA (exogenous) processing protein
2885	0	1	1	1350	0.0007	glutathione reductase
2887	1	3	4	717	0.0055	gntR family regulatory protein
2888	0	2	2	1698	0.0011	trehalase
2889	0	1	1	1587	0.0006	putative inner membrane protein
2890	1	0	1	354	0.0028	phage-like lysozyme
2893	0	1	1	1320	0.0007	metabolite transport protein
2894	1	5	6	765	0.0078	EAL domain-containing protein
2895	1	3	4	927	0.0043	2-dehydro-3-deoxygluconokinase
2896	0	4	4	2004	0.0019	phosphodiesterase
2897	2	3	5	3540	0.0014	cellulose synthase subunit BcsC
2898	0	3	3	1107	0.0027	endo-1,4-D-glucanase
2899	0	4	4	2298	0.0017	cellulose synthase regulator protein
2904	1	2	3	1677	0.0017	cellulose synthase operon protein YhjU
2906	0	1	1	1011	0.0009	dipeptide transporter ATP-binding subunit
2907	0	1	1	981	0.001	dipeptide transporter ATP-binding subunit
2909	1	4	5	1017	0.0049	dipeptide transporter permease DppB
2911	1	2	3	1323	0.0022	xanthine permease
2912	2	1	3	1122	0.0026	PQQ enzyme repeat
2916	0	2	2	438	0.0045	GCN5-like N-acetyltransferase
2919	1	1	2	972	0.002	2-hydroxyacid dehydrogenase
2921	0	1	1	210	0.0047	major cold shock protein
2925	0	1	1	2067	0.0004	glycyl-tRNA synthetase subunit beta
2926	0	2	2	909	0.0022	glycyl-tRNA synthetase subunit alpha
2928	0	1	1	993	0.001	inner membrane protein
2930	1	0	1	1452	0.0006	xylulose kinase
2931	1	3	4	1176	0.0034	xylose operon regulatory protein
2932	0	3	3	822	0.0036	Mannosyl-glycoprotein endo-beta-N-acetylglucosamidase
2934	0	1	1	1248	0.0008	valine--pyruvate transaminase
2936	2	2	4	798	0.005	transcriptional regulator
2937	1	0	1	996	0.001	2,3-diketo-L-gulonate reductase
2941	0	2	2	660	0.003	3-keto-L-gulonate-6-phosphate decarboxylase
2945	0	2	2	1953	0.001	hypothetical Protein
2946	3	1	4	1536	0.0026	aldehyde dehydrogenase B
2948	1	0	1	1848	0.0005	selenocysteinyl-tRNA-specific translation factor
2949	1	6	7	1389	0.005	selenocysteine synthase
2951	1	0	1	1914	0.0005	mannitol-specific enzyme II of phosphotransferase system
2954	1	1	2	360	0.0055	YibL
2956	0	2	2	471	0.0042	tRNA/rRNA methyltransferase YibK
2957	2	2	4	1053	0.0037	LacI family transcriptional regulator
2958	2	2	4	1257	0.0031	racemase
2961	0	4	4	1017	0.0039	NAD(P)H-dependent glycerol-3-phosphate dehydrogenase
2965	0	5	5	1542	0.0032	phosphoglyceromutase
2966	2	1	3	1281	0.0023	peptidase M23
2971	0	1	1	951	0.001	ADP-heptose:LPS heptosyl transferase I
2972	1	3	4	1212	0.0033	O-antigen ligase
2977	1	2	3	1011	0.0029	lipopolysaccharide 1,3-galactosyltransferase
2981	1	1	2	1122	0.0017	lipopolysaccharide core biosynthesis protein
2983	0	1	1	1275	0.0007	3-deoxy-D-manno-octulosonic-acid transferase
2989	1	2	3	1218	0.0024	bifunctional phosphopantothenoylcysteine decarboxylase/phosphopantothenate synthase
2991	0	1	1	594	0.0016	nucleoid occlusion protein
2992	0	1	1	639	0.0015	orotate phosphoribosyltransferase
2993	0	1	1	714	0.0014	ribonuclease PH
2995	1	2	3	900	0.0033	regulatory protein
2996	1	1	2	882	0.0022	beta-lactamase
2997	0	1	1	615	0.0016	inner membrane protein
2998	2	2	4	1683	0.0023	NAD-dependent DNA ligase LigB
3000	0	1	1	273	0.0036	DNA-directed RNA polymerase subunit omega
3001	0	5	5	2109	0.0023	bifunctional (p)ppGpp synthetase II/ guanosine-3',5'-bis pyrophosphate 3'-pyrophosphohydrolase
3002	0	1	1	687	0.0014	tRNA guanosine-2'-O-methyltransferase
3003	1	1	2	2079	0.0009	ATP-dependent DNA helicase RecG
3004	1	2	3	1452	0.002	purine permease
3005	0	1	1	1707	0.0005	AsmA family protein
3006	0	5	5	1380	0.0036	transporter
3009	0	2	2	1026	0.0019	DNA-binding protein
3011	1	3	4	2850	0.0014	autotransported protein
3012	0	1	1	480	0.002	putative inner membrane protein
3013	0	3	3	855	0.0035	transcriptional regulatory protein
3015	1	4	5	636	0.0078	inner membrane protein
3016	2	3	5	2724	0.0018	magnesium transport ATPase
3018	0	1	1	945	0.001	carboxylate/amino acid/amine transporter
3019	0	1	1	939	0.001	transposase YhgA family protein
3021	1	1	2	1107	0.0018	transferase
3024	1	0	1	483	0.002	PTS system transporter protein
3026	1	4	5	2796	0.0017	transcriptional regulator
3028	1	1	2	1371	0.0014	glycosyl hydrolase
3029	1	2	3	1191	0.0025	ribonucleoside transporter
3030	0	1	1	321	0.0031	DNA-binding protein
3032	0	6	6	858	0.0069	fructose-1,6-bisphosphate aldolase
3033	7	6	13	1356	0.0095	PTS system transporter subunit IIC
3036	0	1	1	741	0.0013	GntR family transcriptional regulator
3037	0	1	1	450	0.0022	inner membrane protein
3039	0	1	1	1011	0.0009	Deoxyribose specific mutarotase
3042	0	1	1	783	0.0012	DeoR family transcriptional regulator
3044	0	1	1	858	0.0011	putative membrane protein, transport
3045	0	3	3	1143	0.0026	multidrug resistance protein D
3046	1	0	1	1083	0.0009	periplasmic protein
3047	0	2	2	936	0.0021	DNA-binding transcriptional regulator DsdC
3048	0	5	5	1335	0.0037	permease DsdX
3049	3	3	6	1320	0.0045	D-serine dehydratase
3055	0	1	1	1659	0.0006	transport protein yidE
3056	0	1	1	432	0.0023	heat shock chaperone IbpB
3058	0	1	1	1398	0.0007	cytochrome c peroxidase
3060	1	2	3	2550	0.0011	trimethylamine-N-oxide reductase
3061	1	1	2	1182	0.0016	cytochrome c-type protein
3064	0	3	3	2733	0.001	hybrid sensory histidine kinase TorS
3065	1	1	2	1335	0.0014	major facilitator superfamily D-galactonate transporter
3067	0	2	2	2412	0.0008	DNA gyrase subunit B
3068	0	2	2	1071	0.0018	recombination protein F
3070	0	2	2	1398	0.0014	chromosomal replication initiation protein
3072	0	4	4	357	0.0112	ribonuclease P
3073	0	1	1	255	0.0039	conserved protein, UPF0161 family
3074	0	2	2	1644	0.0012	inner membrane protein translocase component YidC
3075	0	2	2	1362	0.0014	tRNA modification GTPase TrmE
3076	1	2	3	1185	0.0025	multidrug efflux system protein MdtL
3080	2	3	5	1461	0.0034	membrane transport protein
3081	1	3	4	648	0.0061	6-phosphogluconate phosphatase
3084	1	1	2	888	0.0022	phosphate transporter permease subunit PtsA
3085	1	4	5	957	0.0052	phosphate transporter permease subunit PstC
3088	0	4	4	1827	0.0021	glucosamine--fructose-6-phosphate aminotransferase
3090	0	1	1	696	0.0014	putative permease
3092	1	3	4	1380	0.0028	F0F1 ATP synthase subunit beta
3093	0	1	1	861	0.0011	F0F1 ATP synthase subunit gamma
3094	0	1	1	1539	0.0006	F0F1 ATP synthase subunit alpha
3095	2	0	2	531	0.0037	F0F1 ATP synthase subunit delta
3097	1	0	1	237	0.0042	F0F1 ATP synthase subunit C
3098	1	2	3	813	0.0036	F0F1 ATP synthase subunit A
3100	0	2	2	621	0.0032	16S rRNA methyltransferase GidB
3101	2	4	6	1887	0.0031	tRNA uridine 5-carboxymethylaminomethyl modification protein GidA
3102	0	1	1	441	0.0022	flavodoxin
3103	0	2	2	456	0.0043	DNA-binding transcriptional regulator AsnC
3106	0	2	2	1494	0.0013	regulatory ATPase RavA
3109	2	2	4	888	0.0045	D-ribose transporter subunit RbsB
3113	1	1	2	834	0.0023	transcriptional regulator HdfR
3114	32	26	58	456	0.1271	transposase for insertion sequence element IS200
3115	2	7	9	1434	0.0062	magnesium chelatase, subunit ChlI
3116	0	1	1	96	0.0104	ilvG operon leader peptide
3117	3	5	8	1644	0.0048	acetolactate synthase 2 catalytic subunit
3119	1	5	6	927	0.0064	branched-subunit Amino acid aminotransferase
3120	2	4	6	1848	0.0032	dihydroxy-acid dehydratase
3121	1	4	5	1545	0.0032	threonine dehydratase
3122	0	5	5	360	0.0138	putative cytoplasmic protein
3123	0	4	4	339	0.0117	XRE family transcriptional regulator
3124	0	8	8	954	0.0083	DNA-binding transcriptional regulator IlvY
3126	0	2	2	693	0.0028	uridine phosphorylase
3127	1	1	2	726	0.0027	membrane transport protein
3128	2	4	6	2022	0.0029	ATP-dependent DNA helicase Rep
3129	2	1	3	1479	0.002	guanosine pentaphosphate phosphohydrolase
3131	1	3	4	1257	0.0031	transcription termination factor Rho
3132	0	1	1	1101	0.0009	undecaprenyl-phosphate alpha-N-acetylglucosaminyltransferase
3133	0	2	2	1044	0.0019	lipopolysaccharide biosynthesis protein WzzE
3134	0	1	1	1128	0.0008	UDP-N-acetyl-D-glucosamine 2-epimerase
3135	0	4	4	1260	0.0031	UDP-N-acetyl-D-mannosamine dehydrogenase
3136	2	2	4	1065	0.0037	dTDP-glucose 4,6-dehydratase
3137	1	1	2	879	0.0022	glucose-1-phosphate thymidylyltransferase
3139	0	6	6	1128	0.0053	TDP-4-oxo-6-deoxy-D-glucose transaminase
3141	0	1	1	1077	0.0009	4-alpha-L-fucosyltransferase
3142	1	5	6	1356	0.0044	common antigen polymerase
3144	3	3	6	1383	0.0043	transport protein YifK
3146	1	4	5	1167	0.0042	uroporphyrinogen III C-methyltransferase
3148	1	2	3	939	0.0031	porphobilinogen deaminase
3149	0	4	4	2544	0.0015	adenylate cyclase
3150	1	2	3	351	0.0085	putative inner membrane protein
3151	1	4	5	540	0.0092	inner membrane protein
3152	0	3	3	318	0.0094	frataxin-like protein
3155	0	2	2	822	0.0024	diaminopimelate epimerase
3156	0	4	4	705	0.0056	YigA
3157	0	2	2	900	0.0022	site-specific tyrosine recombinase XerC
3159	1	0	1	948	0.001	magnesium/nickel/cobalt transporter CorA
3160	1	1	2	378	0.0052	hypothetical protein
3162	1	3	4	885	0.0045	chloramphenicol-sensitive protein RarD
3165	2	1	3	618	0.0048	threonine efflux system
3166	0	1	1	618	0.0016	homoserine/homoserine lactone efflux protein
3169	1	1	2	951	0.0021	trans-activator of metE and metH
3170	0	3	3	1341	0.0022	regulatory protein
3172	0	2	2	759	0.0026	uridine phosphorylase
3174	1	1	2	753	0.0026	ubiquinone/menaquinone biosynthesis methyltransferase
3175	1	3	4	1638	0.0024	ubiquinone biosynthesis protein UbiB
3176	1	1	2	252	0.0079	twin arginine translocase protein A
3177	0	3	3	546	0.0054	sec-independent translocase
3178	1	1	2	777	0.0025	twin-arginine protein translocation system subunit TatC
3179	3	3	6	780	0.0076	DNase TatD
3181	1	7	8	1476	0.0054	3-octaprenyl-4-hydroxybenzoate decarboxylase
3182	2	3	5	1161	0.0043	3-ketoacyl-CoA thiolase
3183	0	5	5	2175	0.0022	multifunctional fatty acid oxidation complex subunit alpha
3185	3	0	3	612	0.0049	Uncharacterized protein family UPF0029, Impact, N-terminal protein
3189	0	1	1	984	0.001	serine/threonine protein kinase
3192	0	7	7	2784	0.0025	DNA polymerase I
3196	0	3	3	1371	0.0021	coproporphyrinogen III oxidase
3197	2	1	3	1407	0.0021	nitrogen regulation protein NR(I)
3198	1	0	1	1047	0.0009	nitrogen regulation protein NR(II)
3199	0	1	1	1407	0.0007	glutamine synthetase
3202	0	1	1	876	0.0011	putative inner membrane protein
3204	0	4	4	873	0.0045	metal-dependent hydrolase
3206	0	1	1	846	0.0011	cytoplasmic protein
3209	0	2	2	2034	0.0009	alpha-glucosidase
3210	0	1	1	855	0.0011	YihR
3211	0	2	2	1239	0.0016	isomerase
3214	3	3	6	894	0.0067	sugar kinase
3215	1	1	2	801	0.0024	DeoR family transcriptional regulator
3216	0	1	1	435	0.0022	D-tyrosyl-tRNA(Tyr) deacylase
3222	0	2	2	372	0.0053	PilT protein domain-containing protein
3223	0	3	3	927	0.0032	formate dehydrogenase accessory protein FdhE
3226	1	1	2	834	0.0023	formate dehydrogenase accessory protein
3230	0	1	1	657	0.0015	AzlC family protein
3233	1	2	3	1146	0.0026	alcohol dehydrogenase
3234	0	1	1	825	0.0012	rhamnulose-1-phosphate aldolase
3237	0	1	1	834	0.0011	transcriptional activator RhaS
3238	0	5	5	846	0.0059	transcriptional activator RhaR
3239	0	4	4	1032	0.0038	rhamnose-proton symporter
3241	3	7	10	1311	0.0076	integral membrane transport protein
3242	0	1	1	513	0.0019	membrane transporter
3243	0	3	3	981	0.003	dicarboxylate-binding periplasmic protein
3245	0	1	1	750	0.0013	MOSC domain-containing protein
3247	0	1	1	1371	0.0007	two-component sensor protein
3250	0	1	1	900	0.0011	ferrous iron efflux protein F
3253	1	1	2	753	0.0026	CDP-diacylglycerol pyrophosphatase
3255	0	2	2	1038	0.0019	ADP-ribosylglycohydrolase family protein
3258	1	0	1	1590	0.0006	autoinducer-2 (AI-2) kinase
3260	0	1	1	1533	0.0006	ABC transporter ATP-binding protein
3261	0	1	1	1041	0.0009	ABC transporter permease
3263	0	1	1	1032	0.0009	ABC transporter solute-binding subunit
3266	0	2	2	762	0.0026	epimerase
3271	0	1	1	1506	0.0006	glycerol kinase
3272	0	3	3	843	0.0035	glycerol uptake facilitator protein
3276	2	1	3	1329	0.0022	ATP-dependent protease ATP-binding subunit HslU
3277	0	2	2	528	0.0037	ATP-dependent protease peptidase subunit
3278	0	4	4	969	0.0041	essential cell division protein FtsN
3279	1	0	1	1023	0.0009	DNA-binding transcriptional regulator CytR
3280	1	0	1	2196	0.0004	primosome assembly protein PriA
3282	1	3	4	660	0.006	putative outer membrane lipoprotein
3283	2	2	4	1788	0.0022	arylsulfate sulfotransferase
3285	0	1	1	315	0.0031	transcriptional repressor protein MetJ
3287	2	1	3	2430	0.0012	bifunctional aspartate kinase II/homoserine dehydrogenase II
3288	0	6	6	855	0.007	inner membrane protein
3289	0	3	3	996	0.003	inner membrane protein
3290	0	3	3	1122	0.0026	putative cytoplasmic protein
3291	0	1	1	1104	0.0009	alanine racemase
3292	0	2	2	1479	0.0013	GntR family regulatory protein
3294	0	3	3	2178	0.0013	catalase
3296	0	2	2	660	0.003	fructose-6-phosphate aldolase
3297	0	3	3	834	0.0035	AraC family transcriptional regulator
3298	0	1	1	1731	0.0005	conserved inner membrane protein
3299	0	6	6	2649	0.0022	phosphoenolpyruvate carboxylase
3301	0	3	3	1374	0.0021	argininosuccinate lyase
3302	0	1	1	915	0.001	DNA-binding transcriptional regulator OxyR
3303	1	4	5	1398	0.0035	soluble pyridine nucleotide transhydrogenase
3306	1	0	1	1098	0.0009	tRNA (uracil-5-)-methyltransferase
3308	0	1	1	1026	0.0009	UDP-N-acetylenolpyruvoylglucosamine reductase
3309	0	3	3	960	0.0031	biotin--protein ligase
3313	0	1	1	426	0.0023	50S ribosomal protein L11
3315	0	3	3	495	0.006	50S ribosomal protein L10
3316	0	5	5	363	0.0137	50S ribosomal protein L7/L12
3317	1	0	1	4026	0.0002	DNA-directed RNA polymerase subunit beta
3318	1	2	3	4221	0.0007	DNA-directed RNA polymerase subunit beta'
3320	2	0	2	435	0.0045	cytoplasmic protein
3322	0	3	3	1131	0.0026	thiamine biosynthesis protein ThiH
3323	0	2	2	768	0.0026	thiazole synthase
3325	1	0	1	756	0.0013	thiamine biosynthesis protein ThiF
3327	1	0	1	1893	0.0005	thiamine biosynthesis protein ThiC
3329	1	0	1	771	0.0012	NADH pyrophosphatase
3332	1	3	4	690	0.0057	putative lipoprotein
3334	1	2	3	1461	0.002	sensor protein ZraS
3335	0	3	3	1323	0.0022	transcriptional regulatory protein ZraR
3337	1	3	4	1587	0.0025	bifunctional phosphoribosylaminoimidazolecarboxamide formyltransferase/IMP cyclohydrolase
3340	1	3	4	1599	0.0025	malate synthase
3341	0	5	5	1302	0.0038	isocitrate lyase
3344	0	5	5	3681	0.0013	B12-dependent methionine synthase
3345	1	0	1	1629	0.0006	sodium-dependent inorganic phosphate (Pi) transporter
3346	1	1	2	687	0.0029	peptidase E
3352	0	2	2	861	0.0023	hypothetical protein
3355	0	1	1	1647	0.0006	glucose-6-phosphate isomerase
3356	0	1	1	243	0.0041	outer membrane protein
3358	2	1	3	735	0.004	periplasmic protein
3359	0	6	6	2163	0.0027	lipoprotein
3362	1	3	4	1542	0.0025	maltose transporter membrane protein
3363	1	5	6	1188	0.005	maltose ABC transporter periplasmic protein
3364	0	1	1	1107	0.0009	maltose/maltodextrin transporter ATP-binding protein
3365	0	3	3	1356	0.0022	maltoporin
3366	2	1	3	915	0.0032	maltose regulon periplasmic protein
3367	0	1	1	495	0.002	chorismate pyruvate lyase
3369	1	2	3	2418	0.0012	glycerol-3-phosphate acyltransferase
3371	0	3	3	606	0.0049	LexA repressor
3372	1	5	6	1323	0.0045	DNA-damage-inducible SOS response protein
3374	0	2	2	210	0.0095	stress-response protein
3376	0	1	1	1299	0.0007	conjugative transfer protein
3378	0	2	2	240	0.0083	phage shock protein G
3380	0	3	3	1413	0.0021	replicative DNA helicase
3382	2	6	8	711	0.0112	acid phosphatase/phosphotransferase
3384	0	1	1	354	0.0028	YjbR
3387	1	2	3	2823	0.001	excinuclease ABC subunit A
3388	1	1	2	528	0.0037	single-stranded DNA-binding protein
3389	0	5	5	630	0.0079	putative inner membrane or exported
3390	1	1	2	1386	0.0014	integral membrane protein
3392	0	2	2	1275	0.0015	type-I secretion protein
3393	7	26	33	13680	0.0024	inner membrane protein
3394	0	5	5	2064	0.0024	type-1 secretion protein
3395	0	1	1	279	0.0035	putative inner membrane protein
3398	1	2	3	1347	0.0022	xanthine/uracil permeases family protein
3399	0	1	1	1689	0.0005	sodium/hydrogen exchanger family protein
3401	1	0	1	408	0.0024	LrgA family protein
3403	1	1	2	1956	0.001	acetyl-CoA synthetase
3406	0	1	1	552	0.0018	cytochrome c nitrite reductase pentaheme subunit
3407	0	1	1	669	0.0014	cytochrome c-type biogenesis protein
3409	1	2	3	1734	0.0017	heme lyase subunit NrfE
3411	0	1	1	618	0.0016	formate-dependent nitrite reductase complex subunit NrfG
3412	2	1	3	1308	0.0022	glutamate/aspartate:proton symporter
3413	1	1	2	687	0.0029	Sel1 domain-containing protein repeat-containing protein
3416	1	1	2	453	0.0044	aminoalkylphosphonic acid N-acetyltransferase
3419	1	4	5	1500	0.0033	proline/glycine betaine transporter
3421	0	1	1	666	0.0015	DNA-binding transcriptional regulator BasR
3422	0	7	7	1641	0.0042	cell division protein
3423	1	0	1	1335	0.0007	arginine:agmatin antiporter
3425	0	2	2	2268	0.0008	arginine decarboxylase
3429	2	3	5	1644	0.003	fumarate hydratase class I
3431	1	2	3	717	0.0041	DNA-binding transcriptional activator DcuR
3433	0	1	1	771	0.0012	anaerobic dimethyl sulfoxide reductase subunit C
3434	0	1	1	702	0.0014	twin-argninine leader-binding protein for anaerobic dehydrogenase
3435	0	3	3	1398	0.0021	hypothetical protein
3436	0	2	2	903	0.0022	SdiA-regulated family protein
3442	0	2	2	489	0.004	acetyltransferase
3443	2	1	3	750	0.004	nonspecific acid phosphatase
3445	0	1	1	1701	0.0005	thiol:disulfide interchange protein
3446	1	2	3	345	0.0086	divalent-cation tolerance protein CutA
3451	0	3	3	1644	0.0018	chaperonin GroEL
3454	1	2	3	1026	0.0029	lysine-2,3-aminomutase-like protein
3456	1	1	2	132	0.0151	entericidin A
3458	0	3	3	642	0.0046	transcriptional regulatory protein
3459	0	1	1	315	0.0031	quaternary ammonium compound-resistance protein SugE
3460	0	2	2	531	0.0037	outer membrane lipoprotein Blc
3462	0	1	1	732	0.0013	fumarate reductase iron-sulfur subunit
3463	1	3	4	975	0.0041	lysyl-tRNA synthetase
3464	1	2	3	1500	0.002	amino acid permease
3466	1	1	2	966	0.002	phosphatidylserine decarboxylase
3467	0	4	4	1074	0.0037	ribosome-associated GTPase
3468	0	1	1	543	0.0018	oligoribonuclease
3469	0	1	1	717	0.0013	arginine-binding periplasmic protein
3470	2	3	5	1152	0.0043	4Fe-4S binding protein
3471	0	2	2	1611	0.0012	YjeF-like protein
3474	1	8	9	1878	0.0047	DNA mismatch repair protein
3477	1	7	8	1278	0.0062	GTPase HflX
3479	1	0	1	1002	0.0009	FtsH protease regulator HflC
3483	0	4	4	2436	0.0016	exoribonuclease R
3489	0	1	1	636	0.0015	putative inner membrane protein
3490	2	0	2	753	0.0026	transcriptional repressor UlaR
3491	0	3	3	1428	0.0021	PTS system ascorbate-specific transporter subunit IIC
3493	0	1	1	462	0.0021	PTS system L-ascorbate-specific transporter subunit IIA
3495	0	2	2	852	0.0023	L-xylulose 5-phosphate 3-epimerase
3502	0	1	1	447	0.0022	50S ribosomal protein L9
3506	0	3	3	1401	0.0021	D-alanine/D-serine/glycine permease
3507	0	2	2	1137	0.0017	hypothetical protein
3508	0	1	1	660	0.0015	iron-sulfur cluster repair di-iron protein
3509	0	1	1	963	0.001	putative cationic amino acid transport protein
3510	1	4	5	846	0.0059	NmrA family protein
3511	0	4	4	1941	0.002	bifunctional 2',3'-cyclic nucleotide 2'-phosphodiesterase/3'-nucleotidase periplasmic protein
3516	1	6	7	825	0.0084	methionine sulfoxide reductase A
3518	0	3	3	1158	0.0025	metallo-dependent hydrolase
3521	2	0	2	1350	0.0014	peptidase PmbA
3528	0	1	1	1131	0.0008	dihydroorotase
3531	0	2	2	1971	0.001	BglB family transcriptional antiterminator
3537	0	3	3	1467	0.002	PTS system trehalose(maltose)-specific transporter subunits IIBC
3538	1	0	1	945	0.001	trehalose repressor
3541	0	1	1	933	0.001	aspartate carbamoyltransferase catalytic subunit
3545	1	0	1	930	0.001	carbamate kinase
3552	0	1	1	486	0.002	putative inner membrane protein
3554	0	2	2	1185	0.0016	innner membrane protein
3555	0	3	3	2853	0.001	valyl-tRNA synthetase
3556	0	1	1	480	0.002	DNA polymerase III subunit chi
3557	0	1	1	1509	0.0006	leucyl aminopeptidase
3558	0	1	1	1098	0.0009	inner membrane protein
3559	0	1	1	1080	0.0009	inner membrane protein
3564	0	2	2	1257	0.0015	integrase
3568	0	3	3	564	0.0053	phage polarity suppression protein
3569	0	3	3	243	0.0123	phage transcriptional activator, Ogr/delta
3570	0	2	2	369	0.0054	phage immunity repressor protein
3573	0	5	5	2370	0.0021	phage/plasmid primase, P4 family
3578	0	6	6	2442	0.0024	outer membrane fimbrial usher protein
3582	2	6	8	663	0.012	Thiol:disulfide interchange protein
3584	0	2	2	837	0.0023	outer membrane protein
3586	1	1	2	675	0.0029	transposase
3587	0	6	6	3297	0.0018	hypothetical protein
3590	0	1	1	1623	0.0006	methyltransferase family protein
3592	0	1	1	189	0.0052	hypothetical protein
3595	0	2	2	459	0.0043	hypothetical protein
3597	0	1	1	771	0.0012	DNA-binding transcriptional repressor UxuR
3598	1	1	2	1011	0.0019	tryptophanyl-tRNA synthetase II
3602	0	1	1	906	0.0011	DNA-binding transcriptional regulator
3603	1	1	2	1170	0.0017	isoaspartyl dipeptidase
3604	0	1	1	459	0.0021	nucleoside recognition domain-containing protein
3606	1	4	5	372	0.0134	hypothetical protein
3607	0	2	2	1182	0.0016	transporter, major facilitator family
3608	0	2	2	1314	0.0015	putative transmembrane protein
3609	0	1	1	963	0.001	transposase
3613	0	1	1	699	0.0014	putative inner membrane protein
3614	0	2	2	393	0.005	endoribonuclease SymE
3615	2	2	4	1386	0.0028	EcoKI restriction-modification system protein HsdS
3616	2	1	3	1584	0.0018	DNA methylase M
3617	1	8	9	3507	0.0025	type I restriction enzyme EcoKI subunit R
3618	0	1	1	912	0.001	mrr restriction system protein
3621	0	1	1	954	0.001	GTP-binding protein YjiA
3623	0	1	1	1659	0.0006	methyl-accepting chemotaxis protein I
3627	0	1	1	471	0.0021	inner membrane protein
3628	1	1	2	942	0.0021	inner membrane protein
3631	0	1	1	456	0.0021	YbaK/prolyl-tRNA synthetase associated protein
3632	0	1	1	786	0.0012	ferric hydroximate transport ferric iron reductase
3633	0	2	2	1062	0.0018	diguanylate cyclase
3641	1	0	1	1071	0.0009	Patatin
3643	2	4	6	861	0.0069	Radical SAM domain-containing protein
3644	1	3	4	1548	0.0025	conserved protein
3645	0	2	2	795	0.0025	deoxyribose-phosphate aldolase
3647	0	3	3	1221	0.0024	phosphopentomutase
3648	1	1	2	717	0.0027	purine nucleoside phosphorylase
3650	0	1	1	1014	0.0009	lipoate-protein ligase A
3651	0	2	2	642	0.0031	Virulence factor, hemolysin regulator
3652	0	2	2	966	0.002	phosphoserine phosphatase
3653	0	3	3	1380	0.0021	DNA repair protein RadA
3654	2	0	2	1257	0.0015	nicotinamide-nucleotide adenylyltransferase
3655	0	3	3	1935	0.0015	lytic murein transglycosylase
3657	1	2	3	513	0.0058	NTPase
3658	0	1	1	645	0.0015	phosphoglycerate mutase
3659	0	1	1	867	0.0011	right origin-binding protein
3660	0	1	1	486	0.002	CreA family protein
3663	0	2	2	1347	0.0014	Inner membrane CreD family protein
3664	0	1	1	1083	0.0009	major fimbrial subunit
3665	0	1	1	555	0.0018	fimbrial subunit
3666	1	1	2	2535	0.0007	fimbrial usher protein
3667	1	3	4	699	0.0057	fimbrial chaperone protein
3668	0	3	3	543	0.0055	fimbrial protein
3669	0	6	6	669	0.0089	transcriptional regulator protein
3670	0	1	1	714	0.0014	two-component response regulator
3672	1	2	3	684	0.0043	RNA methyltransferase
3676	0	2	2	1284	0.0015	threonine synthase
3677	1	2	3	771	0.0038	YaaA protein
3678	1	3	4	951	0.0042	transaldolase B
3681	1	1	2	711	0.0028	conserved protein, UPF0174 family
3683	0	3	3	1914	0.0015	molecular chaperone DnaK
3684	0	1	1	1125	0.0008	chaperone protein DnaJ
3686	0	2	2	342	0.0058	putative bacteriophage protein
3687	0	2	2	531	0.0037	phage lysozyme
3689	0	1	1	3054	0.0003	hydroxymethyltransferase
3692	1	0	1	684	0.0014	fimbrial chaperone
3693	1	2	3	2619	0.0011	fimbrial usher
3696	0	2	2	702	0.0028	fimbrial chaperone
3701	0	1	1	435	0.0022	transcriptional regulator
3702	0	4	4	1716	0.0023	sulfatase
3705	0	1	1	1188	0.0008	sulfatase regulatory protein
3706	0	1	1	1245	0.0008	putative cytoplasmic protein
3707	2	0	2	1713	0.0011	sulfatase
3708	0	1	1	1164	0.0008	pH-dependent sodium/proton antiporter
3709	0	2	2	897	0.0022	transcriptional activator NhaR
3710	0	3	3	2028	0.0014	glycosyl hydrolase
3713	1	0	1	213	0.0046	putative cytoplasmic protein
3714	0	2	2	936	0.0021	bifunctional riboflavin kinase/FMN adenylyltransferase
3715	0	1	1	2868	0.0003	isoleucyl-tRNA synthetase
3718	1	0	1	948	0.001	4-hydroxy-3-methylbut-2-enyl diphosphate reductase
3719	1	0	1	912	0.001	ribonucleoside hydrolase RihC
