# Supplementary material for: Pan-Genomic Analysis Provides Insights into the Genomic Variation and Evolution of Salmonella Paratyphi A
Source: PLoS One. 2012 Sep 19;7(9):e45346. doi: 10.1371/journal.pone.0045346 (PMC3446902; doi:10.1371/journal.pone.0045346)
Supplement: Table S4 — SNPs list in all the seven S. Paratyphi A strains. (XLS) [file pone.0045346.s004.xls]

## Sheet: SNP site on each strain
The SNP site coordinate on the five new sequenced strains are measured by their corresponding pseudo-chromsome
SNP Profile	Coordinate on each strain's genome							Mutation Type	Amino Acid Profile	Codon Profile
	ATCC_9150	AKU_12601	GXS2268	GZ9A00052	JX05-19	YN09620	ZJ98-53
CCCCCCA	66967	67007	218	236	269	269	269	Intergenic Region
TCCCCCC	67772	67812	1023	1041	1074	1074	1074	NonSynonymous	S|G|G|G|G|G|G	AGT|GGT|GGT|GGT|GGT|GGT|GGT
GGGTGGG	69287	69327	2538	2556	2589	2589	2589	NonSynonymous	C|C|C|F|C|C|C	TGC|TGC|TGC|TTC|TGC|TGC|TGC
CCACCCC	70091	70131	3342	3360	3393	3393	3393	NonSynonymous	Q|Q|K|Q|Q|Q|Q	CAA|CAA|AAA|CAA|CAA|CAA|CAA
CCCCCTC	71663	71703	4914	4932	4965	4965	4965	Synonymous	L|L|L|L|L|L|L	CTG|CTG|CTG|CTG|CTG|CTG|CTG
CCCCCCT	71806	71846	5057	5075	5108	5108	5108	NonSynonymous	S|S|S|S|S|S|L	TCG|TCG|TCG|TCG|TCG|TCG|TTG
CCCCCCA	71837	71877	5088	5106	5139	5139	5139	Synonymous	S|S|S|S|S|S|S	TCA|TCA|TCA|TCA|TCA|TCA|TCA
CCACCCC	72446	72486	5697	5715	5748	5748	5748	NonSynonymous	P|P|T|P|P|P|P	CCG|CCG|ACG|CCG|CCG|CCG|CCG
AAGAAAA	72452	72492	5703	5721	5754	5754	5754	NonSynonymous	I|I|V|I|I|I|I	ATT|ATT|GTT|ATT|ATT|ATT|ATT
GAAAAAA	73338	73378	6589	6607	6640	6640	6640	NonSynonymous	A|T|T|T|T|T|T	GCA|ACA|ACA|ACA|ACA|ACA|ACA
TTGTTTT	73728	73768	6979	6997	7030	7030	7030	NonSynonymous	F|F|V|F|F|F|F	TTT|TTT|GTT|TTT|TTT|TTT|TTT
AATAAAA	73733	73773	6984	7002	7035	7035	7035	Synonymous	S|S|S|S|S|S|S	AGT|AGT|AGT|AGT|AGT|AGT|AGT
TTATTTT	73767	73807	7018	7036	7069	7069	7069	NonSynonymous	*|*|K|*|*|*|*	TAA|TAA|AAA|TAA|TAA|TAA|TAA
GGGTTTT	75079	75119	8330	8348	8381	8381	8381	Pseudo Region
AAAAAAC	75084	75124	8335	8353	8386	8386	8386	Pseudo Region
AAAAAAC	75263	75303	8514	8532	8565	8565	8565	Intergenic Region
TTTATAT	75294	75334	8545	8563	8596	8596	8596	Intergenic Region
GGGTGGG	75300	75340	8551	8569	8602	8602	8602	Intergenic Region
AAAAAGA	75302	75342	8553	8571	8604	8604	8604	Intergenic Region
TTTTGTT	75315	75355	8566	8584	8617	8617	8617	Intergenic Region
TTTCTTT	76055	76095	9306	9324	9357	9357	9382	Intergenic Region
GGGGGGT	77072	77112	10323	10341	10374	10374	10399	NonSynonymous	G|G|G|G|G|G|V	GGC|GGC|GGC|GGC|GGC|GGC|GTC
GGGGGGT	77458	77498	10709	10727	10760	10760	10785	NonSynonymous	V|V|V|V|V|V|L	GTG|GTG|GTG|GTG|GTG|GTG|TTG
GGGGGGT	77863	77903	11114	11132	11165	11165	11190	NonSynonymous	V|V|V|V|V|V|F	GTC|GTC|GTC|GTC|GTC|GTC|TTC
AAAAAAC	77870	77910	11121	11139	11172	11172	11197	NonSynonymous	K|K|K|K|K|K|T	AAA|AAA|AAA|AAA|AAA|AAA|ACA
AAAACAA	79240	79280	12491	12530	12542	12542	12567	NonSynonymous	K|K|K|K|Q|K|K	AAG|AAG|AAG|AAG|CAG|AAG|AAG
GGGGGGA	80604	80644	13855	13894	13906	13906	13931	Synonymous	K|K|K|K|K|K|K	AAA|AAA|AAA|AAA|AAA|AAA|AAA
AAAAGAA	81409	81449	14660	14699	14711	14711	14736	Intergenic Region
AAAAAAG	82302	82342	15553	15592	15604	15604	15629	Intergenic Region
CCTCCCC	83557	83597	16808	16847	16859	16859	16884	Synonymous	Q|Q|Q|Q|Q|Q|Q	CAA|CAA|CAA|CAA|CAA|CAA|CAA
TTTTTTC	84979	85019	18230	18269	18281	18281	18306	NonSynonymous	Y|Y|Y|Y|Y|Y|C	TAC|TAC|TAC|TAC|TAC|TAC|TGC
GGGGGGA	85504	85544	18755	18794	18806	18806	18831	NonSynonymous	A|A|A|A|A|A|V	GCG|GCG|GCG|GCG|GCG|GCG|GTG
GGGGGGT	85993	86033	19244	19283	19295	19295	19320	NonSynonymous	T|T|T|T|T|T|N	ACC|ACC|ACC|ACC|ACC|ACC|AAC
CCCCCAC	85998	86038	19249	19288	19300	19300	19325	Synonymous	K|K|K|K|K|K|K	AAA|AAA|AAA|AAA|AAA|AAA|AAA
CCACCCC	86006	86046	19257	19296	19308	19308	19333	NonSynonymous	G|G|C|G|G|G|G	GGT|GGT|TGT|GGT|GGT|GGT|GGT
AAAATAA	87700	87740	20951	20990	21002	21002	21027	Synonymous	S|S|S|S|S|S|S	AGT|AGT|AGT|AGT|AGT|AGT|AGT
AAAACAC	87718	87758	20969	21008	21020	21020	21045	Synonymous	D|D|D|D|D|D|D	GAC|GAC|GAC|GAC|GAC|GAC|GAC
CCCCCCA	87744	87784	20995	21034	21046	21046	21071	NonSynonymous	G|G|G|G|G|G|C	GGC|GGC|GGC|GGC|GGC|GGC|TGC
AAAACCA	88990	89030	22241	22280	22292	22292	22317	NonSynonymous	T|T|T|T|P|P|T	ACC|ACC|ACC|ACC|CCC|CCC|ACC
GGGGGGT	90194	90234	23445	23484	23496	23496	23521	Intergenic Region
AAAAAAC	90196	90236	23447	23486	23498	23498	23523	Intergenic Region
TTTTTTA	90199	90239	23450	23489	23501	23501	23526	Intergenic Region
CCCCCCA	90640	90680	23891	23930	23942	23942	23967	Synonymous	K|K|K|K|K|K|K	AAA|AAA|AAA|AAA|AAA|AAA|AAA
CCCCCCG	90646	90686	23897	23936	23948	23948	23973	Synonymous	V|V|V|V|V|V|V	GTG|GTG|GTG|GTG|GTG|GTG|GTG
CCCCCCG	90652	90692	23903	23942	23954	23954	23979	Synonymous	V|V|V|V|V|V|V	GTG|GTG|GTG|GTG|GTG|GTG|GTG
AAAAAGA	90816	90856	24067	24106	24118	24118	24143	NonSynonymous	D|D|D|D|D|G|D	GAT|GAT|GAT|GAT|GAT|GGT|GAT
GGGGGGT	91629	91669	24880	24919	24931	24931	24956	Synonymous	A|A|A|A|A|A|A	GCC|GCC|GCC|GCC|GCC|GCC|GCC
GGGGGGT	91634	91674	24885	24924	24936	24936	24961	NonSynonymous	C|C|C|C|C|C|F	TGT|TGT|TGT|TGT|TGT|TGT|TTT
TTTTGGT	91884	91924	25135	25174	25186	25186	25211	Intergenic Region
TTTTTTG	91895	91935	25146	25185	25197	25197	25222	Intergenic Region
AAAAAAG	92618	92658	25869	25908	25920	25923	25945	NonSynonymous	E|E|E|E|E|E|G	GAG|GAG|GAG|GAG|GAG|GAG|GGC
GGGGGGC	92619	92659	25870	25909	25921	25924	25946	Synonymous	P|P|P|P|P|P|P	CCG|CCG|CCG|CCG|CCG|CCG|CCG
AAGAAAA	93658	93698	26909	26948	26960	26963	26985	Intergenic Region
CCACCCC	94006	94046	27257	27296	27308	27311	27333	Pseudo Region
TTTATTT	94187	94227	27438	27477	27489	27492	27514	Pseudo Region
GGGGGGT	94374	94414	27625	27664	27676	27679	27701	Intergenic Region
AAAAAAG	94385	94425	27636	27675	27687	27690	27712	Intergenic Region
GGGGCGG	94924	94964	28175	28214	28226	28229	28251	Intergenic Region
CCCACCC	94930	94970	28181	28220	28232	28235	28257	Intergenic Region
CCCCCAC	94937	94977	28188	28227	28239	28242	28264	Intergenic Region
GGGGCGG	94954	94994	28205	28244	28256	28259	28281	Intergenic Region
GGGGGTG	94961	95001	28212	28251	28263	28266	28288	Intergenic Region
AAAAAAT	94964	95004	28215	28254	28266	28269	28291	Intergenic Region
TTTGTTT	94975	95015	28226	28265	28277	28280	28302	Intergenic Region
GGGGGGT	94991	95031	28242	28281	28293	28296	28318	Intergenic Region
AAACAAA	95007	95047	28258	28297	28309	28312	28334	Intergenic Region
TTTCTCT	95033	95073	28284	28323	28335	28338	28360	NonSynonymous	H|H|H|T|H|P|N	CAC|CAC|CAC|ACC|CAC|CCC|AAC
CCCACCA	95034	95074	28285	28324	28336	28339	28361	NonSynonymous	H|H|H|T|H|P|N	CAC|CAC|CAC|ACC|CAC|CCC|AAC
AAACACA	95035	95075	28286	28325	28337	28340	28362	NonSynonymous	H|H|H|T|H|P|N	CAC|CAC|CAC|ACC|CAC|CCC|AAC
TTTTTCT	95037	95077	28288	28327	28339	28342	28364	NonSynonymous	S|S|S|S|S|P|S	TCC|TCC|TCC|TCC|TCC|CCC|TCC
AAAAACA	95043	95083	28294	28333	28345	28348	28370	NonSynonymous	T|T|T|T|T|P|T	ACC|ACC|ACC|ACC|ACC|CCC|ACC
AAAAACA	96373	96413	29624	29663	29675	29678	29700	NonSynonymous	T|T|T|T|T|P|T	ACC|ACC|ACC|ACC|ACC|CCC|ACC
GGTGGTG	97633	97673	30884	30923	30935	30938	30960	Intergenic Region
TTTTTCT	97645	97685	30896	30935	30947	30950	30972	Intergenic Region
GGGTGGG	97668	97708	30919	30958	30970	30973	30995	Intergenic Region
GGGTGGG	97698	97738	30949	30988	31000	31003	31025	Intergenic Region
CCCCCCG	97699	97739	30950	30989	31001	31004	31026	Intergenic Region
GGTGGGT	97817	97857	31068	31107	31119	31122	31144	Intergenic Region
GGTGGGG	97820	97860	31071	31110	31122	31125	31147	Intergenic Region
GGCGGGT	97823	97863	31074	31113	31125	31128	31150	Intergenic Region
CCTCCCC	97824	97864	31075	31114	31126	31129	31151	Intergenic Region
GGGGGGC	97825	97865	31076	31115	31127	31130	31152	Intergenic Region
GGGGGAG	97834	97874	31085	31124	31136	31139	31161	Intergenic Region
CCCCCCA	98661	98701	31912	31951	31963	31966	31988	Pseudo Region
GGGGGTG	98677	98717	31928	31967	31979	31982	32004	Pseudo Region
TTTTTGT	98679	98719	31930	31969	31981	31984	32006	Pseudo Region
GGGGGGT	100291	100331	33542	33581	33593	33596	33618	Pseudo Region
CCCACCC	100489	100529	33740	33779	33791	33794	33816	Pseudo Region
GGGTGGG	100586	100626	33837	33876	33888	33891	33913	Intergenic Region
CCGCCCC	100890	100930	34141	34180	34192	34195	34217	Synonymous	P|P|P|P|P|P|P	CCC|CCC|CCC|CCC|CCC|CCC|CCC
GGCGGGG	101242	101282	34493	34532	34544	34547	34569	Intergenic Region
AAAGAAA	101857	101897	35108	35147	35159	35162	35184	Synonymous	Q|Q|Q|Q|Q|Q|Q	CAG|CAG|CAG|CAG|CAG|CAG|CAG
CCCCCCA	102070	102110	35321	35360	35372	35375	35397	Synonymous	L|L|L|L|L|L|L	CTG|CTG|CTG|CTG|CTG|CTG|CTG
CCCCCCA	104027	104067	37278	37317	37329	37332	37354	NonSynonymous	A|A|A|A|A|A|S	GCC|GCC|GCC|GCC|GCC|GCC|TCC
AAAAAAC	104034	104074	37285	37324	37336	37339	37361	Synonymous	E|E|E|E|E|E|E	GAA|GAA|GAA|GAA|GAA|GAA|GAA
AAGAAAA	106450	106490	39701	39740	39752	39755	39777	Synonymous	N|N|N|N|N|N|N	AAC|AAC|AAC|AAC|AAC|AAC|AAC
GGGGGTG	106870	106910	40121	40160	40172	40175	40197	Synonymous	Y|Y|Y|Y|Y|Y|Y	TAC|TAC|TAC|TAC|TAC|TAC|TAC
TTGTTTT	108172	108212	41423	41462	41474	41477	41499	Intergenic Region
CCACCCC	108181	108221	41432	41471	41483	41486	41508	Intergenic Region
AACAAAA	108214	108254	41465	41504	41516	41519	41541	Intergenic Region
AACAAAA	108216	108256	41467	41506	41518	41521	41543	Intergenic Region
TTTTTTG	109412	109452	42663	42702	42714	42717	42739	NonSynonymous	I|I|I|I|I|I|L	ATC|ATC|ATC|ATC|ATC|ATC|CTC
GGGGGGC	109444	109484	42695	42734	42746	42749	42771	NonSynonymous	A|A|A|A|A|A|G	GCG|GCG|GCG|GCG|GCG|GCG|GGG
AACAAAA	114647	114687	47898	47937	47949	47952	47974	NonSynonymous	V|V|G|V|V|V|V	GTG|GTG|GGG|GTG|GTG|GTG|GTG
GGTTGGG	114652	114692	47903	47942	47954	47957	47979	Synonymous	V|V|V|V|V|V|V	GTG|GTG|GTG|GTG|GTG|GTG|GTG
GGGGGGC	114993	115033	48244	48283	48295	48298	48320	NonSynonymous	P|P|P|P|P|P|A	CCG|CCG|CCG|CCG|CCG|CCG|GCG
GGGGGGC	114997	115037	48248	48287	48299	48302	48324	Synonymous	P|P|P|P|P|P|P	CCG|CCG|CCG|CCG|CCG|CCG|CCG
CCCACCC	116849	116889	50100	50139	50151	50154	50176	NonSynonymous	H|H|H|N|H|H|H	CAT|CAT|CAT|AAT|CAT|CAT|CAT
TTTTTTC	116858	116898	50109	50148	50160	50163	50185	NonSynonymous	S|S|S|S|S|S|P	TCG|TCG|TCG|TCG|TCG|TCG|CCG
GGGGGAG	118133	118173	51384	51423	51435	51438	51460	Intergenic Region
TTTTTTC	119104	119144	52355	52394	52406	52409	52431	NonSynonymous	T|T|T|T|T|T|A	ACG|ACG|ACG|ACG|ACG|ACG|GCG
TTTTGTT	119154	119194	52405	52444	52456	52459	52481	NonSynonymous	H|H|H|H|P|H|H	CAT|CAT|CAT|CAT|CCT|CAT|CAT
CCCCACC	119419	119459	52670	52709	52721	52724	52746	NonSynonymous	V|V|V|V|L|V|V	GTA|GTA|GTA|GTA|TTA|GTA|GTA
CCCCCCA	121508	121548	54759	54798	54810	54813	54835	Synonymous	T|T|T|T|T|T|T	ACC|ACC|ACC|ACC|ACC|ACC|ACC
GGCGGGG	122872	122912	56123	56162	56174	56177	56199	Intergenic Region
AACAAAA	122899	122939	56150	56189	56201	56204	56226	Intergenic Region
AACAAAA	122916	122956	56167	56206	56218	56221	56243	Intergenic Region
GGTGGGG	122925	122965	56176	56215	56227	56230	56252	Intergenic Region
TTCTTTT	123680	123720	56931	56970	56982	56985	57007	Synonymous	V|V|V|V|V|V|V	GTG|GTG|GTG|GTG|GTG|GTG|GTG
CCCCTCC	124816	124856	58067	58106	58118	58121	58143	Synonymous	L|L|L|L|L|L|L	CTA|CTA|CTA|CTA|TTA|CTA|CTA
GGGCGCG	124914	124954	58165	58204	58216	58219	58241	Intergenic Region
CCGCCCC	125659	125699	58910	58964	58961	58964	58986	Synonymous	L|L|L|L|L|L|L	TTA|TTA|TTA|TTA|TTA|TTA|TTA
AAGAAAA	125676	125716	58927	58981	58978	58981	59003	Synonymous	L|L|L|L|L|L|L	TTG|TTG|CTG|TTG|TTG|TTG|TTG
TTTTTTC	126156	126196	59407	59461	59458	59461	59483	NonSynonymous	S|S|S|S|S|S|G	AGT|AGT|AGT|AGT|AGT|AGT|GGT
AAAAAAG	128110	128150	61361	61415	61412	61415	61437	Intergenic Region
CCCCCCA	128114	128154	61365	61419	61416	61419	61441	Intergenic Region
AAAAATA	129973	130013	63224	63278	63275	63278	63300	NonSynonymous	L|L|L|L|L|H|L	CTC|CTC|CTC|CTC|CTC|CAC|CTC
AAGAAGA	136866	136906	70117	70171	70168	70171	70193	NonSynonymous	E|E|G|E|E|G|E	GAA|GAA|GGA|GAA|GAA|GGA|GAA
TTTTGTT	136884	136924	70135	70189	70186	70189	70211	NonSynonymous	L|L|L|L|R|L|L	CTG|CTG|CTG|CTG|CGG|CTG|CTG
AAAAGAA	136887	136927	70138	70192	70189	70192	70214	NonSynonymous	E|E|E|E|G|E|E	GAG|GAG|GAG|GAG|GGG|GAG|GAG
CCCACCA	136892	136932	70143	70197	70194	70197	70219	NonSynonymous	Q|Q|Q|K|Q|Q|K	CAA|CAA|CAA|AAA|CAA|CAA|AAA
AACCCCA	136897	136937	70148	70202	70199	70202	70224	Synonymous	L|L|L|L|L|L|L	CTG|CTG|CTG|CTG|CTG|CTG|CTG
AAAAGAA	136930	136970	70181	70235	70232	70235	70257	Synonymous	C|C|C|C|C|C|C	TGC|TGC|TGC|TGC|TGC|TGC|TGC
TTTGTTT	137811	137851	71062	71116	71113	71116	71138	NonSynonymous	V|V|V|G|V|V|V	GTC|GTC|GTC|GGC|GTC|GTC|GTC
AAAGAAA	137817	137857	71068	71122	71119	71122	71144	NonSynonymous	D|D|D|G|D|D|D	GAT|GAT|GAT|GGT|GAT|GAT|GAT
AAAGAAA	137829	137869	71080	71134	71131	71134	71156	NonSynonymous	D|D|D|G|D|D|D	GAC|GAC|GAC|GGC|GAC|GAC|GAC
AAAACAA	138255	138295	71506	71560	71557	71560	71582	NonSynonymous	D|D|D|D|A|D|D	GAC|GAC|GAC|GAC|GCC|GAC|GAC
GGGGGGA	138622	138662	71873	71927	71924	71927	71949	Synonymous	A|A|A|A|A|A|A	GCT|GCT|GCT|GCT|GCT|GCT|GCT
AAAAAAT	138804	138844	72055	72109	72106	72109	72131	NonSynonymous	Y|Y|Y|Y|Y|Y|F	TAT|TAT|TAT|TAT|TAT|TAT|TTT
AAGAAAA	142957	142997	76208	76262	76259	76262	76284	NonSynonymous	K|K|E|K|K|K|K	AAG|AAG|GAG|AAG|AAG|AAG|AAG
GGTGGGG	142962	143002	76213	76267	76264	76267	76289	Synonymous	P|P|P|P|P|P|P	CCA|CCA|CCA|CCA|CCA|CCA|CCA
TTTTTTA	144322	144362	77573	77627	77624	77627	77649	NonSynonymous	S|S|S|S|S|S|T	TCC|TCC|TCC|TCC|TCC|TCC|ACC
AAAGAAA	145673	145713	78924	78978	78975	78978	79000	NonSynonymous	T|T|T|A|T|T|T	ACC|ACC|ACC|GCC|ACC|ACC|ACC
CCCCCCA	145684	145724	78935	78989	78986	78989	79011	Synonymous	G|G|G|G|G|G|G	GGT|GGT|GGT|GGT|GGT|GGT|GGT
CCCGCCC	146032	146072	79283	79337	79334	79337	79359	Synonymous	K|K|K|K|K|K|K	AAA|AAA|AAA|AAA|AAA|AAA|AAA
CCCCCTC	146040	146080	79291	79345	79342	79345	79367	NonSynonymous	T|T|T|T|T|M|T	ACG|ACG|ACG|ACG|ACG|ATG|ACG
TTTTTTC	147039	147079	80290	80344	80341	80344	80366	Synonymous	F|F|F|F|F|F|F	TTC|TTC|TTC|TTC|TTC|TTC|TTC
AAAAAGA	148360	148400	81611	81665	81662	81665	81687	NonSynonymous	Y|Y|Y|Y|Y|C|Y	TAC|TAC|TAC|TAC|TAC|TGC|TAC
TTTTTTG	150407	150447	83658	83712	83709	83712	83734	NonSynonymous	V|V|V|V|V|V|G	GTG|GTG|GTG|GTG|GTG|GTG|GGG
TTTCTTT	153296	153336	86547	86651	86598	86601	86623	NonSynonymous	F|F|F|S|F|F|F	TTC|TTC|TTC|TCC|TTC|TTC|TTC
AAAAAAC	153305	153345	86556	86660	86607	86610	86632	NonSynonymous	N|N|N|N|N|N|T	AAC|AAC|AAC|AAC|AAC|AAC|ACC
GGGGGGA	156677	156717	89928	90032	89979	89982	90004	NonSynonymous	D|D|D|D|D|D|N	GAC|GAC|GAC|GAC|GAC|GAC|AAC
TTCTTTT	157771	157811	91022	91126	91073	91076	91098	Synonymous	I|I|I|I|I|I|I	ATC|ATC|ATC|ATC|ATC|ATC|ATC
CCGCCCC	160668	160708	93919	94077	93970	93973	93995	NonSynonymous	P|P|A|P|P|P|P	CCA|CCA|GCA|CCA|CCA|CCA|CCA
TTCTTTT	160673	160713	93924	94082	93975	93978	94000	NonSynonymous	M|M|I|M|M|M|M	ATG|ATG|ATT|ATG|ATG|ATG|ATG
GGTGGGG	160676	160716	93927	94085	93978	93981	94003	NonSynonymous	P|P|S|P|P|P|P	CCT|CCT|TCT|CCT|CCT|CCT|CCT
CCTCCCC	160677	160717	93928	94086	93979	93982	94004	NonSynonymous	P|P|S|P|P|P|P	CCT|CCT|TCT|CCT|CCT|CCT|CCT
GGCGGGG	161688	161728	94939	95097	94990	94993	95015	NonSynonymous	A|A|P|A|A|A|A	GCG|GCG|CCG|GCG|GCG|GCG|GCG
GGGGAGG	161760	161800	95011	95169	95062	95065	95087	NonSynonymous	V|V|V|V|I|V|V	GTC|GTC|GTC|GTC|ATC|GTC|GTC
CCGCCCC	162458	162498	95709	95867	95760	95763	95785	Synonymous	A|A|A|A|A|A|A	GCT|GCT|GCT|GCT|GCT|GCT|GCT
TTATTTT	163318	163358	96569	96727	96620	96623	96645	NonSynonymous	W|W|R|W|W|W|W	TGG|TGG|AGG|TGG|TGG|TGG|TGG
CCCCCCA	164235	164275	97486	97644	97537	97540	97562	NonSynonymous	A|A|A|A|A|A|S	GCG|GCG|GCG|GCG|GCG|GCG|TCG
AAAAAAG	168699	168739	101950	102108	102001	102004	102026	Synonymous	I|I|I|I|I|I|I	ATC|ATC|ATC|ATC|ATC|ATC|ATC
TTTTCTT	170369	170409	103620	103778	103671	103674	103696	NonSynonymous	E|E|E|E|G|E|E	GAA|GAA|GAA|GAA|GGA|GAA|GAA
TTGTTTT	170400	170440	103651	103809	103702	103705	103727	NonSynonymous	K|K|Q|K|K|K|K	AAA|AAA|CAA|AAA|AAA|AAA|AAA
TTGTTTT	170402	170442	103653	103811	103704	103707	103729	NonSynonymous	E|E|A|E|E|E|E	GAA|GAA|GCA|GAA|GAA|GAA|GAA
GGTGGGG	170438	170478	103689	103847	103740	103743	103765	NonSynonymous	S|S|Y|S|S|S|S	TCT|TCT|TAT|TCT|TCT|TCT|TCT
CCCGCCC	170619	170659	103915	104028	103921	103924	103946	NonSynonymous	A|A|A|P|A|A|A	GCC|GCC|GCC|CCC|GCC|GCC|GCC
CCTTTTT	170622	170662	103918	104031	103924	103927	103949	NonSynonymous	G|G|S|S|S|S|S	GGC|GGC|AGC|AGC|AGC|AGC|AGC
GGTGGGG	171878	171918	105174	105287	105180	105183	105205	NonSynonymous	H|H|N|H|H|H|H	CAT|CAT|AAT|CAT|CAT|CAT|CAT
TTTTTTC	173598	173638	106894	107007	106900	106903	106925	NonSynonymous	I|I|I|I|I|I|T	ATC|ATC|ATC|ATC|ATC|ATC|ACC
AATAAAA	174528	174568	107824	107937	107830	107833	107855	Synonymous	K|K|K|K|K|K|K	AAA|AAA|AAA|AAA|AAA|AAA|AAA
AAAAAAG	174540	174580	107836	107949	107842	107845	107867	Synonymous	P|P|P|P|P|P|P	CCG|CCG|CCG|CCG|CCG|CCG|CCG
AAAAAAT	176286	176326	109582	109695	109588	109591	109613	NonSynonymous	V|V|V|V|V|V|E	GTA|GTA|GTA|GTA|GTA|GTA|GAA
CCACCCC	181625	181665	114921	115034	114927	114930	114952	NonSynonymous	T|T|N|T|T|T|T	ACC|ACC|AAC|ACC|ACC|ACC|ACC
GGGGGAG	182166	182206	115462	115575	115478	115471	115493	Intergenic Region
CCGCCCC	182564	182604	115860	115973	115876	115869	115891	NonSynonymous	V|V|V|V|V|V|F	GTC|GTC|GTC|GTC|GTC|GTC|TTC
GGGGGGT	182565	182605	115861	115974	115877	115870	115892	NonSynonymous	V|V|V|V|V|V|F	GTC|GTC|GTC|GTC|GTC|GTC|TTC
AAAAAAC	182570	182610	115866	115979	115882	115875	115897	Synonymous	G|G|G|G|G|G|G	GGC|GGC|GGC|GGC|GGC|GGC|GGC
AAAAAAC	182575	182615	115871	115984	115887	115880	115902	NonSynonymous	D|D|D|D|D|D|A	GAC|GAC|GAC|GAC|GAC|GAC|GCC
AAAAAAG	182880	182920	116176	116289	116192	116185	116207	NonSynonymous	K|K|K|K|K|K|E	AAA|AAA|AAA|AAA|AAA|AAA|GAA
GGGGGTG	182897	182937	116193	116306	116209	116202	116224	Synonymous	P|P|P|P|P|P|P	CCT|CCT|CCT|CCT|CCT|CCT|CCT
AAACAAA	184714	184754	118010	118123	118026	118019	118041	NonSynonymous	D|D|D|A|D|D|D	GAC|GAC|GAC|GCC|GAC|GAC|GAC
GGGGGGT	185462	185502	118758	118871	118774	118767	118789	Synonymous	I|I|I|I|I|I|I	ATC|ATC|ATC|ATC|ATC|ATC|ATC
GGGGGGT	185466	185506	118762	118875	118778	118771	118793	NonSynonymous	G|G|G|G|G|G|C	GGC|GGC|GGC|GGC|GGC|GGC|TGC
GGGGGTG	185474	185514	118770	118883	118786	118779	118801	Synonymous	I|I|I|I|I|I|I	ATT|ATT|ATT|ATT|ATT|ATT|ATT
GGGGGTG	185481	185521	118777	118890	118793	118786	118808	NonSynonymous	G|G|G|G|G|C|G	GGC|GGC|GGC|GGC|GGC|TGC|GGC
AAAAAGA	185497	185537	118793	118906	118809	118802	118824	NonSynonymous	E|E|E|E|E|G|E	GAG|GAG|GAG|GAG|GAG|GGG|GAG
TTTTTGT	185516	185556	118812	118925	118828	118821	118843	Synonymous	L|L|L|L|L|L|L	CTG|CTG|CTG|CTG|CTG|CTG|CTG
CCCCCTC	185848	185888	119144	119257	119160	119153	119175	Intergenic Region
AAAAAAT	187846	187886	121142	121255	121158	121151	121173	Synonymous	H|H|H|H|H|H|H	CAC|CAC|CAC|CAC|CAC|CAC|CAC
CCCCCCG	187851	187891	121147	121260	121163	121156	121178	NonSynonymous	D|D|D|D|D|D|H	GAT|GAT|GAT|GAT|GAT|GAT|CAT
GGGGGGT	187852	187892	121148	121261	121164	121157	121179	NonSynonymous	D|D|D|D|D|D|H	GAT|GAT|GAT|GAT|GAT|GAT|CAT
CCTCCCC	192044	192084	125340	125453	125356	125349	125371	Synonymous	W|W|W|W|W|W|W	TGG|TGG|TGG|TGG|TGG|TGG|TGG
AAAACAA	192591	192631	125887	126000	125903	125896	125918	NonSynonymous	T|T|T|T|P|T|T	ACC|ACC|ACC|ACC|CCC|ACC|ACC
GGGGGGT	194802	194842	128098	128211	128114	128107	128129	Pseudo Region
AAAAAAC	194813	194853	128109	128222	128125	128118	128140	Pseudo Region
CCCCCCA	195873	195913	129169	129362	129185	129178	129200	Pseudo Region
TTTTTGT	196503	196543	129799	129992	129815	129808	129830	NonSynonymous	Y|Y|Y|Y|Y|S|Y	TAC|TAC|TAC|TAC|TAC|TCC|TAC
AAAAAAT	196943	196983	130239	130432	130255	130248	130270	Synonymous	K|K|K|K|K|K|K	AAG|AAG|AAG|AAG|AAG|AAG|AAG
TTCTTTT	196944	196984	130240	130433	130256	130249	130271	NonSynonymous	D|D|G|D|D|D|E	GAT|GAT|GGT|GAT|GAT|GAT|GAA
TTTGTTT	197848	197888	131144	131337	131160	131153	131175	Synonymous	T|T|T|T|T|T|T	ACC|ACC|ACC|ACC|ACC|ACC|ACC
TTTGTTT	197858	197898	131154	131347	131170	131163	131185	NonSynonymous	K|K|K|T|K|K|K	AAA|AAA|AAA|ACA|AAA|AAA|AAA
AAAGAAA	198875	198915	132171	132373	132187	132180	132202	NonSynonymous	S|S|S|G|S|S|S	AGC|AGC|AGC|GGC|AGC|AGC|AGC
AAAGAAA	199526	199566	132822	133024	132838	132831	132853	NonSynonymous	N|N|N|D|N|N|N	AAT|AAT|AAT|GAT|AAT|AAT|AAT
CCCCCCG	200449	200489	133745	133947	133761	133754	133776	Intergenic Region
GGGGGGT	201595	201635	134891	135093	134907	134900	134922	Synonymous	R|R|R|R|R|R|R	CGC|CGC|CGC|CGC|CGC|CGC|CGC
GGTGGGG	203279	203319	136575	136777	136591	136584	136606	NonSynonymous	D|D|Y|D|D|D|D	GAT|GAT|TAT|GAT|GAT|GAT|GAT
AACAAAA	203288	203328	136584	136786	136600	136593	136615	NonSynonymous	T|T|P|T|T|T|T	ACC|ACC|CCC|ACC|ACC|ACC|ACC
TTTTTTG	204219	204259	137546	137717	137540	137524	137546	Pseudo Region
AAAAAGG	204223	204263	137550	137721	137544	137528	137550	Pseudo Region
AAAAAGA	204224	204264	137551	137722	137545	137529	137551	Pseudo Region
AAAAAAC	204230	204270	137557	137728	137551	137535	137557	Pseudo Region
TTTTTGT	204798	204838	138125	138296	138119	138103	138125	NonSynonymous	V|V|V|V|V|G|V	GTT|GTT|GTT|GTT|GTT|GGT|GTT
GGGGGAG	204814	204854	138141	138312	138135	138119	138141	Synonymous	Y|Y|Y|Y|Y|Y|Y	TAT|TAT|TAT|TAT|TAT|TAT|TAT
GGGGAGG	205014	205054	138341	138512	138335	138319	138341	NonSynonymous	G|G|G|G|D|G|G	GGC|GGC|GGC|GGC|GAC|GGC|GGC
TTGTTTT	205242	205282	138569	138740	138563	138547	138569	NonSynonymous	V|V|G|V|V|V|V	GTG|GTG|GGG|GTG|GTG|GTG|GTG
GGTGGGG	205259	205299	138586	138757	138580	138564	138586	NonSynonymous	V|V|F|V|V|V|V	GTT|GTT|TTT|GTT|GTT|GTT|GTT
TTTTGTT	206200	206240	139527	139698	139521	139505	139527	Intergenic Region
AAAACAA	206202	206242	139529	139700	139523	139507	139529	Intergenic Region
CCCTCCC	206204	206244	139531	139702	139525	139509	139531	Intergenic Region
TTTTCTT	206210	206250	139537	139708	139531	139515	139537	Intergenic Region
TTTTCTT	206223	206263	139550	139721	139544	139528	139550	Intergenic Region
AAACAAA	206244	206284	139571	139742	139565	139549	139571	Intergenic Region
GGGGTGG	206258	206298	139585	139756	139579	139563	139585	Intergenic Region
AAAATAA	206261	206301	139588	139759	139582	139566	139588	Intergenic Region
GGTGGGG	206263	206303	139590	139761	139584	139568	139590	Intergenic Region
GGGGGTG	206267	206307	139594	139765	139588	139572	139594	Intergenic Region
AATAAAA	206271	206311	139598	139769	139592	139576	139598	NonSynonymous	I|I|F|I|I|I|I	ATT|ATT|TTT|ATT|ATT|ATT|ATT
CCCCCCG	208186	208226	141513	141684	141507	141491	141513	NonSynonymous	V|V|V|V|V|V|L	GTA|GTA|GTA|GTA|GTA|GTA|CTA
GGGTGGG	209828	209868	143155	143326	143149	143133	143155	NonSynonymous	P|P|P|Q|P|P|P	CCA|CCA|CCA|CAA|CCA|CCA|CCA
AAAACAA	210670	210710	143997	144168	143991	143975	143997	NonSynonymous	V|V|V|V|G|V|V	GTA|GTA|GTA|GTA|GGA|GTA|GTA
TTTTGTT	210734	210774	144061	144232	144055	144039	144061	NonSynonymous	T|T|T|T|P|T|T	ACG|ACG|ACG|ACG|CCG|ACG|ACG
CCCCCCT	210746	210786	144073	144244	144067	144051	144073	NonSynonymous	D|D|D|D|D|D|N	GAT|GAT|GAT|GAT|GAT|GAT|AAT
TTTTTCT	211194	211234	144521	144692	144515	144499	144521	NonSynonymous	T|T|T|T|T|A|T	ACG|ACG|ACG|ACG|ACG|GCG|ACG
GGGGGGA	211675	211715	145002	145173	144996	144980	145002	Synonymous	S|S|S|S|S|S|S	TCC|TCC|TCC|TCC|TCC|TCC|TCC
AAAAAAG	213142	213182	146469	146640	146463	146447	146469	Synonymous	P|P|P|P|P|P|P	CCC|CCC|CCC|CCC|CCC|CCC|CCC
GGGGGCG	213156	213196	146483	146654	146477	146461	146483	NonSynonymous	Q|Q|Q|Q|Q|E|Q	CAG|CAG|CAG|CAG|CAG|GAG|CAG
TTTTTGT	213159	213199	146486	146657	146480	146464	146486	NonSynonymous	T|T|T|T|T|P|T	ACC|ACC|ACC|ACC|ACC|CCC|ACC
TTGTTTT	216571	216611	149898	150069	149930	149876	149898	NonSynonymous	T|T|P|T|T|T|T	ACC|ACC|CCC|ACC|ACC|ACC|ACC
GGTGGGG	216625	216665	149952	150123	149984	149930	149952	Intergenic Region
GGGGCGG	216642	216682	149969	150140	150001	149947	149969	Intergenic Region
TTGTTTT	218692	218732	152019	152190	152051	151997	152019	Intergenic Region
GGTGGGG	218708	218748	152035	152206	152067	152013	152035	Intergenic Region
AAAAAAG	218711	218751	152038	152209	152070	152016	152038	Intergenic Region
GGGGGGT	218718	218758	152045	152216	152077	152023	152045	Pseudo Region
GGGGGGT	220009	220049	153336	153507	153368	153314	153336	NonSynonymous	Q|Q|Q|Q|Q|Q|K	CAG|CAG|CAG|CAG|CAG|CAG|AAG
AATAAAA	220157	220197	153484	153655	153516	153462	153484	Synonymous	K|K|K|K|K|K|K	AAA|AAA|AAA|AAA|AAA|AAA|AAA
TTGTTTT	220185	220225	153512	153683	153544	153490	153512	NonSynonymous	H|H|P|H|H|H|H	CAC|CAC|CCC|CAC|CAC|CAC|CAC
AACAAAA	220224	220264	153551	153722	153583	153529	153551	NonSynonymous	L|L|R|L|L|L|L	CTG|CTG|CGG|CTG|CTG|CTG|CTG
GGAGGGG	221483	221523	154810	154981	154842	154788	154810	NonSynonymous	H|H|Y|H|H|H|H	CAT|CAT|TAT|CAT|CAT|CAT|CAT
CCCCCCG	222114	222154	155441	155612	155473	155419	155441	NonSynonymous	A|A|A|A|A|A|P	GCC|GCC|GCC|GCC|GCC|GCC|CCC
GGGGGGT	223928	223968	157255	157426	157287	157233	157255	NonSynonymous	G|G|G|G|G|G|V	GGC|GGC|GGC|GGC|GGC|GGC|GTC
AAAAAAC	223937	223977	157264	157435	157296	157242	157264	NonSynonymous	D|D|D|D|D|D|A	GAT|GAT|GAT|GAT|GAT|GAT|GCT
GGGGGGC	223969	224009	157296	157467	157328	157274	157296	NonSynonymous	G|G|G|G|G|G|R	GGC|GGC|GGC|GGC|GGC|GGC|CGC
CCACCCC	225399	225439	158726	158897	158758	158763	158726	NonSynonymous	Q|Q|K|Q|Q|Q|Q	CAA|CAA|AAA|CAA|CAA|CAA|CAA
CCCGCCC	225817	225857	159144	159315	159176	159181	159144	NonSynonymous	T|T|T|R|T|T|T	ACG|ACG|ACG|AGG|ACG|ACG|ACG
GGGGGGT	225824	225864	159151	159322	159183	159188	159151	Synonymous	A|A|A|A|A|A|A	GCG|GCG|GCG|GCG|GCG|GCG|GCG
AAAAAAC	225828	225868	159155	159326	159187	159192	159155	NonSynonymous	T|T|T|T|T|T|P	ACA|ACA|ACA|ACA|ACA|ACA|CCA
GGCGGGG	225834	225874	159161	159332	159193	159198	159161	NonSynonymous	D|D|H|D|D|D|D	GAC|GAC|CAC|GAC|GAC|GAC|GAC
TTTTTTC	226384	226424	159711	159882	159743	159748	159711	NonSynonymous	M|M|M|M|M|M|T	ATG|ATG|ATG|ATG|ATG|ATG|ACG
TTTTTTA	228006	228046	161333	161504	161365	161370	161333	Pseudo Region
TTTTTTC	228011	228051	161338	161509	161370	161375	161338	Pseudo Region
CCGCCCC	231415	231455	164742	164913	164774	164779	164742	Synonymous	G|G|G|G|G|G|G	GGC|GGC|GGA|GGC|GGC|GGC|GGA
CCACCCA	231418	231458	164745	164916	164777	164782	164745	Synonymous	K|K|K|K|K|K|K	AAA|AAA|AAA|AAA|AAA|AAA|AAA
AAAAAAG	232069	232109	165396	165567	165428	165433	165396	NonSynonymous	T|T|T|T|T|T|A	ACA|ACA|ACA|ACA|ACA|ACA|GCA
TTTTTTG	232076	232116	165403	165574	165435	165440	165403	NonSynonymous	V|V|V|V|V|V|G	GTT|GTT|GTT|GTT|GTT|GTT|GGT
CCCCCCA	233683	233723	167010	167181	167042	167047	167010	NonSynonymous	L|L|L|L|L|L|I	CTT|CTT|CTT|CTT|CTT|CTT|ATT
AAGAAAA	233887	233927	167214	167385	167246	167251	167214	NonSynonymous	M|M|V|M|M|M|M	ATG|ATG|GTG|ATG|ATG|ATG|ATG
GGGGTGG	234738	234778	168065	168236	168097	168102	168065	Intergenic Region
CCCCCCG	237419	237459	170746	170917	170778	170783	170746	Pseudo Region
CCCCCCA	237728	237768	171055	171226	171087	171092	171055	Pseudo Region
GGGGGTG	237848	237888	171175	171346	171207	171212	171175	Pseudo Region
TTTTTTG	239030	239070	172357	172528	172389	172394	172357	Intergenic Region
AAAAGAT	239166	239206	172493	172664	172525	172530	172493	NonSynonymous	E|E|E|E|G|E|V	GAG|GAG|GAG|GAG|GGG|GAG|GTG
GGGTGGG	240491	240531	173818	173989	173850	173855	173818	Synonymous	F|F|F|F|F|F|F	TTC|TTC|TTC|TTC|TTC|TTC|TTC
GGGGGGC	240589	240629	173916	174087	173948	173953	173916	Synonymous	A|A|A|A|A|A|A	GCC|GCC|GCC|GCC|GCC|GCC|GCC
GGGGGGA	241303	241343	174630	174801	174662	174667	174630	Synonymous	N|N|N|N|N|N|N	AAC|AAC|AAC|AAC|AAC|AAC|AAC
AAAAAAC	241307	241347	174634	174805	174666	174671	174634	NonSynonymous	T|T|T|T|T|T|P	ACC|ACC|ACC|ACC|ACC|ACC|CCC
CCACCCC	242134	242174	175461	175632	175493	175498	175461	Synonymous	N|N|N|N|N|N|N	AAC|AAC|AAC|AAC|AAC|AAC|AAC
CCCCCCT	242927	242967	176254	176425	176286	176291	176254	Intergenic Region
TTTTTTG	242931	242971	176258	176429	176290	176295	176258	Intergenic Region
AAAAAAC	242938	242978	176265	176436	176297	176302	176265	Pseudo Region
CCACCCC	243214	243254	176541	176712	176573	176578	176541	Pseudo Region
CCCCCCA	243224	243264	176551	176722	176583	176588	176551	Pseudo Region
GGGGTGG	244823	244863	178150	178321	178182	178187	178150	Intergenic Region
AAAAAGA	246252	246292	179579	179750	179611	179535	179498	Synonymous	P|P|P|P|P|P|P	CCC|CCC|CCC|CCC|CCC|CCC|CCC
CTTTTTT	246842	246882	180169	180340	180201	180125	180088	NonSynonymous	G|E|E|E|E|E|E	GGG|GAG|GAG|GAG|GAG|GAG|GAG
TTGTTTT	248239	248279	181566	181737	181598	181522	181485	NonSynonymous	F|F|V|F|F|F|F	TTT|TTT|GTT|TTT|TTT|TTT|TTT
CCACCCC	248245	248285	181572	181743	181604	181528	181491	NonSynonymous	R|R|S|R|R|R|R	CGC|CGC|AGC|CGC|CGC|CGC|CGC
CTCCCCC	248886	248926	182213	182384	182245	182169	182132	Synonymous	L|L|L|L|L|L|L	CTG|CTG|CTG|CTG|CTG|CTG|CTG
TTGTTTT	248924	248964	182251	182422	182283	182207	182170	NonSynonymous	V|V|G|V|V|V|V	GTC|GTC|GGC|GTC|GTC|GTC|GTC
AAAAAAG	250163	250203	183490	183661	183522	183446	183409	NonSynonymous	D|D|D|D|D|D|G	GAT|GAT|GAT|GAT|GAT|GAT|GGT
GGGGGGT	250709	250749	184036	184207	184068	183992	183955	Synonymous	H|H|H|H|H|H|H	CAC|CAC|CAC|CAC|CAC|CAC|CAC
GGGGGGT	251333	251373	184660	184831	184692	184616	184579	Synonymous	F|F|F|F|F|F|F	TTT|TTT|TTT|TTT|TTT|TTT|TTT
CCTCCCC	253192	253232	186519	186690	186551	186475	186438	NonSynonymous	P|P|S|P|P|P|P	CCC|CCC|TCC|CCC|CCC|CCC|CCC
CCGCCCC	253207	253247	186534	186705	186566	186490	186453	NonSynonymous	L|L|V|L|L|L|L	CTG|CTG|GTG|CTG|CTG|CTG|CTG
AAAAAAG	253211	253251	186538	186709	186570	186494	186457	NonSynonymous	E|E|E|E|E|E|G	GAA|GAA|GAA|GAA|GAA|GAA|GGA
TTTGTTT	258159	258199	191486	191657	191518	191442	191405	Intergenic Region
GGGGGTG	258174	258214	191501	191672	191533	191457	191420	Intergenic Region
TTTCTTT	258190	258230	191517	191688	191549	191473	191436	Intergenic Region
CCACCCC	259283	259323	192610	192781	192642	192566	192529	Intergenic Region
GGGTGGG	260016	260056	193343	193514	193375	193299	193262	NonSynonymous	V|V|V|L|V|V|V	GTA|GTA|GTA|TTA|GTA|GTA|GTA
AAAAAAG	260926	260966	194253	194424	194285	194209	194172	NonSynonymous	D|D|D|D|D|D|G	GAT|GAT|GAT|GAT|GAT|GAT|GGG
TTTTTTG	260927	260967	194254	194425	194286	194210	194173	Synonymous	G|G|G|G|G|G|G	GGC|GGC|GGG|GGC|GGC|GGC|GGC
CCGCCCC	260930	260970	194257	194428	194289	194213	194176	NonSynonymous	V|V|A|V|V|V|V	GTA|GTA|GCA|GTA|GTA|GTA|GTA
TTCTTTT	260932	260972	194259	194430	194291	194215	194178	NonSynonymous	V|V|A|V|V|V|V	GTA|GTA|GCA|GTA|GTA|GTA|GTA
TTTTCTT	260935	260975	194262	194433	194294	194218	194181	NonSynonymous	F|F|F|F|S|F|F	TTC|TTC|TTC|TTC|TCC|TTC|TTC
TTTTTCT	264161	264201	197488	197659	197520	197444	197407	NonSynonymous	W|W|W|W|W|R|L	TGG|TGG|TGG|TGG|TGG|CGG|TTG
GGGGGGT	264162	264202	197489	197660	197521	197445	197408	NonSynonymous	W|W|W|W|W|R|L	TGG|TGG|TGG|TGG|TGG|CGG|TTG
GGGGGGC	265085	265125	198412	198583	198444	198368	198331	NonSynonymous	V|V|V|V|V|V|L	GTA|GTA|GTA|GTA|GTA|GTA|CTA
TTTTTGT	265499	265539	198826	198997	198858	198782	198745	NonSynonymous	V|V|V|V|V|G|V	GTC|GTC|GTC|GTC|GTC|GGC|GTC
AAAAATA	265504	265544	198831	199002	198863	198787	198750	NonSynonymous	I|I|I|I|I|F|I	ATC|ATC|ATC|ATC|ATC|TTC|ATC
GGGGTGG	265520	265560	198847	199018	198879	198803	198766	NonSynonymous	G|G|G|G|V|G|G	GGC|GGC|GGC|GGC|GTC|GGC|GGC
CCCCCCA	267193	267233	200520	200691	200552	200476	200439	Pseudo Region
GGTGGGG	267713	267753	201040	201211	201072	200996	200959	Pseudo Region
TTCTTTT	268481	268521	201808	201979	201840	201764	201727	Pseudo Region
GGGGGGT	269097	269137	202424	202595	202456	202380	202343	Synonymous	A|A|A|A|A|A|A	GCG|GCG|GCG|GCG|GCG|GCG|GCG
TTTTTTG	269970	270010	203297	203468	203329	203253	203216	Synonymous	F|F|F|F|F|F|F	TTC|TTC|TTC|TTC|TTC|TTC|TTT
CCCCCCT	269973	270013	203300	203471	203332	203256	203219	Synonymous	V|V|V|V|V|V|V	GTC|GTC|GTC|GTC|GTC|GTC|GTT
CCCCCCT	269976	270016	203303	203474	203335	203259	203222	Synonymous	G|G|G|G|G|G|G	GGA|GGA|GGA|GGA|GGA|GGA|GGG
AAAAAAG	269979	270019	203306	203477	203338	203262	203225	Synonymous	K|K|K|K|K|K|K	AAA|AAA|AAA|AAA|AAA|AAA|AAA
TTTTTTG	270003	270043	203330	203501	203362	203286	203249	Synonymous	S|S|S|S|S|S|S	TCA|TCA|TCA|TCA|TCA|TCA|TCA
AAAAAAT	270644	270684	203971	204142	204003	203927	203890	Intergenic Region
CCCCCCG	271944	271984	205271	205442	205303	205227	205190	NonSynonymous	P|P|P|P|P|P|A	CCT|CCT|CCT|CCT|CCT|CCT|GCT
CCACCCC	273968	274008	207295	207466	207327	207251	207214	Pseudo Region
CCCGGCC	276044	276084	209371	209542	209417	209327	209290	Pseudo Region
TTGTCGG	276050	276090	209377	209548	209426	209333	209296	Pseudo Region
AAAAAGG	276051	276091	209378	209549	209427	209334	209297	Pseudo Region
AAAACAA	276052	276092	209379	209550	209428	209335	209298	Pseudo Region
TTTCCAA	276053	276093	209380	209551	209429	209336	209299	Pseudo Region
GGACCTT	276054	276094	209381	209552	209430	209337	209300	Pseudo Region
AAACCAA	276055	276095	209382	209553	209431	209338	209301	Pseudo Region
CCACCCC	276056	276096	209383	209554	209432	209339	209302	Pseudo Region
TTTTTTG	276632	276672	209959	210130	210008	209915	209878	Pseudo Region
GGGGGGC	276875	276915	210202	210373	210251	210158	210121	Pseudo Region
CCGCCCC	277931	277971	211258	211429	211307	211214	211177	NonSynonymous	A|A|G|A|A|A|A	GCT|GCT|GGT|GCT|GCT|GCT|GCT
TTTTTTG	278691	278731	212018	212189	212067	211974	211937	NonSynonymous	V|V|V|V|V|V|G	GTT|GTT|GTT|GTT|GTT|GTT|GGT
TTTTTTG	278698	278738	212025	212196	212074	211981	211944	Synonymous	T|T|T|T|T|T|T	ACC|ACC|ACC|ACC|ACC|ACC|ACC
GGGGGTG	279478	279518	212805	212976	212854	212761	212724	Synonymous	Y|Y|Y|Y|Y|Y|Y	TAT|TAT|TAT|TAT|TAT|TAT|TAT
AAAAAAG	280126	280166	213453	213624	213502	213409	213372	Intergenic Region
AAGAAAA	280631	280671	213958	214129	214007	213914	213877	NonSynonymous	T|T|A|T|T|T|T	ACG|ACG|GCG|ACG|ACG|ACG|ACG
CCCCCCA	282565	282605	215892	216063	215941	215848	215811	NonSynonymous	P|P|P|P|P|P|Q	CCA|CCA|CCA|CCA|CCA|CCA|CAA
GGCGGGG	283232	283272	216559	216730	216608	216515	216478	NonSynonymous	A|A|P|A|A|A|A	GCG|GCG|CCG|GCG|GCG|GCG|GCG
GGAGGGG	283941	283981	217268	217439	217317	217224	217187	NonSynonymous	R|R|H|R|R|R|R	CGT|CGT|CAT|CGT|CGT|CGT|CGT
TTCTTTT	284105	284145	217432	217603	217481	217388	217351	NonSynonymous	*|*|R|*|*|*|*	TGA|TGA|CGA|TGA|TGA|TGA|TGA
GGGGGGT	284109	284149	217436	217607	217485	217392	217355	Intergenic Region
CCCCCCT	284136	284176	217463	217634	217512	217419	217382	Intergenic Region
CCCCCCT	284163	284203	217490	217661	217539	217446	217409	Intergenic Region
GGGGGGT	292899	292939	226226	226397	226275	226182	226145	Synonymous	L|L|L|L|L|L|L	TTA|TTA|TTA|TTA|TTA|TTA|TTA
CCCCTCC	300233	300274	227833	228040	227915	227806	227785	NonSynonymous	T|T|T|T|I|T|T	ACC|ACC|ACC|ACC|ATC|ACC|ACC
TTCTCTC	302914	302955	230514	230721	230596	230487	230466	NonSynonymous	M|M|V|M|V|M|V	ATG|ATG|GTG|ATG|GTG|ATG|GTG
GGCGGGG	302917	302958	230517	230724	230599	230490	230469	NonSynonymous	R|R|G|R|R|R|R	CGG|CGG|GGG|CGG|CGG|CGG|CGG
TTTTTTA	302920	302961	230520	230727	230602	230493	230472	NonSynonymous	R|R|R|R|R|R|W	AGG|AGG|AGG|AGG|AGG|AGG|TGG
AAGAAAA	303429	303470	231029	231236	231111	231002	230981	NonSynonymous	V|V|A|V|V|V|V	GTC|GTC|GCC|GTC|GTC|GTC|GTC
TTCTTTT	303435	303476	231035	231242	231117	231008	230987	NonSynonymous	Q|Q|R|Q|Q|Q|Q	CAG|CAG|CGG|CAG|CAG|CAG|CAG
AACAAAA	303471	303512	231071	231278	231153	231044	231023	NonSynonymous	L|L|W|L|L|L|L	TTG|TTG|TGG|TTG|TTG|TTG|TTG
AACAAAA	303476	303517	231076	231283	231158	231049	231028	Synonymous	M|M|M|M|M|M|M	ATG|ATG|ATG|ATG|ATG|ATG|ATG
AACAAAA	303480	303521	231080	231287	231162	231053	231032	NonSynonymous	L|L|W|L|L|L|L	TTG|TTG|TGG|TTG|TTG|TTG|TTG
TTTTTTC	305388	305429	232988	233195	233070	232961	232940	NonSynonymous	T|T|T|T|T|T|A	ACC|ACC|ACC|ACC|ACC|ACC|GCC
CCCCCCA	305749	305790	233349	233556	233431	233322	233301	Synonymous	S|S|S|S|S|S|S	TCG|TCG|TCG|TCG|TCG|TCG|TCG
TTTTTTG	308439	308473	236032	236239	236114	236005	235984	NonSynonymous	Y|Y|Y|H|Y|Y|S	TAC|TAC|TAC|CAC|TAC|TAC|TCC
AAAGAAA	308440	308474	236033	236240	236115	236006	235985	NonSynonymous	Y|Y|Y|H|Y|Y|S	TAC|TAC|TAC|CAC|TAC|TAC|TCC
TTCTTCT	308446	308480	236039	236246	236121	236012	235991	NonSynonymous	T|T|A|T|T|A|T	ACG|ACG|GCG|ACG|ACG|GCG|ACG
GGGGGCG	308454	308488	236047	236254	236129	236020	235999	NonSynonymous	S|S|S|S|S|W|S	TCG|TCG|TCG|TCG|TCG|TGG|TCG
AAAAAAC	308472	308506	236065	236272	236147	236038	236017	NonSynonymous	V|V|V|V|V|V|G	GTT|GTT|GTT|GTT|GTT|GTT|GGT
CTTTTTT	314728	314762	242369	242528	242403	242353	242312	Intergenic Region
CCGCCCC	316248	316282	243889	244048	243923	243873	243832	NonSynonymous	Q|Q|E|Q|Q|Q|Q	CAA|CAA|GAA|CAA|CAA|CAA|CAA
AACAAAA	316252	316286	243893	244052	243927	243877	243836	NonSynonymous	Q|Q|P|Q|Q|Q|Q	CAG|CAG|CCG|CAG|CAG|CAG|CAG
GGGGGGT	318012	318046	245653	245812	245687	245637	245596	Intergenic Region
TTTTTTA	318020	318054	245661	245820	245695	245645	245604	Intergenic Region
TTTTTTG	321764	321798	249405	249564	249439	249389	249348	NonSynonymous	V|V|V|V|V|V|G	GTT|GTT|GTT|GTT|GTT|GTT|GGT
TCCCCCC	321768	321802	249409	249568	249443	249393	249352	Synonymous	T|T|T|T|T|T|T	ACG|ACG|ACG|ACG|ACG|ACG|ACG
AAAAAAG	321794	321828	249435	249594	249469	249419	249378	NonSynonymous	E|E|E|E|E|E|G	GAG|GAG|GAG|GAG|GAG|GAG|GGG
CCCCCCT	323155	323189	250796	250955	250830	250780	250739	Pseudo Region
TTTTTTG	323196	323230	250837	250996	250871	250821	250780	Pseudo Region
CCCCCCA	323197	323231	250838	250997	250872	250822	250781	Pseudo Region
AAAAAAT	329974	330008	257615	257774	257649	257599	257558	NonSynonymous	D|D|D|D|D|D|V	GAT|GAT|GAT|GAT|GAT|GAT|GTT
AAAAAAG	329980	330014	257621	257780	257655	257605	257564	NonSynonymous	E|E|E|E|E|E|G	GAG|GAG|GAG|GAG|GAG|GAG|GGG
GGGGGGT	330975	331009	258616	258775	258650	258600	258559	Synonymous	L|L|L|L|L|L|L	TTA|TTA|TTA|TTA|TTA|TTA|TTA
TAAAAAA	338428	338462	266069	266228	266103	266053	266012	Intergenic Region
TTTTTTG	344547	344581	272188	272347	272222	272172	272131	Intergenic Region
CCCCCCA	344550	344584	272191	272350	272225	272175	272134	Intergenic Region
AAAAAAG	346332	346366	273973	274132	274007	273957	273916	Synonymous	L|L|L|L|L|L|L	CTG|CTG|CTG|CTG|CTG|CTG|CTG
GGGGGGT	346338	346372	273979	274138	274013	273963	273922	Synonymous	N|N|N|N|N|N|N	AAT|AAT|AAT|AAT|AAT|AAT|AAT
CCCCCCA	349102	349136	276743	276902	276777	276727	276686	Pseudo Region
CCCCCCA	349110	349144	276751	276910	276785	276735	276694	Pseudo Region
TTTTTTC	349652	349686	277293	277452	277327	277277	277236	Pseudo Region
GGTGGGG	356072	356106	283713	283872	283747	283697	283656	Synonymous	T|T|T|T|T|T|T	ACC|ACC|ACC|ACC|ACC|ACC|ACC
TTGTTTT	357727	357761	285368	285527	285402	285352	285311	NonSynonymous	K|K|Q|K|K|K|K	AAA|AAA|CAA|AAA|AAA|AAA|AAA
AATAAAA	357762	357796	285403	285562	285437	285387	285346	NonSynonymous	V|V|E|V|V|V|V	GTA|GTA|GAA|GTA|GTA|GTA|GTA
CCACCCC	360648	360682	288289	288448	288323	288273	288232	NonSynonymous	D|D|Y|D|D|D|D	GAC|GAC|TAC|GAC|GAC|GAC|GAC
AAAAAAC	361510	361544	289151	289310	289185	289135	289094	Synonymous	N|N|N|N|N|N|N	AAT|AAT|AAT|AAT|AAT|AAT|AAT
GGGGGGT	361525	361559	289166	289325	289200	289150	289109	Synonymous	Y|Y|Y|Y|Y|Y|Y	TAC|TAC|TAC|TAC|TAC|TAC|TAC
GGCGGGG	362465	362499	290106	290265	290140	290090	290049	NonSynonymous	V|V|L|V|V|V|V	GTG|GTG|CTG|GTG|GTG|GTG|GTG
AAAAAAT	362567	362601	290208	290367	290242	290192	290151	NonSynonymous	S|S|S|S|S|S|C	AGC|AGC|AGC|AGC|AGC|AGC|TGC
TTTTTTG	362574	362608	290215	290374	290249	290199	290158	NonSynonymous	V|V|V|V|V|V|G	GTG|GTG|GTG|GTG|GTG|GTG|GGG
CCCCCCT	365370	365404	293011	293170	293045	292995	292954	NonSynonymous	A|A|A|A|A|A|V	GCT|GCT|GCT|GCT|GCT|GCT|GTT
AAAAAAG	365372	365406	293013	293172	293047	292997	292956	NonSynonymous	I|I|I|I|I|I|V	ATC|ATC|ATC|ATC|ATC|ATC|GTC
CCACCCC	365433	365467	293074	293233	293108	293058	293017	NonSynonymous	A|A|E|A|A|A|A	GCG|GCG|GAG|GCG|GCG|GCG|GCG
TTTCTTT	366251	366285	293892	294051	293926	293876	293835	NonSynonymous	V|V|V|A|V|V|V	GTC|GTC|GTC|GCC|GTC|GTC|GTC
TTTTTTC	367332	367366	294973	295132	295007	294957	294916	Synonymous	D|D|D|D|D|D|D	GAT|GAT|GAT|GAT|GAT|GAT|GAT
CCCACCC	368356	368390	295997	296156	296031	295981	295940	NonSynonymous	Q|Q|Q|K|Q|Q|Q	CAA|CAA|CAA|AAA|CAA|CAA|CAA
CCACCCC	368383	368417	296024	296183	296058	296008	295967	NonSynonymous	Q|Q|K|Q|Q|Q|Q	CAA|CAA|AAA|CAA|CAA|CAA|CAA
TTCTTTT	370080	370114	297721	297880	297755	297705	297664	Synonymous	L|L|L|L|L|L|L	TTG|TTG|CTG|TTG|TTG|TTG|TTG
AAAAACA	370408	370442	298049	298208	298083	298033	297992	Intergenic Region
GGAGGGG	371806	371840	299447	299606	299481	299431	299390	Intergenic Region
TTTTCCC	372018	372052	299659	299818	299693	299643	299602	NonSynonymous	E|E|E|E|G|G|G	GAG|GAG|GAG|GAG|GGG|GGG|GGG
TTGTTTT	373578	373612	301219	301378	301253	301203	301162	NonSynonymous	T|T|P|T|T|T|T	ACC|ACC|CCC|ACC|ACC|ACC|ACC
TTGTTTT	373581	373615	301222	301381	301256	301206	301165	NonSynonymous	T|T|P|T|T|T|T	ACC|ACC|CCC|ACC|ACC|ACC|ACC
GGGGGGT	373598	373632	301239	301398	301273	301223	301182	Intergenic Region
AAAAAGA	373786	373820	301427	301586	301461	301411	301370	Intergenic Region
CCCCCCA	373916	373950	301557	301716	301591	301541	301500	NonSynonymous	Q|Q|Q|Q|Q|Q|K	CAA|CAA|CAA|CAA|CAA|CAA|AAA
AAAGAAA	376007	376041	303648	303807	303682	303632	303591	NonSynonymous	S|S|S|G|S|S|S	AGC|AGC|AGC|GGC|AGC|AGC|AGC
CTTTTTT	376983	377017	304624	304783	304658	304608	304567	NonSynonymous	P|L|L|L|L|L|L	CCG|CTG|CTG|CTG|CTG|CTG|CTG
AAGAAAA	378236	378270	305877	306036	305911	305861	305820	NonSynonymous	S|S|G|S|S|S|S	AGC|AGC|GGC|AGC|AGC|AGC|AGC
AAAAAAG	378748	378782	306389	306548	306423	306373	306332	Synonymous	R|R|R|R|R|R|R	CGT|CGT|CGT|CGT|CGT|CGT|CGT
GGGGAGG	383238	383272	310879	311038	310913	310863	310822	Pseudo Region
CCCGCCC	384267	384301	311908	312067	311942	311892	311851	NonSynonymous	A|A|A|G|A|A|A	GCG|GCG|GCG|GGG|GCG|GCG|GCG
CCGCCCC	385500	385534	313141	313300	313175	313125	313084	Synonymous	A|A|A|A|A|A|A	GCC|GCC|GCC|GCC|GCC|GCC|GCC
AAAAAAG	385996	386030	313637	313796	313671	313621	313580	NonSynonymous	I|I|I|I|I|I|V	ATT|ATT|ATT|ATT|ATT|ATT|GTT
CCCCCAC	386006	386040	313647	313806	313681	313631	313590	NonSynonymous	T|T|T|T|T|N|T	ACT|ACT|ACT|ACT|ACT|AAT|ACT
CCCCCCA	388485	388519	316126	316285	316160	316110	316069	NonSynonymous	Q|Q|Q|Q|Q|Q|K	CAG|CAG|CAG|CAG|CAG|CAG|AAG
CCCCCCA	388500	388534	316141	316300	316175	316125	316084	NonSynonymous	Q|Q|Q|Q|Q|Q|K	CAG|CAG|CAG|CAG|CAG|CAG|AAG
GGGGGGC	389204	389238	316845	317004	316879	316829	316788	NonSynonymous	V|V|V|V|V|V|L	GTC|GTC|GTC|GTC|GTC|GTC|CTC
TTATTTT	390360	390394	318001	318160	318035	317985	317944	Synonymous	Q|Q|Q|Q|Q|Q|Q	CAA|CAA|CAA|CAA|CAA|CAA|CAA
CCACCCC	390442	390476	318083	318242	318117	318067	318026	NonSynonymous	L|L|I|L|L|L|L	CTC|CTC|ATC|CTC|CTC|CTC|CTC
TTGTTTT	390451	390485	318092	318251	318126	318076	318035	NonSynonymous	Y|Y|D|Y|Y|Y|Y	TAC|TAC|GAC|TAC|TAC|TAC|TAC
TTTTTTC	391203	391237	318844	319003	318878	318828	318787	Synonymous	R|R|R|R|R|R|R	CGT|CGT|CGT|CGT|CGT|CGT|CGT
AAAAAAT	393504	393538	321145	321304	321179	321129	321088	Pseudo Region
AAAAAAC	393516	393550	321157	321316	321191	321141	321100	Pseudo Region
TTTTTGT	394338	394372	321979	322138	322013	321963	321922	NonSynonymous	V|V|V|V|V|G|V	GTG|GTG|GTG|GTG|GTG|GGG|GTG
CCCCCGC	394340	394374	321981	322140	322015	321965	321924	NonSynonymous	R|R|R|R|R|G|R	CGT|CGT|CGT|CGT|CGT|GGT|CGT
AAGAAAA	394737	394771	322378	322537	322412	322362	322321	NonSynonymous	E|E|G|E|E|E|E	GAA|GAA|GGA|GAA|GAA|GAA|GAA
AAAAAAG	394746	394780	322387	322546	322421	322371	322330	NonSynonymous	Q|Q|Q|Q|Q|Q|R	CAG|CAG|CAG|CAG|CAG|CAG|CGG
TTTTTTG	395454	395488	323095	323254	323129	323079	323038	Intergenic Region
AAAAAAT	395461	395495	323102	323261	323136	323086	323045	Intergenic Region
TTTTTTC	396023	396057	323664	323823	323698	323648	323607	Pseudo Region
CCCCCCT	399597	399631	327269	327397	327272	327222	327214	Synonymous	V|V|V|V|V|V|V	GTG|GTG|GTG|GTG|GTG|GTG|GTG
TTTTTTG	399950	399984	327622	327750	327625	327575	327567	NonSynonymous	V|V|V|V|V|V|G	GTT|GTT|GTT|GTT|GTT|GTT|GGT
CCGCCCC	399957	399991	327629	327757	327632	327582	327574	Synonymous	T|T|T|T|T|T|T	ACC|ACC|ACC|ACC|ACC|ACC|ACC
CCCCCCA	399966	400000	327638	327766	327641	327591	327583	Synonymous	T|T|T|T|T|T|T	ACC|ACC|ACC|ACC|ACC|ACC|ACC
TTTGTTT	400859	400893	328531	328659	328534	328484	328476	NonSynonymous	V|V|V|G|V|V|V	GTG|GTG|GTG|GGG|GTG|GTG|GTG
GGGGGGA	400861	400895	328533	328661	328536	328486	328478	NonSynonymous	E|E|E|E|E|E|K	GAA|GAA|GAA|GAA|GAA|GAA|AAA
AAAAAGA	402470	402504	330142	330270	330145	330095	330087	NonSynonymous	D|D|D|D|D|G|D	GAT|GAT|GAT|GAT|GAT|GGT|GAT
AAAAAAG	403475	403509	331147	331275	331150	331100	331092	NonSynonymous	Q|Q|Q|Q|Q|Q|R	CAG|CAG|CAG|CAG|CAG|CAG|CGG
TTTTTTA	404151	404185	331823	331951	331826	331776	331768	Synonymous	M|M|M|M|M|M|M	ATG|ATG|ATG|ATG|ATG|ATG|ATG
TTCTTTT	404414	404448	332086	332214	332089	332039	332031	NonSynonymous	L|L|P|L|L|L|L	CTC|CTC|CCC|CTC|CTC|CTC|CTC
AACAAAA	404453	404487	332125	332253	332128	332078	332070	NonSynonymous	Q|Q|P|Q|Q|Q|Q	CAG|CAG|CCG|CAG|CAG|CAG|CAG
AACAAAA	404470	404504	332142	332270	332145	332095	332087	NonSynonymous	T|T|P|T|T|T|T	ACC|ACC|CCC|ACC|ACC|ACC|ACC
TTCTTTT	405140	405174	332812	332940	332815	332765	332757	NonSynonymous	M|M|T|M|M|M|M	ATG|ATG|ACG|ATG|ATG|ATG|ATG
AAAAAAC	407235	407269	334907	335035	334910	334860	334852	Pseudo Region
CCCCCCG	407242	407276	334914	335042	334917	334867	334859	Pseudo Region
GGCGGGG	408778	408812	336450	336578	336453	336403	336395	Pseudo Region
GGTGGGG	408783	408817	336455	336583	336458	336408	336400	Pseudo Region
CCACCCC	408791	408825	336463	336591	336466	336416	336408	Pseudo Region
CCACCCC	409746	409780	337418	337546	337421	337371	337363	Pseudo Region
AAGAAAA	411012	411046	338684	338860	338687	338637	338629	Pseudo Region
AATAAAA	411456	411490	339128	339304	339131	339081	339073	Pseudo Region
CCCCCCA	411530	411564	339202	339378	339205	339155	339147	Pseudo Region
TTTTATT	411541	411575	339213	339389	339216	339166	339158	Pseudo Region
TTTTCTT	411547	411581	339219	339395	339222	339172	339164	Pseudo Region
AAAAAGA	412099	412133	339771	339947	339774	339724	339716	Pseudo Region
AAAAAAG	413622	413656	341294	341470	341297	341247	341239	Pseudo Region
CCCCCAC	413632	413666	341304	341480	341307	341257	341249	Pseudo Region
CCCCCCA	413704	413738	341376	341552	341379	341329	341321	Pseudo Region
GGGGGGT	416303	416337	343975	344151	343978	343928	343920	Pseudo Region
TTGTTTT	417074	417108	344746	344922	344749	344699	344691	Pseudo Region
TTGTTTT	417080	417114	344752	344928	344755	344705	344697	Pseudo Region
AAGAAAA	417118	417152	344790	344966	344793	344743	344735	Pseudo Region
AAAAAAG	418465	418499	346137	346313	346140	346090	346082	Pseudo Region
CCGCCCC	420729	420763	348401	348577	348404	348354	348346	Synonymous	Q|Q|Q|Q|Q|Q|Q	CAG|CAG|CAG|CAG|CAG|CAG|CAG
GGGGGGT	421687	421721	349359	349535	349362	349312	349304	NonSynonymous	G|G|G|G|G|G|C	GGT|GGT|GGT|GGT|GGT|GGT|TGT
TTTTTTC	423179	423213	350851	351027	350854	350804	350796	NonSynonymous	F|F|F|F|F|F|S	TTC|TTC|TTC|TTC|TTC|TTC|TCC
GGGGGGC	423385	423419	351057	351233	351060	351010	351002	NonSynonymous	A|A|A|A|A|A|P	GCT|GCT|GCT|GCT|GCT|GCT|CCT
AAAAAAC	423391	423425	351063	351239	351066	351016	351008	NonSynonymous	I|I|I|I|I|I|L	ATT|ATT|ATT|ATT|ATT|ATT|CTT
GGGGGGT	423394	423428	351066	351242	351069	351019	351011	NonSynonymous	E|E|E|E|E|E|*	GAG|GAG|GAG|GAG|GAG|GAG|TAG
CCCCCCA	424530	424564	352202	352378	352205	352155	352147	Intergenic Region
TTTTCTT	425113	425147	352785	352961	352788	352738	352730	NonSynonymous	D|D|D|D|G|D|D	GAT|GAT|GAT|GAT|GGT|GAT|GAT
GGGGGTG	425365	425399	353037	353213	353040	352990	352982	NonSynonymous	T|T|T|T|T|K|T	ACG|ACG|ACG|ACG|ACG|AAG|ACG
AAAAACA	425384	425418	353056	353232	353059	353009	353001	NonSynonymous	S|S|S|S|S|A|S	TCA|TCA|TCA|TCA|TCA|GCA|TCA
GGTGGGG	426691	426725	354363	354539	354366	354316	354308	Intergenic Region
AACAAAA	426701	426735	354373	354549	354376	354326	354318	Intergenic Region
CCACCCC	427232	427266	354904	355080	354907	354857	354849	NonSynonymous	T|T|N|T|T|T|T	ACT|ACT|AAT|ACT|ACT|ACT|ACT
AAAAAAC	428275	428309	355947	356123	355950	355900	355892	NonSynonymous	S|S|S|S|S|S|R	AGC|AGC|AGC|AGC|AGC|AGC|CGC
TTTTTGT	428574	428608	356246	356422	356249	356199	356191	Synonymous	F|F|F|F|F|F|F	TTT|TTT|TTT|TTT|TTT|TTT|TTT
AAAAATA	428578	428612	356250	356426	356253	356203	356195	NonSynonymous	I|I|I|I|I|F|I	ATT|ATT|ATT|ATT|ATT|TTT|ATT
AATAAAA	428740	428774	356412	356588	356415	356365	356357	NonSynonymous	I|I|F|I|I|I|I	ATT|ATT|TTT|ATT|ATT|ATT|ATT
AAAACAA	428948	428982	356620	356796	356623	356573	356565	NonSynonymous	L|L|L|L|V|L|L	TTA|TTA|TTA|TTA|GTA|TTA|TTA
TTTTTTC	428969	429003	356641	356817	356644	356594	356586	NonSynonymous	T|T|T|T|T|T|A	ACC|ACC|ACC|ACC|ACC|ACC|GCC
GGGGGGC	431554	431588	359253	359402	359229	359179	359171	Synonymous	G|G|G|G|G|G|G	GGC|GGC|GGC|GGC|GGC|GGC|GGC
TTTTTTG	431557	431591	359256	359405	359232	359182	359174	Synonymous	P|P|P|P|P|P|P	CCC|CCC|CCC|CCC|CCC|CCC|CCG
AAAAAAC	433653	433687	361352	361501	361328	361278	361270	NonSynonymous	L|L|L|L|L|L|G	CTG|CTG|CTG|CTG|CTG|CTG|GGG
GGGGGGC	433654	433688	361353	361502	361329	361279	361271	NonSynonymous	L|L|L|L|L|L|G	CTG|CTG|CTG|CTG|CTG|CTG|GGG
GGGGGGT	433663	433697	361362	361511	361338	361288	361280	NonSynonymous	Q|Q|Q|Q|Q|Q|K	CAA|CAA|CAA|CAA|CAA|CAA|AAA
GGGGGGC	433871	433905	361570	361719	361546	361496	361488	Synonymous	G|G|G|G|G|G|G	GGC|GGC|GGC|GGC|GGC|GGC|GGC
GGGGGGC	433874	433908	361573	361722	361549	361499	361491	Synonymous	G|G|G|G|G|G|G	GGC|GGC|GGC|GGC|GGC|GGC|GGG
CCACCCC	434723	434757	362422	362571	362398	362348	362340	Synonymous	P|P|P|P|P|P|P	CCA|CCA|CCA|CCA|CCA|CCA|CCA
GGCGGGG	434745	434779	362444	362593	362420	362370	362362	NonSynonymous	G|G|R|G|G|G|G	GGT|GGT|CGT|GGT|GGT|GGT|GGT
TTTTTTG	436156	436190	363855	364004	363831	363781	363773	NonSynonymous	V|V|V|V|V|V|G	GTG|GTG|GTG|GTG|GTG|GTG|GGG
TTTCTTT	437066	437100	364765	364914	364741	364691	364683	NonSynonymous	L|L|L|P|L|L|L	CTC|CTC|CTC|CCC|CTC|CTC|CTC
AGAAAAA	437866	437900	365565	365714	365541	365491	365483	NonSynonymous	I|T|I|I|I|I|I	ATC|ACC|ATC|ATC|ATC|ATC|ATC
AAAAAAG	437887	437921	365586	365735	365562	365512	365504	Intergenic Region
ATTTTTT	438008	438042	365707	365856	365683	365633	365625	NonSynonymous	C|S|S|S|S|S|S	TGT|AGT|AGT|AGT|AGT|AGT|AGT
CCCCCCA	438816	438850	366515	366664	366491	366441	366433	Synonymous	G|G|G|G|G|G|G	GGA|GGA|GGA|GGA|GGA|GGA|GGA
GGGGGGC	439043	439077	366742	366891	366718	366668	366660	NonSynonymous	L|L|L|L|L|L|V	CTG|CTG|CTG|CTG|CTG|CTG|GTG
AAAAAAG	439045	439079	366744	366893	366720	366670	366662	NonSynonymous	V|V|V|V|V|V|A	GTG|GTG|GTG|GTG|GTG|GTG|GCG
AAAAAAT	439050	439084	366749	366898	366725	366675	366667	Synonymous	V|V|V|V|V|V|V	GTG|GTG|GTG|GTG|GTG|GTG|GTG
CCCCCCG	439675	439709	367374	367523	367350	367300	367292	Pseudo Region
GGGGGGC	440192	440226	367891	368040	367867	367817	367809	Pseudo Region
CCGCCCC	440193	440227	367892	368041	367868	367818	367810	Pseudo Region
AAGAAAA	440202	440236	367901	368050	367877	367827	367819	Pseudo Region
CCCCCCG	440559	440593	368258	368407	368234	368184	368176	Pseudo Region
TTGTTTT	440562	440596	368261	368410	368237	368187	368179	Pseudo Region
TTGTTTT	440579	440613	368278	368427	368254	368204	368196	Pseudo Region
GGGGGGT	440705	440739	368404	368553	368380	368330	368322	Intergenic Region
AAAAAAC	441587	441621	369286	369435	369262	369212	369204	NonSynonymous	E|E|E|E|E|E|A	GAG|GAG|GAG|GAG|GAG|GAG|GCG
GGGGGGT	441597	441631	369296	369445	369272	369222	369214	Synonymous	N|N|N|N|N|N|N	AAT|AAT|AAT|AAT|AAT|AAT|AAT
TTTTTGT	441761	441795	369460	369609	369436	369386	369378	NonSynonymous	L|L|L|L|L|R|L	CTG|CTG|CTG|CTG|CTG|CGG|CTG
GGGGGCG	441764	441798	369463	369612	369439	369389	369381	NonSynonymous	R|R|R|R|R|P|R	CGC|CGC|CGC|CGC|CGC|CCC|CGC
CCCCCCG	442647	442681	370346	370495	370322	370272	370264	NonSynonymous	A|A|A|A|A|A|G	GCG|GCG|GCG|GCG|GCG|GCG|GGG
TTTGTTT	447265	447299	374964	375113	374940	374890	374882	NonSynonymous	V|V|V|G|V|V|V	GTA|GTA|GTA|GGA|GTA|GTA|GTA
TTCTTTT	447535	447569	375234	375383	375210	375160	375152	NonSynonymous	V|V|A|V|V|V|V	GTC|GTC|GCC|GTC|GTC|GTC|GTC
AACAAAA	447537	447571	375236	375385	375212	375162	375154	NonSynonymous	T|T|P|T|T|T|T	ACC|ACC|CCC|ACC|ACC|ACC|ACC
GGTGGGG	448733	448767	376432	376581	376408	376358	376350	Intergenic Region
CCCCCGT	448938	448972	376637	376786	376613	376563	376555	Pseudo Region
GAAAAAA	449853	449887	377552	377701	377528	377478	377470	Synonymous	P|P|P|P|P|P|P	CCA|CCA|CCA|CCA|CCA|CCA|CCA
GGGGGCG	450512	450546	378211	378360	378187	378137	378129	NonSynonymous	R|R|R|R|R|P|R	CGC|CGC|CGC|CGC|CGC|CCC|CGC
GGAGGGG	452533	452567	380232	380381	380208	380158	380150	NonSynonymous	S|S|F|S|S|S|S	TCC|TCC|TTC|TCC|TCC|TCC|TCC
TTTTGTT	453302	453336	381001	381150	380977	380927	380919	NonSynonymous	T|T|T|T|P|T|T	ACC|ACC|ACC|ACC|CCC|ACC|ACC
CCCCCCA	453757	453791	381456	381605	381432	381382	381374	Intergenic Region
CCCCCCG	454393	454427	382092	382241	382068	382018	382010	Pseudo Region
TTTTTTC	455702	455736	383401	383550	383377	383327	383319	Pseudo Region
TTTTTTG	458242	458276	385941	386115	385917	385867	385859	Pseudo Region
AAAAAGA	458249	458283	385948	386122	385924	385874	385866	Pseudo Region
AAAAAAT	461399	461433	389098	389272	389074	389024	389016	Intergenic Region
AAATAAA	461413	461447	389112	389286	389088	389038	389030	Intergenic Region
CCTCCCC	461418	461452	389117	389291	389093	389043	389035	Intergenic Region
TTTTTGT	461424	461458	389123	389297	389099	389049	389041	Intergenic Region
CCCCCTC	461429	461463	389128	389302	389104	389054	389046	Intergenic Region
GGGTGGG	461450	461484	389149	389323	389125	389075	389067	Intergenic Region
CCCCCCG	461469	461503	389168	389342	389144	389094	389086	Intergenic Region
AAGAAAA	461492	461526	389191	389365	389167	389117	389109	Intergenic Region
TTGTTTT	461503	461537	389202	389376	389178	389128	389120	Intergenic Region
GGGCGGG	461531	461565	389230	389404	389206	389156	389148	Intergenic Region
GGTGGGG	461532	461566	389231	389405	389207	389157	389149	Intergenic Region
CCCACCC	461554	461588	389253	389427	389229	389179	389171	Intergenic Region
AAAAAAT	461573	461607	389272	389446	389248	389198	389190	Intergenic Region
GGCGGGG	461575	461609	389274	389448	389250	389200	389192	Intergenic Region
TTGTTTT	461599	461633	389298	389472	389274	389224	389216	Intergenic Region
AAAAAAC	461607	461641	389306	389480	389282	389232	389224	NonSynonymous	L|L|L|L|L|L|*	TTA|TTA|TTA|TTA|TTA|TTA|TGA
CCACCCC	461629	461663	389328	389502	389304	389254	389246	NonSynonymous	V|V|F|V|V|V|V	GTT|GTT|TTT|GTT|GTT|GTT|GTT
TTCTCTT	461632	461666	389331	389505	389307	389257	389249	NonSynonymous	I|I|V|I|V|I|I	ATT|ATT|GTT|ATT|GTT|ATT|ATT
AACAAAA	464434	464468	392133	392307	392109	392059	392051	Synonymous	N|N|N|N|N|N|N	AAC|AAC|AAC|AAC|AAC|AAC|AAC
AACAAAA	464457	464491	392156	392330	392132	392082	392074	NonSynonymous	D|D|A|D|D|D|D	GAC|GAC|GCC|GAC|GAC|GAC|GAC
GGCGGGG	464464	464498	392163	392337	392139	392089	392081	Synonymous	R|R|R|R|R|R|R	CGT|CGT|CGT|CGT|CGT|CGT|CGT
GGTGGGG	466288	466322	393987	394161	393963	393913	393905	Synonymous	R|R|R|R|R|R|R	CGG|CGG|AGG|CGG|CGG|CGG|CGG
TTTTTTC	468047	468081	395746	395920	395722	395672	395664	NonSynonymous	T|T|T|T|T|T|A	ACG|ACG|ACG|ACG|ACG|ACG|GCG
AAAAAAT	468372	468406	396071	396245	396047	395997	395989	Intergenic Region
GGGGGGT	468379	468413	396078	396252	396054	396004	395996	Intergenic Region
GGTTTTT	471351	471385	399050	399224	399026	398976	398968	Synonymous	E|E|E|E|E|E|E	GAA|GAA|GAA|GAA|GAA|GAA|GAA
TTTTTTG	471815	471849	399514	399688	399490	399440	399432	NonSynonymous	V|V|V|V|V|V|G	GTT|GTT|GTT|GTT|GTT|GTT|GGT
GGGGGGT	471817	471851	399516	399690	399492	399442	399434	NonSynonymous	G|G|G|G|G|G|W	GGA|GGA|GGA|GGA|GGA|GGA|TGG
AAAAAAG	471819	471853	399518	399692	399494	399444	399436	NonSynonymous	T|T|T|T|T|T|N	ACC|ACC|ACC|ACC|ACC|ACC|AAC
CCCCCCA	471821	471855	399520	399694	399496	399446	399438	NonSynonymous	T|T|T|T|T|T|N	ACC|ACC|ACC|ACC|ACC|ACC|AAC
GGGGGGC	471830	471864	399529	399703	399505	399455	399447	NonSynonymous	R|R|R|R|R|R|P	CGA|CGA|CGA|CGA|CGA|CGA|CCA
CCCCCCA	473074	473108	400773	400947	400749	400699	400691	NonSynonymous	Q|Q|Q|Q|Q|Q|K	CAA|CAA|CAA|CAA|CAA|CAA|AAA
TTTTTTG	473107	473141	400806	400980	400782	400732	400724	NonSynonymous	F|F|F|F|F|F|V	TTT|TTT|TTT|TTT|TTT|TTT|GTT
AAGAAAA	475897	475931	403629	403770	403572	403522	403550	NonSynonymous	T|T|A|T|T|T|T	ACC|ACC|GCC|ACC|ACC|ACC|ACC
TTGTTTT	476772	476806	404504	404645	404447	404397	404425	NonSynonymous	V|V|G|V|V|V|V	GTC|GTC|GGC|GTC|GTC|GTC|GTC
CCCCCCG	477051	477085	404783	404924	404726	404676	404704	NonSynonymous	P|P|P|P|P|P|R	CCG|CCG|CCG|CCG|CCG|CCG|CGG
AACAAAA	480766	480800	408498	408657	408441	408391	408419	NonSynonymous	T|T|P|T|T|T|T	ACC|ACC|CCC|ACC|ACC|ACC|ACC
CCGCCCC	481687	481721	409419	409578	409362	409312	409340	NonSynonymous	P|P|R|P|P|P|P	CCG|CCG|CGG|CCG|CCG|CCG|CCG
TTATTTT	481693	481727	409425	409584	409368	409318	409346	NonSynonymous	I|I|K|I|I|I|I	ATC|ATC|AAA|ATC|ATC|ATC|ATC
CCACCCC	481694	481728	409426	409585	409369	409319	409347	Synonymous	K|K|K|K|K|K|K	AAA|AAA|AAA|AAA|AAA|AAA|AAA
CCGCCCC	481723	481757	409455	409614	409398	409348	409376	NonSynonymous	P|P|R|P|P|P|P	CCG|CCG|CGG|CCG|CCG|CCG|CCG
CCCCCCA	482159	482193	409891	410050	409834	409784	409812	Synonymous	F|F|F|F|F|F|F	TTT|TTT|TTT|TTT|TTT|TTT|TTT
CCCCCCT	482167	482201	409899	410058	409842	409792	409820	NonSynonymous	A|A|A|A|A|A|V	GCC|GCC|GCC|GCC|GCC|GCC|GTC
GGGGGGT	484383	484417	412115	412274	412058	412008	412036	NonSynonymous	A|A|A|A|A|A|S	GCG|GCG|GCG|GCG|GCG|GCG|TCG
GGCGGGG	484483	484517	412215	412374	412158	412108	412136	NonSynonymous	G|G|A|G|G|G|G	GGC|GGC|GCC|GGC|GGC|GGC|GGC
AGGGGGG	485855	485889	413587	413746	413530	413480	413508	Intergenic Region
CCCCCCA	485949	485983	413681	413840	413624	413574	413628	Intergenic Region
CCCCCCA	486641	486675	414373	414532	414316	414266	414320	Synonymous	Y|Y|Y|Y|Y|Y|Y	TAT|TAT|TAT|TAT|TAT|TAT|TAT
AAAGAAA	487883	487917	415615	415774	415558	415508	415562	Intergenic Region
AAACAAA	491834	491868	419566	419725	419509	419459	419513	NonSynonymous	N|N|N|T|N|N|N	AAC|AAC|AAC|ACC|AAC|AAC|AAC
TTTTTTC	492893	492927	420625	420784	420568	420518	420572	Synonymous	A|A|A|A|A|A|A	GCC|GCC|GCC|GCC|GCC|GCC|GCC
AAAAAAC	492929	492963	420661	420820	420604	420554	420608	Synonymous	S|S|S|S|S|S|S	TCG|TCG|TCG|TCG|TCG|TCG|TCG
CCCCCGC	493162	493196	420894	421053	420837	420787	420841	NonSynonymous	A|A|A|A|A|G|A	GCC|GCC|GCC|GCC|GCC|GGC|GCC
GGGGGTG	493182	493216	420914	421073	420857	420807	420861	NonSynonymous	V|V|V|V|V|L|V	GTG|GTG|GTG|GTG|GTG|TTG|GTG
CCCCCAC	494346	494380	422078	422237	422021	421971	422025	NonSynonymous	T|T|T|T|T|N|T	ACC|ACC|ACC|ACC|ACC|AAC|ACC
TTTTTCT	494349	494383	422081	422240	422024	421974	422028	NonSynonymous	L|L|L|L|L|P|L	CTG|CTG|CTG|CTG|CTG|CCG|CTG
GGGGGTG	494356	494390	422088	422247	422031	421981	422035	Synonymous	K|K|K|K|K|K|K	AAG|AAG|AAG|AAG|AAG|AAG|AAG
TTCTTTT	495553	495587	423285	423444	423228	423178	423232	Intergenic Region
AAAAAAC	495554	495588	423286	423445	423229	423179	423233	Intergenic Region
AAAAAAG	495606	495640	423338	423497	423281	423231	423285	Intergenic Region
CCTCCCC	496371	496405	424103	424262	424046	423996	424050	NonSynonymous	R|R|C|R|R|R|R	CGT|CGT|TGT|CGT|CGT|CGT|CGT
GGTGGGG	496421	496455	424153	424312	424096	424046	424100	Synonymous	L|L|L|L|L|L|L	TTA|TTA|TTA|TTA|TTA|TTA|TTA
GGTGGGG	496428	496462	424160	424319	424103	424053	424107	NonSynonymous	V|V|F|V|V|V|V	GTC|GTC|TTC|GTC|GTC|GTC|GTC
TTGTTTT	497844	497878	425576	425735	425519	425469	425523	NonSynonymous	D|D|A|D|D|D|D	GAC|GAC|GCC|GAC|GAC|GAC|GAC
TTTTTCT	498289	498323	426021	426180	425964	425914	425968	NonSynonymous	T|T|T|T|T|A|T	ACC|ACC|ACC|ACC|ACC|GCC|ACC
CCCCCCG	498834	498868	426566	426725	426509	426459	426513	NonSynonymous	R|R|R|R|R|R|P	CGC|CGC|CGC|CGC|CGC|CGC|CCC
TTTTTGT	500204	500238	427936	428095	427879	427829	427883	Intergenic Region
GGGGGGT	500211	500245	427943	428102	427886	427836	427890	Intergenic Region
AACAAAA	500261	500295	427993	428152	427936	427886	427940	Intergenic Region
TTGTTTT	501172	501206	428904	429063	428847	428797	428851	NonSynonymous	H|H|P|H|H|H|H	CAC|CAC|CCC|CAC|CAC|CAC|CAC
TTTTGTT	502046	502080	429778	429937	429721	429671	429725	NonSynonymous	T|T|T|T|P|T|T	ACC|ACC|ACC|ACC|CCC|ACC|ACC
TTTTTGT	502874	502908	430606	430765	430549	430499	430553	NonSynonymous	T|T|T|T|T|P|T	ACC|ACC|ACC|ACC|ACC|CCC|ACC
CCCCCAC	504393	504427	432125	432284	432068	432018	432072	Intergenic Region
AAATAAA	504409	504443	432141	432300	432084	432034	432088	Intergenic Region
GGGGTGG	504421	504455	432153	432312	432096	432046	432100	Intergenic Region
AAGAAAA	504423	504457	432155	432314	432098	432048	432102	Intergenic Region
AAATAAA	504454	504488	432186	432345	432129	432079	432133	Intergenic Region
GGGGCGG	504458	504492	432190	432349	432133	432083	432137	Intergenic Region
CCCACCG	504484	504518	432216	432375	432159	432109	432163	Intergenic Region
GGGGGTG	504497	504531	432229	432388	432172	432122	432176	Intergenic Region
CCACCCC	504526	504560	432258	432417	432201	432151	432205	Intergenic Region
GGGGGGC	506463	506497	434229	434354	434138	434088	434142	Pseudo Region
GGGGGGA	507855	507889	435621	435746	435530	435480	435534	NonSynonymous	E|E|E|E|E|E|K	GAG|GAG|GAG|GAG|GAG|GAG|AAG
TTTTTCT	510935	510969	438701	438826	438655	438560	438614	Intergenic Region
AAGAAAA	510979	511013	438745	438870	438699	438604	438658	Intergenic Region
TTTTTTG	510982	511016	438748	438873	438702	438607	438661	Intergenic Region
TTTTGTT	510985	511019	438751	438876	438705	438610	438664	Intergenic Region
CCACCCC	511009	511043	438775	438900	438729	438634	438688	Intergenic Region
GGGGAGG	511011	511045	438777	438902	438731	438636	438690	Intergenic Region
AAAAAAG	511017	511051	438783	438908	438737	438642	438696	Intergenic Region
AAAACAA	511021	511055	438787	438912	438741	438646	438700	Intergenic Region
GGGGTGG	511033	511067	438799	438924	438753	438658	438712	Intergenic Region
TTGTTTT	511038	511072	438804	438929	438758	438663	438717	Intergenic Region
TTGTTTT	511041	511075	438807	438932	438761	438666	438720	Intergenic Region
GGGGGGT	511057	511091	438823	438948	438777	438682	438736	Intergenic Region
CCTCCCC	511067	511101	438833	438958	438787	438692	438746	Intergenic Region
AAAAGAA	511070	511104	438836	438961	438790	438695	438749	Intergenic Region
AACAAAA	511077	511111	438843	438968	438797	438702	438756	Intergenic Region
TTTTTTA	511083	511117	438849	438974	438803	438708	438762	Intergenic Region
GGGGGGC	511092	511126	438858	438983	438812	438717	438771	Intergenic Region
GGGAGGG	511124	511158	438890	439015	438844	438749	438803	Intergenic Region
AAATAAA	511125	511159	438891	439016	438845	438750	438804	Intergenic Region
TTTCTTT	511131	511165	438897	439018	438851	438756	438810	Intergenic Region
AAACAAA	511137	511171	438903	439024	438857	438762	438816	Intergenic Region
AAACAAA	511140	511174	438906	439027	438860	438765	438819	Intergenic Region
GGGTGGG	511142	511176	438908	439029	438862	438767	438821	Intergenic Region
GGTGGGG	511253	511287	439019	439195	438973	438878	438932	Intergenic Region
AAGGAGG	511294	511328	439060	439236	439014	438919	438973	Intergenic Region
TTTTTTC	511300	511334	439066	439242	439020	438925	438979	Intergenic Region
AAAAAAC	511395	511429	439161	439337	439115	439020	439074	Intergenic Region
GGGGGCG	511417	511451	439183	439359	439137	439042	439096	Intergenic Region
AAAAAAC	511438	511472	439204	439380	439158	439063	439117	Intergenic Region
TTTTTTC	512854	512888	440620	440796	440619	440479	440552	Synonymous	Q|Q|Q|Q|Q|Q|Q	CAG|CAG|CAG|CAG|CAG|CAG|CAG
CCCCCCA	512858	512892	440624	440800	440623	440483	440556	NonSynonymous	P|P|P|P|P|P|T	CCG|CCG|CCG|CCG|CCG|CCG|ACG
GGGGGAG	513984	514018	441750	441926	441749	441609	441682	Intergenic Region
TCCCCCC	514497	514531	442263	442439	442262	442122	442195	NonSynonymous	C|R|R|R|R|R|R	TGT|CGT|CGT|CGT|CGT|CGT|CGT
GGGGGGC	518340	518374	446106	446282	446105	445965	446038	NonSynonymous	A|A|A|A|A|A|P	GCC|GCC|GCC|GCC|GCC|GCC|CCC
TTTCTTT	518925	518959	446691	446867	446690	446550	446623	NonSynonymous	S|S|S|P|S|S|S	TCC|TCC|TCC|CCC|TCC|TCC|TCC
AACAAAA	519495	519529	447261	447437	447260	447156	447193	Pseudo Region
GGCGGGG	519503	519537	447269	447445	447268	447164	447201	Pseudo Region
GGCGGGG	519509	519543	447275	447451	447274	447170	447207	Pseudo Region
TTTTTTG	519654	519688	447420	447596	447419	447315	447352	Intergenic Region
AAGAAAA	522083	522117	449849	450025	449848	449744	449781	NonSynonymous	Q|Q|R|Q|Q|Q|Q	CAG|CAG|CGG|CAG|CAG|CAG|CAG
TTCTTTT	523721	523755	451487	451663	451513	451382	451419	Synonymous	R|R|R|R|R|R|R	CGA|CGA|CGA|CGA|CGA|CGA|CGA
AAAAAAC	524987	525021	452753	452929	452779	452648	452685	NonSynonymous	H|H|H|H|H|H|P	CAT|CAT|CAT|CAT|CAT|CAT|CCT
AAAAGAA	526615	526649	454381	454557	454407	454276	454313	NonSynonymous	D|D|D|D|G|D|D	GAT|GAT|GAT|GAT|GGT|GAT|GAT
CCCACCC	528005	528039	455771	455996	455797	455726	455703	NonSynonymous	G|G|G|V|G|G|G	GGC|GGC|GGC|GTC|GGC|GGC|GGC
AAAAAAC	529237	529271	457003	457228	457029	456958	456935	Intergenic Region
AACAAAA	529270	529304	457036	457261	457062	456991	456968	Intergenic Region
TTCTTTT	529277	529311	457043	457268	457069	456998	456975	Intergenic Region
TTTTTTC	529562	529596	457328	457553	457354	457283	457260	Synonymous	F|F|F|F|F|F|F	TTT|TTT|TTT|TTT|TTT|TTT|TTT
GAAAAAA	529650	529684	457416	457641	457442	457371	457348	NonSynonymous	S|L|L|L|L|L|L	TCA|TTA|TTA|TTA|TTA|TTA|TTA
TCCCCCC	530333	530367	458099	458324	458125	458054	458031	Synonymous	H|H|H|H|H|H|H	CAT|CAT|CAT|CAT|CAT|CAT|CAT
AAAAAAG	531247	531281	459013	459238	459039	458968	458945	Intergenic Region
AATAAAA	533816	533850	461582	461807	461608	461537	461514	Pseudo Region
TTTTCTT	538278	538312	466088	466269	466070	465999	465976	Pseudo Region
TTTTTTG	538389	538423	466199	466380	466181	466110	466087	NonSynonymous	N|N|N|N|N|N|H	AAT|AAT|AAT|AAT|AAT|AAT|CAT
TTTTGTT	538452	538486	466262	466443	466244	466173	466150	NonSynonymous	T|T|T|T|P|T|T	ACT|ACT|ACT|ACT|CCT|ACT|ACT
AACAAAA	538454	538488	466264	466445	466246	466175	466152	NonSynonymous	I|I|S|I|I|I|I	ATC|ATC|AGC|ATC|ATC|ATC|ATC
AACAAAA	538484	538518	466294	466475	466276	466205	466182	NonSynonymous	L|L|R|L|L|L|L	CTT|CTT|CGT|CTT|CTT|CTT|CTT
TTCTTTT	538820	538854	466630	466811	466612	466541	466518	NonSynonymous	E|E|G|E|E|E|E	GAG|GAG|GGG|GAG|GAG|GAG|GAG
AAAAAAC	540230	540264	468040	468221	468022	467951	467928	Intergenic Region
GGTGGGG	541423	541457	469233	469414	469215	469144	469121	Intergenic Region
AAGAAAA	543369	543403	471179	471360	471161	471090	471067	Intergenic Region
GGGGGTG	543582	543616	471392	471573	471374	471303	471280	NonSynonymous	V|V|V|V|V|F|V	GTT|GTT|GTT|GTT|GTT|TTT|GTT
AAAACAA	543842	543876	471652	471833	471634	471563	471540	Synonymous	L|L|L|L|L|L|L	CTT|CTT|CTT|CTT|CTT|CTT|CTT
GGTGGGG	543902	543936	471712	471893	471694	471623	471600	Synonymous	Y|Y|Y|Y|Y|Y|Y	TAT|TAT|TAT|TAT|TAT|TAT|TAT
GGGCGGG	545224	545258	473034	473215	473016	472945	472922	NonSynonymous	A|A|A|G|A|A|A	GCG|GCG|GCG|GGG|GCG|GCG|GCG
TTTCTTT	545948	545982	473758	473939	473740	473669	473646	NonSynonymous	I|I|I|T|I|I|I	ATC|ATC|ATC|ACC|ATC|ATC|ATC
GAGGGGG	546564	546598	474374	474555	474356	474285	474262	NonSynonymous	E|K|E|E|E|E|E	GAA|AAA|GAA|GAA|GAA|GAA|GAA
GGGGGGT	547594	547628	475404	475585	475386	475315	475292	NonSynonymous	G|G|G|G|G|G|V	GGT|GGT|GGT|GGT|GGT|GGT|GTT
CCCCCCA	548538	548572	476348	476529	476330	476259	476236	NonSynonymous	T|T|T|T|T|T|N	ACC|ACC|ACC|ACC|ACC|ACC|AAC
GGTGGGG	548625	548659	476435	476616	476417	476346	476323	NonSynonymous	G|G|V|G|G|G|G	GGT|GGT|GTT|GGT|GGT|GGT|GGT
TTTTTTG	548656	548690	476466	476647	476448	476377	476354	NonSynonymous	L|L|L|L|L|L|F	TTG|TTG|TTG|TTG|TTG|TTG|TTT
GGGGGGT	548659	548693	476469	476650	476451	476380	476357	Synonymous	P|P|P|P|P|P|P	CCA|CCA|CCA|CCA|CCA|CCA|CCA
CCTTTTT	549292	549326	477102	477283	477084	477013	476990	Synonymous	T|T|T|T|T|T|T	ACT|ACT|ACT|ACT|ACT|ACT|ACT
GGTGGGG	550163	550197	477973	478154	477955	477884	477861	Synonymous	V|V|V|V|V|V|V	GTG|GTG|GTG|GTG|GTG|GTG|GTG
GGGGTGG	550172	550206	477982	478163	477964	477893	477870	Synonymous	F|F|F|F|F|F|F	TTT|TTT|TTT|TTT|TTT|TTT|TTT
AAAAAAG	550544	550578	478354	478535	478336	478265	478242	Intergenic Region
AAAAAAG	551745	551779	479555	479736	479537	479466	479443	NonSynonymous	S|S|S|S|S|S|G	AGC|AGC|AGC|AGC|AGC|AGC|GGC
CCCGCCC	552382	552416	480192	480373	480174	480103	480080	Synonymous	G|G|G|G|G|G|G	GGC|GGC|GGC|GGC|GGC|GGC|GGC
AAAAAAG	553385	553419	481195	481376	481177	481106	481083	NonSynonymous	T|T|T|T|T|T|A	ACC|ACC|ACC|ACC|ACC|ACC|GCC
GAAAAAA	554007	554041	481817	481998	481799	481728	481705	NonSynonymous	R|H|H|H|H|H|H	CGC|CAC|CAC|CAC|CAC|CAC|CAC
CCGCCCC	554814	554848	482624	482805	482606	482535	482512	Synonymous	K|K|K|K|K|K|K	AAA|AAA|AAA|AAA|AAA|AAA|AAA
CCGCCCC	555064	555098	482874	483055	482856	482785	482762	NonSynonymous	A|A|G|A|A|A|A	GCC|GCC|GGC|GCC|GCC|GCC|GCC
AAAAACA	555124	555158	482934	483115	482916	482845	482822	NonSynonymous	D|D|D|D|D|A|D	GAC|GAC|GAC|GAC|GAC|GCC|GAC
AAAAAGA	555130	555164	482940	483121	482922	482851	482828	NonSynonymous	Q|Q|Q|Q|Q|R|Q	CAG|CAG|CAG|CAG|CAG|CGG|CAG
TTTTTTC	557765	557799	485575	485756	485557	485486	485463	NonSynonymous	E|E|E|E|E|E|G	GAG|GAG|GAG|GAG|GAG|GAG|GGG
AAGAAAA	559776	559810	487586	487767	487568	487497	487474	NonSynonymous	E|E|G|E|E|E|E	GAA|GAA|GGA|GAA|GAA|GAA|GAA
AAAAAAG	561641	561675	489451	489632	489433	489362	489339	NonSynonymous	S|S|S|S|S|S|G	AGC|AGC|AGC|AGC|AGC|AGC|GGG
CCCCCCG	561643	561677	489453	489634	489435	489364	489341	Synonymous	E|E|E|E|E|E|E	GAG|GAG|GAG|GAG|GAG|GAG|GAG
TTATTTT	562221	562255	490031	490212	490013	489942	489919	Pseudo Region
AAAAAAG	563320	563354	491130	491311	491112	491041	491018	NonSynonymous	V|V|V|V|V|V|A	GTT|GTT|GTT|GTT|GTT|GTT|GCT
AAGAAAA	564302	564336	492112	492293	492094	492023	492000	NonSynonymous	S|S|P|S|S|S|S	TCC|TCC|CCC|TCC|TCC|TCC|TCC
TTTTTTG	565083	565117	492893	493074	492875	492804	492781	Synonymous	A|A|A|A|A|A|A	GCC|GCC|GCC|GCC|GCC|GCC|GCG
CCCCCCG	565086	565120	492896	493077	492878	492807	492784	Synonymous	G|G|G|G|G|G|G	GGG|GGG|GGG|GGG|GGG|GGG|GGG
GGGGGGT	565712	565746	493522	493703	493504	493433	493410	NonSynonymous	V|V|V|V|V|V|F	GTC|GTC|GTC|GTC|GTC|GTC|TTC
CCCCCCA	566044	566078	493854	494035	493836	493765	493742	Synonymous	K|K|K|K|K|K|K	AAG|AAG|AAG|AAG|AAG|AAG|AAG
GGGGGGT	566637	566671	494447	494628	494429	494358	494335	Intergenic Region
GGGGGTG	569231	569265	497041	497222	497023	496952	496929	Intergenic Region
GGGGGAG	570865	570899	498675	498856	498657	498586	498563	Synonymous	K|K|K|K|K|K|K	AAG|AAG|AAG|AAG|AAG|AAG|AAG
TTTTTTC	572059	572093	499869	500050	499851	499780	499757	NonSynonymous	C|C|C|C|C|C|R	TGC|TGC|TGC|TGC|TGC|TGC|CGC
CCCCCCA	572097	572131	499907	500088	499889	499818	499795	Synonymous	Q|Q|Q|Q|Q|Q|Q	CAG|CAG|CAG|CAG|CAG|CAG|CAG
CCACCCC	575612	575646	503422	503603	503404	503333	503310	Synonymous	G|G|G|G|G|G|G	GGC|GGC|GGC|GGC|GGC|GGC|GGC
TTTTTTG	575620	575654	503430	503611	503412	503341	503318	NonSynonymous	V|V|V|V|V|V|G	GTG|GTG|GTG|GTG|GTG|GTG|GGA
GGGGGGA	575621	575655	503431	503612	503413	503342	503319	Synonymous	K|K|K|K|K|K|K	AAA|AAA|AAA|AAA|AAA|AAA|AAA
AAAAAAC	579674	579708	507484	507665	507529	507395	507372	NonSynonymous	D|D|D|D|D|D|A	GAC|GAC|GAC|GAC|GAC|GAC|GCC
TTTTTTC	579677	579711	507487	507668	507532	507398	507375	NonSynonymous	L|L|L|L|L|L|P	CTC|CTC|CTC|CTC|CTC|CTC|CCC
AACAAAA	579730	579764	507540	507721	507585	507451	507428	NonSynonymous	M|M|L|M|M|M|M	ATG|ATG|CTG|ATG|ATG|ATG|ATG
AAAAAGA	579904	579938	507714	507895	507759	507625	507602	NonSynonymous	T|T|T|T|T|A|T	ACG|ACG|ACG|ACG|ACG|GCG|ACG
AAAAAAT	581193	581227	509003	509184	509048	508914	508891	NonSynonymous	M|M|M|M|M|M|L	ATG|ATG|ATG|ATG|ATG|ATG|TTG
AAAAAAG	581776	581810	509586	509767	509631	509497	509474	NonSynonymous	D|D|D|D|D|D|G	GAT|GAT|GAT|GAT|GAT|GAT|GGT
GGTGGTG	582397	582431	510207	510388	510252	510118	510095	NonSynonymous	*|*|L|*|*|L|*	TGA|TGA|TTA|TGA|TGA|TTA|TGA
AAGAAAA	582402	582436	510212	510393	510257	510123	510100	Intergenic Region
GGGGGGC	583204	583238	511014	511195	511058	510925	510902	NonSynonymous	G|G|G|G|G|G|A	GGT|GGT|GGT|GGT|GGT|GGT|GCT
CCACCCC	585816	585850	513626	513807	513670	513537	513514	Intergenic Region
GGCGGGG	585817	585851	513627	513808	513671	513538	513515	Intergenic Region
TCCCCCC	590478	590512	518288	518469	518332	518199	518176	NonSynonymous	N|D|D|D|D|D|D	AAT|GAT|GAT|GAT|GAT|GAT|GAT
TTTTTTC	590617	590651	518427	518608	518471	518338	518315	Intergenic Region
GGGGGGT	590623	590657	518433	518614	518477	518344	518321	Intergenic Region
CCCACAC	592933	592967	520743	520924	520787	520654	520631	Synonymous	K|K|K|K|K|K|K	AAA|AAA|AAA|AAA|AAA|AAA|AAA
CCCACCC	592939	592973	520749	520930	520793	520660	520637	Synonymous	K|K|K|K|K|K|K	AAA|AAA|AAA|AAA|AAA|AAA|AAA
GGGGGGT	593460	593494	521270	521451	521314	521181	521158	Synonymous	F|F|F|F|F|F|F	TTT|TTT|TTT|TTT|TTT|TTT|TTT
AAAAATA	593464	593498	521274	521455	521318	521185	521162	NonSynonymous	I|I|I|I|I|F|I	ATT|ATT|ATT|ATT|ATT|TTT|ATT
AAAAACC	594576	594610	522386	522567	522430	522297	522274	Pseudo Region
GGGGGGT	594582	594616	522392	522573	522436	522303	522280	Pseudo Region
CCACCCC	594935	594969	522824	522926	522789	522656	522633	Synonymous	A|A|A|A|A|A|A	GCC|GCC|GCC|GCC|GCC|GCC|GCC
CCCACCC	595087	595121	522976	523078	522941	522808	522785	NonSynonymous	V|V|V|F|V|V|V	GTC|GTC|GTC|TTC|GTC|GTC|GTC
GGGAGGA	595091	595125	522980	523082	522945	522812	522789	Synonymous	F|F|F|F|F|F|F	TTT|TTT|TTT|TTT|TTT|TTT|TTT
TTTATTA	595096	595130	522985	523087	522950	522817	522794	NonSynonymous	N|N|N|Y|N|N|Y	AAT|AAT|AAT|TAT|AAT|AAT|TAT
GGGGGGT	595462	595496	523351	523453	523316	523183	523160	NonSynonymous	L|L|L|L|L|L|M	CTG|CTG|CTG|CTG|CTG|CTG|ATG
TTTTTGG	596305	596339	524194	524296	524159	524026	524003	Intergenic Region
GGGGGTT	596310	596344	524199	524301	524164	524031	524008	Intergenic Region
GGGGGGT	596316	596350	524205	524307	524170	524037	524014	Intergenic Region
CCCCCAA	596320	596354	524209	524311	524174	524041	524018	Intergenic Region
GGTGGGG	601177	601211	529066	529222	529031	528898	528875	Synonymous	V|V|V|V|V|V|V	GTG|GTG|GTG|GTG|GTG|GTG|GTG
CCCCCCA	601569	601603	529458	529614	529423	529290	529267	NonSynonymous	Q|Q|Q|Q|Q|Q|K	CAA|CAA|CAA|CAA|CAA|CAA|AAA
CCACCCC	601866	601900	529755	529911	529720	529587	529564	NonSynonymous	L|L|M|L|L|L|L	CTG|CTG|ATG|CTG|CTG|CTG|CTG
CCCCCGC	601873	601907	529762	529918	529727	529594	529571	NonSynonymous	A|A|A|A|A|G|A	GCG|GCG|GCG|GCG|GCG|GGG|GCG
TTTTTTG	601996	602030	529885	530041	529850	529717	529694	NonSynonymous	V|V|V|V|V|V|G	GTG|GTG|GTG|GTG|GTG|GTG|GGG
GGGGGGA	602006	602040	529895	530051	529860	529727	529704	Synonymous	T|T|T|T|T|T|T	ACC|ACC|ACC|ACC|ACC|ACC|ACC
AAGAAAA	602965	602999	530854	531010	530819	530686	530663	NonSynonymous	E|E|G|E|E|E|E	GAG|GAG|GGG|GAG|GAG|GAG|GAG
TTGTTTG	602968	603002	530857	531013	530822	530689	530666	NonSynonymous	V|V|G|V|V|V|G	GTC|GTC|GGC|GTC|GTC|GTC|GGC
AAGAAAG	602980	603014	530869	531025	530834	530701	530678	NonSynonymous	E|E|G|E|E|E|G	GAG|GAG|GGG|GAG|GAG|GAG|GGG
AAGAAAA	605878	605912	533767	533923	533732	533599	533576	NonSynonymous	I|I|T|I|I|I|I	ATT|ATT|ACT|ATT|ATT|ATT|ATT
TTTTTGT	606445	606479	534334	534490	534299	534166	534143	Intergenic Region
TTTTTTG	606451	606485	534340	534496	534305	534172	534149	Intergenic Region
AATTAAA	606455	606489	534344	534500	534309	534176	534153	Intergenic Region
GGGTGGT	606456	606490	534345	534501	534310	534177	534154	Intergenic Region
TTGTTTT	606458	606492	534347	534503	534312	534179	534156	Intergenic Region
AAAAAAT	606469	606503	534358	534514	534323	534190	534167	Intergenic Region
CCCCCCA	606471	606505	534360	534516	534325	534192	534169	Intergenic Region
CCCCCAC	606477	606511	534366	534522	534331	534198	534175	Intergenic Region
CCCCCAC	606830	606864	534719	534875	534684	534551	534528	Intergenic Region
TTTTTTG	608428	608462	536317	536473	536282	536149	536126	NonSynonymous	M|M|M|M|M|M|S	ATG|ATG|ATG|ATG|ATG|ATG|AGT
GGGGGGT	608429	608463	536318	536474	536283	536150	536127	Synonymous	S|S|S|S|S|S|S	TCA|TCA|TCA|TCA|TCA|TCA|TCA
GGCGGGG	609440	609474	537329	537485	537294	537161	537138	Synonymous	G|G|G|G|G|G|G	GGC|GGC|GGC|GGC|GGC|GGC|GGC
CCCCCGC	609811	609845	537700	537856	537665	537532	537509	Pseudo Region
TTTTTTA	609819	609853	537708	537864	537673	537540	537517	Pseudo Region
AAAAAGA	611403	611437	539292	539448	539257	539124	539101	Pseudo Region
GGAAAAA	611838	611872	539727	539883	539692	539559	539536	Synonymous	N|N|N|N|N|N|N	AAT|AAT|AAT|AAT|AAT|AAT|AAT
TTTCTTT	616638	616672	544622	544683	544556	544359	544336	NonSynonymous	V|V|V|A|V|V|V	GTC|GTC|GTC|GCC|GTC|GTC|GTC
AACAAAA	617203	617237	545187	545248	545121	544924	544901	NonSynonymous	N|N|H|N|N|N|N	AAC|AAC|CAC|AAC|AAC|AAC|AAC
TTGTTTT	618032	618066	546016	546077	545950	545753	545730	NonSynonymous	F|F|V|F|F|F|F	TTC|TTC|GTC|TTC|TTC|TTC|TTC
GGAGGGG	618062	618096	546046	546107	545980	545783	545760	NonSynonymous	E|E|K|E|E|E|E	GAA|GAA|AAA|GAA|GAA|GAA|GAA
CCACCCC	618073	618107	546057	546118	545991	545794	545771	Synonymous	N|N|N|N|N|N|N	AAC|AAC|AAC|AAC|AAC|AAC|AAC
TTTTTGT	619301	619335	547285	547346	547219	547022	546999	Synonymous	F|F|F|F|F|F|F	TTC|TTC|TTC|TTC|TTC|TTT|TTC
CCCCCTC	619304	619338	547288	547349	547222	547025	547002	Synonymous	A|A|A|A|A|A|A	GCC|GCC|GCC|GCC|GCC|GCC|GCC
GGGGGGC	620393	620427	548377	548438	548311	548114	548091	Intergenic Region
TCTTTTT	622004	622038	549988	550049	549922	549725	549702	NonSynonymous	W|R|W|W|W|W|W	TGG|CGG|TGG|TGG|TGG|TGG|TGG
TTTCTTT	622449	622483	550433	550494	550367	550170	550147	NonSynonymous	I|I|I|T|I|I|I	ATC|ATC|ATC|ACC|ATC|ATC|ATC
AAACAAA	622453	622487	550437	550498	550371	550174	550151	Synonymous	L|L|L|L|L|L|L	CTG|CTG|CTG|CTG|CTG|CTG|CTG
CCACCCC	624298	624332	552282	552343	552216	552019	551996	Synonymous	R|R|R|R|R|R|R	CGT|CGT|CGT|CGT|CGT|CGT|CGT
TTCTTTC	624853	624887	552837	552898	552771	552574	552551	NonSynonymous	E|E|G|E|E|E|G	GAG|GAG|GGG|GAG|GAG|GAG|GGG
AAAAATA	625223	625257	553207	553268	553141	552944	552921	NonSynonymous	F|F|F|F|F|I|F	TTC|TTC|TTC|TTC|TTC|ATC|TTC
GGGGGGC	627528	627562	555512	555573	555446	555249	555226	Synonymous	P|P|P|P|P|P|P	CCG|CCG|CCG|CCG|CCG|CCG|CCG
GGGTGGG	627614	627648	555598	555659	555532	555335	555312	NonSynonymous	C|C|C|F|C|C|C	TGC|TGC|TGC|TTC|TGC|TGC|TGC
GGGGAGG	628978	629012	556962	557023	556896	556699	556676	Synonymous	K|K|K|K|K|K|K	AAA|AAA|AAA|AAA|AAA|AAA|AAA
AACAAAA	630501	630535	558485	558546	558419	558222	558199	NonSynonymous	T|T|P|T|T|T|T	ACC|ACC|CCC|ACC|ACC|ACC|ACC
TTTTTTA	632789	632823	560773	560834	560707	560510	560487	NonSynonymous	L|L|L|L|L|L|Q	CTA|CTA|CTA|CTA|CTA|CTA|CAA
CCCCCCG	632792	632826	560776	560837	560710	560513	560490	NonSynonymous	S|S|S|S|S|S|W	TCG|TCG|TCG|TCG|TCG|TCG|TGG
CCACCCC	633983	634017	561967	562028	561901	561704	561681	Synonymous	P|P|P|P|P|P|P	CCC|CCC|CCC|CCC|CCC|CCC|CCC
GGAGGGG	633985	634019	561969	562030	561903	561706	561683	NonSynonymous	L|L|F|L|L|L|L	CTG|CTG|TTT|CTG|CTG|CTG|CTG
TTCTTTT	633998	634032	561982	562043	561916	561719	561696	Synonymous	M|M|M|M|M|M|M	ATG|ATG|ATG|ATG|ATG|ATG|ATG
AACAAAA	633999	634033	561983	562044	561917	561720	561697	NonSynonymous	V|V|G|V|V|V|V	GTA|GTA|GGG|GTA|GTA|GTA|GTA
AACAAAA	634412	634446	562396	562457	562330	562133	562110	NonSynonymous	L|L|R|L|L|L|L	CTG|CTG|CGG|CTG|CTG|CTG|CTG
AAAAAGA	634626	634660	562610	562671	562544	562347	562324	Intergenic Region
CCCCCCA	635151	635185	563135	563196	563069	562872	562849	Synonymous	A|A|A|A|A|A|A	GCG|GCG|GCG|GCG|GCG|GCG|GCG
TTTTTTA	635753	635787	563737	563798	563671	563474	563451	NonSynonymous	S|S|S|S|S|S|C	AGC|AGC|AGC|AGC|AGC|AGC|TGC
CCCCACC	636077	636111	564061	564122	563995	563798	563775	NonSynonymous	G|G|G|G|C|G|G	GGC|GGC|GGC|GGC|TGC|GGC|GGC
CCCCCCA	636476	636510	564460	564521	564394	564197	564174	Synonymous	L|L|L|L|L|L|L	CTC|CTC|CTC|CTC|CTC|CTC|CTC
TTTTTTA	636483	636517	564467	564528	564401	564204	564181	NonSynonymous	E|E|E|E|E|E|V	GAA|GAA|GAA|GAA|GAA|GAA|GTA
AAAAACA	639032	639066	567016	567077	566950	566819	566730	Pseudo Region
TTCTTCT	639046	639080	567030	567091	566964	566833	566744	Pseudo Region
GGGGGGT	639214	639248	567198	567259	567132	567001	566912	NonSynonymous	T|T|T|T|T|T|N	ACT|ACT|ACT|ACT|ACT|ACT|AAT
TTTTTTG	640091	640125	568075	568136	568009	567878	567789	NonSynonymous	T|T|T|T|T|T|P	ACC|ACC|ACC|ACC|ACC|ACC|CCC
GGCGGGG	640108	640142	568092	568153	568026	567895	567806	NonSynonymous	P|P|R|P|P|P|P	CCG|CCG|CGG|CCG|CCG|CCG|CCG
CCACCCC	640133	640167	568117	568178	568051	567920	567831	NonSynonymous	V|V|F|V|V|V|V	GTC|GTC|TTC|GTC|GTC|GTC|GTC
GGAGGGG	640136	640170	568120	568181	568054	567923	567834	NonSynonymous	P|P|S|P|P|P|P	CCT|CCT|TCT|CCT|CCT|CCT|CCT
AACAAAA	640141	640175	568125	568186	568059	567928	567839	NonSynonymous	V|V|G|V|V|V|V	GTT|GTT|GGT|GTT|GTT|GTT|GTT
GGCGGGG	642068	642102	570052	570113	569986	569855	569766	Synonymous	N|N|N|N|N|N|N	AAT|AAT|AAT|AAT|AAT|AAT|AAT
GGGGTGG	643173	643207	571157	571218	571091	570960	570871	Synonymous	L|L|L|L|L|L|L	CTG|CTG|CTG|CTG|CTG|CTG|CTG
AAAAGAA	643177	643211	571161	571222	571095	570964	570875	NonSynonymous	N|N|N|N|E|N|N	AAC|AAC|AAC|AAC|GAA|AAC|AAC
CCCCACC	643179	643213	571163	571224	571097	570966	570877	Synonymous	I|I|I|I|I|I|I	ATT|ATT|ATT|ATT|ATT|ATT|ATT
GGAGGGG	643240	643274	571224	571285	571158	571027	570938	NonSynonymous	D|D|N|D|D|D|D	GAC|GAC|AAC|GAC|GAC|GAC|GAC
GGGGGGC	643457	643491	571441	571502	571375	571244	571155	NonSynonymous	G|G|G|G|G|G|A	GGC|GGC|GGC|GGC|GGC|GGC|GCC
TTTCCCC	649301	649335	577285	572739	572612	572481	572392	Pseudo Region
AAAAGGG	649328	649362	577312	572766	572639	572508	572419	Pseudo Region
TTTTTTG	649332	649366	577316	572770	572643	572512	572423	Pseudo Region
CCGCCCC	649361	649395	577345	572799	572672	572541	572452	Pseudo Region
AACAAAA	649389	649423	577373	572827	572700	572569	572480	Pseudo Region
CCAACCC	649677	649711	577661	577722	577595	577464	577375	NonSynonymous	C|C|F|F|C|C|C	TGT|TGT|TTT|TTT|TGT|TGT|TGT
CCACCCC	649686	649720	577670	577731	577604	577473	577384	NonSynonymous	G|G|V|G|G|G|G	GGT|GGT|GTT|GGT|GGT|GGT|GGT
TTTTTTG	650898	650932	578882	578943	578816	578685	578596	Intergenic Region
AAAAAAT	652783	652817	580767	580828	580701	580570	580481	NonSynonymous	I|I|I|I|I|I|K	ATA|ATA|ATA|ATA|ATA|ATA|AAA
GGGGGGT	653377	653411	581361	581422	581295	581164	581075	NonSynonymous	A|A|A|A|A|A|D	GCC|GCC|GCC|GCC|GCC|GCC|GAC
GGGGGGT	653381	653415	581365	581426	581299	581168	581079	NonSynonymous	L|L|L|L|L|L|I	CTC|CTC|CTC|CTC|CTC|CTC|ATC
AACAAAA	656416	656450	584400	584461	584334	584203	584114	NonSynonymous	H|H|P|H|H|H|H	CAC|CAC|CCC|CAC|CAC|CAC|CAC
AACAAAA	656425	656459	584409	584470	584343	584212	584123	NonSynonymous	E|E|A|E|E|E|E	GAA|GAA|GCA|GAA|GAA|GAA|GAA
GGGGTGG	657648	657682	585632	585693	585566	585435	585346	Synonymous	Y|Y|Y|Y|Y|Y|Y	TAC|TAC|TAC|TAC|TAC|TAC|TAC
GGGGGTG	659346	659380	587330	587391	587264	587133	587044	Synonymous	I|I|I|I|I|I|I	ATC|ATC|ATC|ATC|ATC|ATC|ATC
GGGGGTG	659376	659410	587360	587421	587294	587163	587074	NonSynonymous	F|F|F|F|F|F|S	TTC|TTC|TTC|TTC|TTC|TTC|TCC
TTTTTTC	659378	659412	587362	587423	587296	587165	587076	NonSynonymous	F|F|F|F|F|F|S	TTC|TTC|TTC|TTC|TTC|TTC|TCC
AAGAAAA	659539	659573	587523	587584	587457	587326	587237	NonSynonymous	T|T|A|T|T|T|T	ACC|ACC|GCC|ACC|ACC|ACC|ACC
TTTTTTC	659741	659775	587725	587786	587659	587528	587439	NonSynonymous	I|I|I|I|I|I|T	ATC|ATC|ATC|ATC|ATC|ATC|ACC
CCCCCCG	660186	660220	588170	588231	588104	587973	587884	NonSynonymous	G|G|G|G|G|G|P	GGT|GGT|GGT|GGT|GGT|GGT|CCT
CCCCCCG	660187	660221	588171	588232	588105	587974	587885	NonSynonymous	G|G|G|G|G|G|P	GGT|GGT|GGT|GGT|GGT|GGT|CCT
TTATTTT	660383	660417	588367	588428	588301	588170	588081	NonSynonymous	D|D|V|D|D|D|D	GAT|GAT|GTT|GAT|GAT|GAT|GAT
TTATTTT	660387	660421	588371	588432	588305	588174	588085	NonSynonymous	I|I|F|I|I|I|I	ATC|ATC|TTC|ATC|ATC|ATC|ATC
TTTCTTT	663706	663740	591690	591751	591624	591493	591404	NonSynonymous	T|T|T|A|T|T|T	ACC|ACC|ACC|GCC|ACC|ACC|ACC
AAAGAAA	666250	666284	594234	594295	594168	594037	593948	Synonymous	A|A|A|A|A|A|A	GCG|GCG|GCG|GCG|GCG|GCG|GCG
TTTTTAT	666255	666289	594239	594300	594173	594042	593953	NonSynonymous	V|V|V|V|V|E|V	GTA|GTA|GTA|GTA|GTA|GAA|GTA
GGTGGGG	666319	666353	594303	594364	594237	594106	594017	Synonymous	V|V|V|V|V|V|V	GTA|GTA|GTA|GTA|GTA|GTA|GTA
CCACCCC	668413	668447	596397	596458	596331	596200	596111	NonSynonymous	P|P|T|P|P|P|P	CCG|CCG|ACG|CCG|CCG|CCG|CCG
CCTTTTT	669168	669202	597152	597213	597086	596955	596866	NonSynonymous	S|S|F|F|F|F|F	TCC|TCC|TTC|TTC|TTC|TTC|TTC
TTTTTTC	670653	670687	598637	598698	598571	598440	598351	NonSynonymous	I|I|I|I|I|I|T	ATC|ATC|ATC|ATC|ATC|ATC|ACC
GGGGGGT	671284	671318	599268	599329	599202	599071	598982	Synonymous	V|V|V|V|V|V|V	GTA|GTA|GTA|GTA|GTA|GTA|GTA
CCGCACC	673067	673101	601051	601112	600985	600854	600765	NonSynonymous	Q|Q|E|Q|K|Q|Q	CAG|CAG|GAG|CAG|AAG|CAG|CAG
CCGCCCC	673816	673850	601800	601861	601734	601603	601514	Synonymous	N|N|N|N|N|N|N	AAT|AAT|AAT|AAT|AAT|AAT|AAT
CCTCCCC	675050	675084	603034	603095	602968	602837	602748	Synonymous	R|R|R|R|R|R|R	CGT|CGT|CGT|CGT|CGT|CGT|CGT
TTCTTTT	675073	675107	603057	603118	602991	602860	602771	NonSynonymous	I|I|V|I|I|I|I	ATC|ATC|GTC|ATC|ATC|ATC|ATC
TTTTTAT	677750	677784	605734	605795	605668	605537	605448	NonSynonymous	T|T|T|T|T|S|T	ACC|ACC|ACC|ACC|ACC|TCC|ACC
CCCCCAC	677753	677787	605737	605798	605671	605540	605451	NonSynonymous	V|V|V|V|V|F|V	GTT|GTT|GTT|GTT|GTT|TTT|GTT
TTATTTT	679225	679259	607209	607270	607143	607012	606923	Synonymous	E|E|E|E|E|E|E	GAA|GAA|GAA|GAA|GAA|GAA|GAA
CCGCCCC	679243	679277	607227	607288	607161	607030	606941	Synonymous	S|S|S|S|S|S|S	AGC|AGC|AGC|AGC|AGC|AGC|AGC
TTGTTTT	679248	679282	607232	607293	607166	607035	606946	NonSynonymous	L|L|R|L|L|L|L	CTG|CTG|CGG|CTG|CTG|CTG|CTG
AAAAAAT	679778	679812	607762	607823	607696	607565	607476	NonSynonymous	I|I|I|I|I|I|F	ATC|ATC|ATC|ATC|ATC|ATC|TTC
CCCCCCA	682588	682622	610572	610633	610506	610375	610286	NonSynonymous	P|P|P|P|P|P|Q	CCG|CCG|CCG|CCG|CCG|CCG|CAG
GGGGGGT	684911	684945	612895	612956	612829	612698	612609	NonSynonymous	T|T|T|T|T|T|N	ACC|ACC|ACC|ACC|ACC|ACC|AAC
AAAAGAA	690415	690449	618399	618460	618333	618202	618113	Intergenic Region
GGCGGGG	690874	690908	618858	618919	618792	618661	618572	Synonymous	P|P|P|P|P|P|P	CCG|CCG|CCG|CCG|CCG|CCG|CCG
AAAAAAT	699293	699232	621115	621174	621017	626887	626086	NonSynonymous	S|S|S|S|S|S|C	AGT|AGT|AGT|AGT|AGT|AGT|TGT
TTCTTTT	700052	699991	621874	621933	621776	627646	626845	NonSynonymous	||V||||	||GTA||||
GGGGGTG	700290	700229	622112	622171	622014	627884	627083	Intergenic Region
TTGTTTT	700300	700239	622122	622181	622024	627894	627093	Intergenic Region
AAAAAAC	701348	701294	623177	623236	623079	628949	628148	NonSynonymous	F|F|F|F|F|F|V	TTT|TTT|TTT|TTT|TTT|TTT|GTT
GGGGGGT	701350	701296	623179	623238	623081	628951	628150	NonSynonymous	T|T|T|T|T|T|K	ACA|ACA|ACA|ACA|ACA|ACA|AAA
CCCCCCA	702059	702005	623888	623947	623790	629660	628859	NonSynonymous	A|A|A|A|A|A|S	GCG|GCG|GCG|GCG|GCG|GCG|TCG
AAAAAAC	708437	708383	630266	630325	630168	636038	635237	NonSynonymous	I|I|I|I|I|I|L	ATT|ATT|ATT|ATT|ATT|ATT|CTT
AAAAAAT	708447	708393	630276	630335	630178	636048	635247	NonSynonymous	E|E|E|E|E|E|V	GAG|GAG|GAG|GAG|GAG|GAG|GTG
TGGGGGG	708970	708916	630799	630858	630701	636571	635770	Intergenic Region
CCCCCCT	709445	709391	631274	631333	631176	637046	636245	Synonymous	G|G|G|G|G|G|G	GGG|GGG|GGG|GGG|GGG|GGG|GGG
GGGTGGG	710057	710003	631886	631945	631788	637658	636857	Synonymous	N|N|N|N|N|N|N	AAT|AAT|AAT|AAT|AAT|AAT|AAT
TTTTTTC	712761	712707	634590	634649	634492	640362	639561	NonSynonymous	D|D|D|D|D|D|G	GAC|GAC|GAC|GAC|GAC|GAC|GGC
GGAGGGG	713192	713138	635053	635080	634923	640793	639992	Synonymous	S|S|S|S|S|S|S	TCC|TCC|TCC|TCC|TCC|TCC|TCC
CCCCCCA	713657	713603	635518	635545	635388	641258	640457	Synonymous	V|V|V|V|V|V|V	GTG|GTG|GTG|GTG|GTG|GTG|GTG
CCACCCC	715950	715896	637811	637838	637681	643551	642750	Synonymous	E|E|E|E|E|E|E	GAG|GAG|GAG|GAG|GAG|GAG|GAG
AAGAAAA	716243	716189	638104	638131	637974	643844	643043	NonSynonymous	S|S|P|S|S|S|S	TCC|TCC|CCC|TCC|TCC|TCC|TCC
AAAAAAT	716317	716263	638178	638205	638048	643918	643117	NonSynonymous	L|L|L|L|L|L|H	CTC|CTC|CTC|CTC|CTC|CTC|CAC
CCACCCA	717383	717329	639244	639271	639114	644984	644183	NonSynonymous	C|C|F|C|C|C|F	TGT|TGT|TTT|TGT|TGT|TGT|TTT
GGGGGCG	717386	717332	639247	639274	639117	644987	644186	NonSynonymous	A|A|S|A|A|G|A	GCT|GCT|TCT|GCT|GCT|GGT|GCT
CCACCCC	717387	717333	639248	639275	639118	644988	644187	NonSynonymous	A|A|S|A|A|G|A	GCT|GCT|TCT|GCT|GCT|GGT|GCT
CCACCAC	717394	717340	639255	639282	639125	644995	644194	Synonymous	L|L|L|L|L|L|L	CTT|CTT|CTT|CTT|CTT|CTT|CTT
AAGAAAA	718276	718222	640137	640164	640007	645877	645076	NonSynonymous	L|L|P|L|L|L|L	CTT|CTT|CCT|CTT|CTT|CTT|CTT
AACAAAA	718279	718225	640140	640167	640010	645880	645079	NonSynonymous	V|V|G|V|V|V|V	GTG|GTG|GGG|GTG|GTG|GTG|GTG
GGGGGTG	721020	720966	642881	642908	642751	648621	647820	Intergenic Region
AAGAAAA	721055	721001	642916	642943	642786	648656	647855	Intergenic Region
AAAGAAA	721058	721004	642919	642946	642789	648659	647858	Intergenic Region
TTTTTTG	721068	721014	642929	642956	642799	648669	647868	Intergenic Region
CCCACCC	721087	721033	642948	642975	642818	648688	647887	Intergenic Region
AAAACAA	721091	721037	642952	642979	642822	648692	647891	Intergenic Region
GGCGGGG	723213	723159	645074	645101	644944	650814	650013	Synonymous	V|V|V|V|V|V|V	GTC|GTC|GTC|GTC|GTC|GTC|GTC
AAAGAAA	723735	723681	645596	645623	645466	651336	650535	Intergenic Region
TTTTTTC	725007	724953	646868	646895	646738	652608	651807	NonSynonymous	I|I|I|I|I|I|T	ATT|ATT|ATT|ATT|ATT|ATT|ACT
CCCCCCG	728200	728146	650061	650088	649931	655801	654672	NonSynonymous	A|A|A|A|A|A|P	GCG|GCG|GCG|GCG|GCG|GCG|CCG
CCCCCCG	728206	728152	650067	650094	649937	655807	654678	NonSynonymous	A|A|A|A|A|A|P	GCC|GCC|GCC|GCC|GCC|GCC|CCC
GGGGTGG	728897	728843	650758	650785	650628	656498	655369	Synonymous	S|S|S|S|S|S|S	TCT|TCT|TCT|TCT|TCT|TCT|TCT
GGGGAGG	728900	728846	650761	650788	650631	656501	655372	NonSynonymous	N|N|N|N|K|N|N	AAC|AAC|AAC|AAC|AAA|AAC|AAC
TTTTTTC	729556	729502	651417	651444	651287	657157	656028	NonSynonymous	N|N|N|N|N|N|D	AAT|AAT|AAT|AAT|AAT|AAT|GAT
CCCCCCA	730355	730301	652216	652243	652086	657956	656827	NonSynonymous	P|P|P|P|P|P|T	CCG|CCG|CCG|CCG|CCG|CCG|ACG
GGCGGGG	730514	730460	652375	652402	652245	658115	656986	NonSynonymous	E|E|Q|E|E|E|E	GAA|GAA|CAA|GAA|GAA|GAA|GAA
CCCGCCC	730735	730681	652596	652623	652466	658336	657207	Intergenic Region
CCCGCCC	730739	730685	652600	652627	652470	658340	657211	Intergenic Region
GGGGGGA	732587	732533	654448	654475	654390	660188	659203	Intergenic Region
TTTTTTG	733946	733892	655807	655834	655749	661547	660562	NonSynonymous	V|V|V|V|V|V|G	GTG|GTG|GTG|GTG|GTG|GTG|GGG
GGGGGGT	733952	733898	655813	655840	655755	661553	660568	NonSynonymous	G|G|G|G|G|G|V	GGT|GGT|GGT|GGT|GGT|GGT|GTT
GGGGGGA	734400	734346	656261	656288	656203	662001	661016	Synonymous	N|N|N|N|N|N|N	AAC|AAC|AAC|AAC|AAC|AAC|AAC
GGGCGGG	734748	734694	656609	656636	656551	662349	661364	Intergenic Region
TTTCTTT	736772	736718	658633	658660	658575	664373	663388	NonSynonymous	D|D|D|G|D|D|D	GAT|GAT|GAT|GGT|GAT|GAT|GAT
AAACAAA	736776	736722	658637	658664	658579	664377	663392	NonSynonymous	F|F|F|V|F|F|F	TTT|TTT|TTT|GTT|TTT|TTT|TTT
AAAAATA	737411	737357	659272	659299	659214	665012	664027	Pseudo Region
GGGGGTG	737416	737362	659277	659304	659219	665017	664032	Pseudo Region
CTTTTTT	739407	739353	661268	661295	661210	667008	666023	NonSynonymous	R|H|H|H|H|H|H	CGT|CAT|CAT|CAT|CAT|CAT|CAT
AAAAAAG	739557	739503	661418	661445	661360	667158	666173	NonSynonymous	V|V|V|V|V|V|A	GTC|GTC|GTC|GTC|GTC|GTC|GCC
TTTCTTT	739579	739525	661440	661467	661382	667180	666195	NonSynonymous	T|T|T|A|T|T|T	ACC|ACC|ACC|GCC|ACC|ACC|ACC
CCCCCCA	739682	739628	661543	661570	661485	667283	666298	Synonymous	Y|Y|Y|Y|Y|Y|Y	TAC|TAC|TAC|TAC|TAC|TAC|TAC
CCCCCCA	739694	739640	661555	661582	661497	667295	666310	Synonymous	P|P|P|P|P|P|P	CCT|CCT|CCT|CCT|CCT|CCT|CCT
GGTGGGG	739895	739841	661756	661783	661698	667496	666511	Intergenic Region
TTATTTT	739896	739842	661757	661784	661699	667497	666512	Intergenic Region
AACAAAA	739898	739844	661759	661786	661701	667499	666514	Intergenic Region
GGGTGGG	740052	739998	661913	661940	661855	667653	666668	Intergenic Region
CCCCCCG	740213	740159	662074	662101	662016	667814	666829	NonSynonymous	T|T|T|T|T|T|R	ACG|ACG|ACG|ACG|ACG|ACG|AGG
GGGGGTG	742670	742616	664531	664558	664473	670271	669286	Pseudo Region
CCCCCCA	743371	743317	665232	665259	665210	670972	669987	Intergenic Region
TTTGCTT	743372	743318	665233	665260	665211	670973	669988	Intergenic Region
CCCACCC	743375	743321	665236	665263	665214	670976	669991	Intergenic Region
GGCGGAG	743389	743335	665250	665277	665228	670990	670005	Intergenic Region
TTCTTTT	743417	743363	665278	665305	665256	671018	670033	Intergenic Region
GGGGGGT	743424	743370	665285	665312	665263	671025	670040	Intergenic Region
CCCCCTC	743432	743378	665293	665320	665271	671033	670048	Intergenic Region
CCCACCC	743439	743385	665300	665327	665278	671040	670055	Intergenic Region
GGGGTGG	743444	743390	665305	665332	665283	671045	670060	Intergenic Region
CCCCCAC	743466	743412	665327	665354	665305	671067	670082	Intergenic Region
AAATAAA	743469	743415	665330	665357	665308	671070	670085	Intergenic Region
CCACCCC	743485	743431	665346	665373	665324	671086	670101	Intergenic Region
CCCCCAC	743506	743452	665367	665394	665345	671107	670122	Intergenic Region
CCCCCCA	743937	743883	665798	665825	665776	671538	670553	NonSynonymous	T|T|T|T|T|T|K	ACG|ACG|ACG|ACG|ACG|ACG|AAG
GGGGGGT	743953	743899	665814	665841	665792	671554	670569	Synonymous	R|R|R|R|R|R|R	CGC|CGC|CGC|CGC|CGC|CGC|CGC
TTTTTTC	744469	744415	666330	666357	666308	672070	671085	Synonymous	T|T|T|T|T|T|T	ACG|ACG|ACG|ACG|ACG|ACG|ACG
GGGGGGT	744669	744615	666530	666557	666508	672270	671285	Intergenic Region
TCCCCCC	745956	745902	667817	667844	667795	673557	672572	Pseudo Region
TTTTTTC	746038	745984	667899	667926	667877	673639	672654	Pseudo Region
GGGTGGG	746675	746621	668536	668563	668514	674276	673291	Synonymous	V|V|V|V|V|V|V	GTG|GTG|GTG|GTG|GTG|GTG|GTG
AAGAAAA	746878	746824	668739	668766	668717	674479	673494	NonSynonymous	Y|Y|C|Y|Y|Y|Y	TAC|TAC|TGC|TAC|TAC|TAC|TAC
CCTCCCC	747538	747484	669399	669426	669377	675139	674154	NonSynonymous	E|E|K|E|E|E|E	GAA|GAA|AAA|GAA|GAA|GAA|GAA
TTTTTTC	748055	748001	669916	669943	669894	675656	674671	Synonymous	A|A|A|A|A|A|A	GCC|GCC|GCC|GCC|GCC|GCC|GCC
CCCGCCC	749028	748974	670889	670916	670867	676629	675644	NonSynonymous	V|V|V|L|V|V|V	GTC|GTC|GTC|CTC|GTC|GTC|GTC
AAAAAAG	749032	748978	670893	670920	670871	676633	675648	Synonymous	S|S|S|S|S|S|S	TCC|TCC|TCC|TCC|TCC|TCC|TCC
CTTTTTT	749350	749296	671211	671238	671189	676951	675966	Synonymous	Q|Q|Q|Q|Q|Q|Q	CAA|CAA|CAA|CAA|CAA|CAA|CAA
GGTGGGG	753808	753754	675704	675696	675647	681409	680424	NonSynonymous	A|A|D|A|A|A|A	GCC|GCC|GAC|GCC|GCC|GCC|GCC
CCACCCC	753840	753786	675736	675728	675679	681441	680456	Synonymous	H|H|H|H|H|H|H	CAC|CAC|CAC|CAC|CAC|CAC|CAC
AAAGAAA	755241	755187	677137	677129	677080	682842	681857	NonSynonymous	Q|Q|Q|R|Q|Q|Q	CAG|CAG|CAG|CGG|CAG|CAG|CAG
TTTTTTC	756363	756309	678259	678251	678202	683964	682979	Pseudo Region
TTTTTTC	756511	756457	678407	678399	678350	684112	683127	Pseudo Region
AAGAAAG	757130	757076	679026	679018	678969	684731	683919	NonSynonymous	D|D|G|D|D|D|G	GAT|GAT|GGT|GAT|GAT|GAT|GGT
CCGCCCC	757854	757800	679750	679742	679693	685455	684643	NonSynonymous	L|L|G|L|L|L|L	CTG|CTG|GGG|CTG|CTG|CTG|CTG
TTGTTTT	757855	757801	679751	679743	679694	685456	684644	NonSynonymous	L|L|G|L|L|L|L	CTG|CTG|GGG|CTG|CTG|CTG|CTG
TTTGTTT	758431	758377	680327	680319	680270	686032	685220	Synonymous	I|I|I|I|I|I|I	ATT|ATT|ATT|ATT|ATT|ATT|ATT
CCCCCCG	764319	764265	686215	686207	686158	691920	691108	NonSynonymous	R|R|R|R|R|R|G	CGA|CGA|CGA|CGA|CGA|CGA|GGA
GGGGTGG	764364	764310	686260	686252	686203	691965	691153	NonSynonymous	A|A|A|A|S|A|A	GCC|GCC|GCC|GCC|TCC|GCC|GCC
GGGGGGT	764474	764420	686370	686362	686313	692075	691263	Synonymous	L|L|L|L|L|L|L	CTG|CTG|CTG|CTG|CTG|CTG|CTG
AATAAAA	764479	764425	686375	686367	686318	692080	691268	NonSynonymous	Y|Y|F|Y|Y|Y|Y	TAT|TAT|TTT|TAT|TAT|TAT|TAT
GGTGGGG	764483	764429	686379	686371	686322	692084	691272	Synonymous	G|G|G|G|G|G|G	GGT|GGT|GGT|GGT|GGT|GGT|GGG
TTTTTTG	764486	764432	686382	686374	686325	692087	691275	Synonymous	I|I|I|I|I|I|I	ATT|ATT|ATT|ATT|ATT|ATT|ATT
CCTCCCC	764490	764436	686386	686378	686329	692091	691279	NonSynonymous	P|P|S|P|P|P|P	CCG|CCG|TCG|CCG|CCG|CCG|CCG
GGGGGGT	767631	767577	689527	689519	689470	695232	694420	Intergenic Region
TTTTTTC	767755	767701	689651	689643	689594	695356	694544	Intergenic Region
CCCCCCT	770366	770312	692262	692254	692205	697967	697155	Synonymous	G|G|G|G|G|G|G	GGG|GGG|GGG|GGG|GGG|GGG|GGG
GGCGGGG	770500	770446	692396	692388	692366	698101	697289	NonSynonymous	G|G|A|G|G|G|G	GGA|GGA|GCA|GGA|GGA|GGA|GGA
TCCCCCC	771012	770958	692908	692900	692878	698613	697801	NonSynonymous	S|P|P|P|P|P|P	TCC|CCC|CCC|CCC|CCC|CCC|CCC
GGGGGGT	772042	771988	693938	693930	693908	699643	698831	NonSynonymous	G|G|G|G|G|G|V	GGG|GGG|GGG|GGG|GGG|GGG|GTG
GGCGGGG	774367	774313	696263	696255	696233	701968	701156	NonSynonymous	L|L|V|L|L|L|L	CTG|CTG|GTG|CTG|CTG|CTG|CTG
CCCCCTC	778504	778450	700400	700392	700370	706105	705293	Synonymous	K|K|K|K|K|K|K	AAG|AAG|AAG|AAG|AAG|AAG|AAG
TTTTTTA	781269	781215	703165	703157	703135	708870	708058	NonSynonymous	N|N|N|N|N|N|Y	AAT|AAT|AAT|AAT|AAT|AAT|TAT
AAAAGAA	781724	781670	703620	703612	703590	709325	708513	Synonymous	P|P|P|P|P|P|P	CCA|CCA|CCA|CCA|CCA|CCA|CCA
TTTTTTC	782074	782020	703970	703962	703940	709675	708863	NonSynonymous	V|V|V|V|V|V|A	GTA|GTA|GTA|GTA|GTA|GTA|GCA
CCCCGCC	782423	782369	704319	704311	704289	710024	709212	Synonymous	A|A|A|A|A|A|A	GCG|GCG|GCG|GCG|GCG|GCG|GCG
GGGGGGT	783878	783824	705774	705766	705744	711479	710667	Synonymous	I|I|I|I|I|I|I	ATT|ATT|ATT|ATT|ATT|ATT|ATT
AAAAAAC	785278	785224	707174	707166	707144	712879	712067	Synonymous	T|T|T|T|T|T|T	ACG|ACG|ACG|ACG|ACG|ACG|ACG
AAACAAC	785312	785258	707208	707200	707178	712913	712101	NonSynonymous	T|T|T|P|T|T|P	ACT|ACT|ACT|CCT|ACT|ACT|CCT
CCCCCGC	785860	785806	707756	707748	707726	713461	712649	Synonymous	G|G|G|G|G|G|G	GGG|GGG|GGG|GGG|GGG|GGG|GGG
AAAGAGA	786204	786150	708100	708092	708070	713805	712993	NonSynonymous	D|D|D|G|D|G|D	GAT|GAT|GAT|GGT|GAT|GGT|GAT
TTTGTTT	786859	786805	708755	708747	708725	714460	713648	Synonymous	S|S|S|S|S|S|S	AGT|AGT|AGT|AGT|AGT|AGT|AGT
TTGTTTT	787934	787880	709830	709822	709800	715535	714723	NonSynonymous	W|W|G|W|W|W|W	TGG|TGG|GGG|TGG|TGG|TGG|TGG
TTTTTTC	792050	791996	713946	713938	713916	719651	718839	NonSynonymous	E|E|E|E|E|E|G	GAA|GAA|GAA|GAA|GAA|GAA|GGA
GGTGGGG	792454	792400	714350	714342	714320	720055	719243	Intergenic Region
AACAAAA	792458	792404	714354	714346	714324	720059	719247	Intergenic Region
GGTGGGG	794443	794389	716339	716331	716309	722044	721232	NonSynonymous	R|R|S|R|R|R|R	CGC|CGC|AGC|CGC|CGC|CGC|CGC
TTTTTCT	795203	795149	717099	717091	717069	722804	721992	Synonymous	P|P|P|P|P|P|P	CCA|CCA|CCA|CCA|CCA|CCA|CCA
CCCACCC	796643	796589	718539	718531	718509	724244	723432	Pseudo Region
CCAACCC	796644	796590	718540	718532	718510	724245	723433	Pseudo Region
AACAAAA	796648	796594	718544	718536	718514	724249	723437	Pseudo Region
CCACCCC	796719	796665	718615	718607	718585	724320	723508	Pseudo Region
TTGTTTT	797838	797784	719734	719726	719704	725439	724627	NonSynonymous	S|S|R|S|S|S|S	AGT|AGT|AGG|AGT|AGT|AGT|AGT
TTGTTTT	797841	797787	719737	719729	719707	725442	724630	Synonymous	G|G|G|G|G|G|G	GGT|GGT|GGG|GGT|GGT|GGT|GGT
TTGTTTT	797844	797790	719740	719732	719710	725445	724633	Synonymous	A|A|A|A|A|A|A	GCT|GCT|GCT|GCT|GCT|GCT|GCT
AAATAAA	799085	799031	720981	720973	720951	726686	725874	Intergenic Region
TTTATTT	799090	799036	720986	720978	720956	726691	725879	Intergenic Region
GGGAGGG	799093	799039	720989	720981	720959	726694	725882	Intergenic Region
AAGAAAA	799329	799275	721225	721217	721195	726930	726161	Synonymous	S|S|S|S|S|S|S	AGT|AGT|AGT|AGT|AGT|AGT|AGT
AAGAAAA	800547	800493	722443	722435	722413	728148	727379	Intergenic Region
GGGGGGC	801821	801767	723717	723709	723687	729422	728653	Intergenic Region
CCACCCC	801822	801768	723718	723710	723688	729423	728654	Intergenic Region
TTTTTTC	801826	801772	723722	723714	723692	729427	728658	Intergenic Region
CTTTTTT	801902	801848	723798	723790	723768	729503	728734	Intergenic Region
AAGAAAA	804553	804499	726449	726441	726419	732154	731385	NonSynonymous	I|I|V|I|I|I|I	ATT|ATT|GTT|ATT|ATT|ATT|ATT
AAGAAAA	806477	806423	728373	728365	728343	734078	733309	Intergenic Region
AATAAAA	806479	806425	728375	728367	728345	734080	733311	Intergenic Region
ATAAAAA	806490	806436	728386	728378	728356	734091	733322	Intergenic Region
TTTTTTC	809755	809701	731651	731643	731621	737356	736587	NonSynonymous	S|S|S|S|S|S|G	AGC|AGC|AGC|AGC|AGC|AGC|GGC
TTTTTTG	809757	809703	731653	731645	731623	737358	736589	NonSynonymous	E|E|E|E|E|E|A	GAG|GAG|GAG|GAG|GAG|GAG|GCG
GGGGGGT	809954	809900	731850	731842	731820	737555	736786	Synonymous	W|W|W|W|W|W|W	TGG|TGG|TGG|TGG|TGG|TGG|TGG
CCGCCCC	810919	810865	732815	732807	732785	738520	737751	NonSynonymous	A|A|P|A|A|A|A	GCC|GCC|CCC|GCC|GCC|GCC|GCC
TTGTTTT	810969	810915	732865	732857	732835	738570	737801	NonSynonymous	Y|Y|S|Y|Y|Y|Y	TAC|TAC|TCC|TAC|TAC|TAC|TAC
AACAAAA	812766	812712	734662	734654	734632	740367	739598	Synonymous	V|V|V|V|V|V|V	GTA|GTA|GTA|GTA|GTA|GTA|GTA
GGCGGGG	814539	814485	736435	736427	736405	742140	741388	Synonymous	G|G|G|G|G|G|G	GGC|GGC|GGC|GGC|GGC|GGC|GGC
TTTTTTG	815030	814976	736926	736918	736896	742631	741879	NonSynonymous	T|T|T|T|T|T|P	ACC|ACC|ACC|ACC|ACC|ACC|CCC
TTTTTTA	815035	814981	736931	736923	736901	742636	741884	NonSynonymous	D|D|D|D|D|D|V	GAT|GAT|GAT|GAT|GAT|GAT|GTT
GGGGGGT	815913	815859	737809	737801	737779	743514	742762	NonSynonymous	T|T|T|T|T|T|K	ACG|ACG|ACG|ACG|ACG|ACG|AAG
TTCTTTT	817325	817271	739221	739213	739191	744926	744174	NonSynonymous	E|E|G|E|E|E|E	GAA|GAA|GGA|GAA|GAA|GAA|GAA
CCCCCCG	817327	817273	739223	739215	739193	744928	744176	NonSynonymous	E|E|G|E|E|E|E	GAA|GAA|GGA|GAA|GAA|GAA|GAA
AAAAAAG	817334	817280	739230	739222	739200	744935	744183	NonSynonymous	L|L|L|L|L|L|P	CTG|CTG|CTG|CTG|CTG|CTG|CCG
TCCCCCC	817482	817428	739378	739370	739348	745083	744331	NonSynonymous	S|G|G|G|G|G|G	AGC|GGC|GGC|GGC|GGC|GGC|GGC
CTTTTTT	817573	817519	739469	739461	739439	745174	744422	Synonymous	A|A|A|A|A|A|A	GCG|GCG|GCG|GCG|GCG|GCG|GCG
GGGGGGC	822180	822126	744076	744068	744046	749781	749029	Pseudo Region
AAAAAAG	822209	822155	744105	744097	744075	749810	749058	Pseudo Region
TTCTTTT	822459	822405	744355	744347	744325	750060	749308	Pseudo Region
AAAGAAA	823307	823253	745203	745195	745173	750908	750156	Pseudo Region
CCCCTCC	825633	825579	747529	747521	747526	753234	752572	Pseudo Region
AAAACAA	825635	825581	747531	747523	747528	753236	752574	Pseudo Region
TTGTTTT	825851	825797	747747	747739	747744	753452	752790	Pseudo Region
TTGTTTT	825858	825804	747754	747746	747751	753459	752797	Pseudo Region
TTGTTTT	827271	827217	749167	749159	749164	754872	754210	NonSynonymous	N|N|T|N|N|N|N	AAT|AAT|ACT|AAT|AAT|AAT|AAT
TTGTTTT	827283	827229	749179	749171	749176	754884	754222	NonSynonymous	D|D|A|D|D|D|D	GAT|GAT|GCT|GAT|GAT|GAT|GAT
TTTTTTG	828129	828075	750025	750017	750022	755730	755068	NonSynonymous	N|N|N|N|N|N|T	AAC|AAC|AAC|AAC|AAC|AAC|ACC
AAAAAAT	828131	828077	750027	750019	750024	755732	755070	NonSynonymous	N|N|N|N|N|N|T	AAC|AAC|AAC|AAC|AAC|AAC|ACC
AAAAAAT	828137	828083	750033	750025	750030	755738	755076	Synonymous	E|E|E|E|E|E|E	GAA|GAA|GAA|GAA|GAA|GAA|GAA
AAAAAGA	829079	829025	750975	750967	750972	756680	756018	Synonymous	V|V|V|V|V|V|V	GTC|GTC|GTC|GTC|GTC|GTC|GTC
AAAAAAC	829257	829203	751153	751145	751150	756858	756196	NonSynonymous	V|V|V|V|V|V|G	GTC|GTC|GTC|GTC|GTC|GTC|GGC
GGGGGGT	829261	829207	751157	751149	751154	756862	756200	NonSynonymous	Q|Q|Q|Q|Q|Q|K	CAG|CAG|CAG|CAG|CAG|CAG|AAG
GGCGGGG	829461	829407	751357	751349	751354	757062	756400	NonSynonymous	T|T|R|T|T|T|T	ACG|ACG|AGG|ACG|ACG|ACG|ACG
TTTTTTC	829479	829425	751375	751367	751372	757080	756418	NonSynonymous	D|D|D|D|D|D|G	GAC|GAC|GAC|GAC|GAC|GAC|GGC
GGCGGGG	829557	829503	751453	751445	751450	757158	756496	NonSynonymous	A|A|G|A|A|A|A	GCG|GCG|GGG|GCG|GCG|GCG|GCG
GGCGGGG	830359	830305	752255	752247	752252	757960	757298	Intergenic Region
TTGTTTT	830363	830309	752259	752251	752256	757964	757302	Intergenic Region
CCCCCCA	831362	831308	753258	753250	753255	758963	758301	Synonymous	R|R|R|R|R|R|R	CGA|CGA|CGA|CGA|CGA|CGA|AGA
CCCCCAC	834142	834088	756038	756030	756035	761743	761081	NonSynonymous	A|A|A|A|A|S|A	GCC|GCC|GCC|GCC|GCC|TCC|GCC
GGGCGGG	837651	837597	759547	759539	759544	765252	764590	NonSynonymous	A|A|A|P|A|A|A	GCC|GCC|GCC|CCC|GCC|GCC|GCC
CCCCCCG	838213	838159	760136	760101	760106	765814	765152	Synonymous	V|V|V|V|V|V|V	GTT|GTT|GTT|GTT|GTT|GTT|GTT
GGCGGGG	838254	838200	760177	760142	760147	765855	765193	NonSynonymous	R|R|P|R|R|R|R	CGG|CGG|CCG|CGG|CGG|CGG|CGG
GGTGGGG	838280	838226	760203	760168	760173	765881	765219	NonSynonymous	D|D|Y|D|D|D|D	GAT|GAT|TAT|GAT|GAT|GAT|GAT
AATAAAA	838292	838238	760215	760180	760185	765893	765231	NonSynonymous	T|T|S|T|T|T|T	ACG|ACG|TCG|ACG|ACG|ACG|ACG
CCCCCCG	838585	838531	760508	760473	760478	766186	765524	Synonymous	S|S|S|S|S|S|S	TCG|TCG|TCG|TCG|TCG|TCG|TCG
AAAAAAT	842120	842065	764043	764008	764013	769721	769059	NonSynonymous	T|T|T|T|T|T|S	ACC|ACC|ACC|ACC|ACC|ACC|TCC
GGGGGGT	842603	842548	764526	764491	764496	770204	769542	Synonymous	E|E|E|E|E|E|E	GAA|GAA|GAA|GAA|GAA|GAA|GAA
GGGGGGT	844602	844547	766525	766490	766495	772203	771541	NonSynonymous	G|G|G|G|G|G|F	GGC|GGC|GGC|GGC|GGC|GGC|TTC
GGGGGGT	844603	844548	766526	766491	766496	772204	771542	NonSynonymous	G|G|G|G|G|G|F	GGC|GGC|GGC|GGC|GGC|GGC|TTC
TTTTTTC	844631	844576	766554	766519	766524	772232	771570	Synonymous	R|R|R|R|R|R|R	CGA|CGA|CGA|CGA|CGA|CGA|CGA
GGTGGGG	846793	846738	768716	768681	768686	774394	773732	NonSynonymous	V|V|F|V|V|V|V	GTT|GTT|TTT|GTT|GTT|GTT|GTT
ACAAAAA	848183	848128	770106	770071	770076	775784	775122	NonSynonymous	I|L|I|I|I|I|I	ATC|CTC|ATC|ATC|ATC|ATC|ATC
CCCCCCG	850058	850003	771981	771946	771951	777659	776997	NonSynonymous	A|A|A|A|A|A|G	GCG|GCG|GCG|GCG|GCG|GCG|GGG
AAAAAAC	850063	850008	771986	771951	771956	777664	777002	NonSynonymous	T|T|T|T|T|T|P	ACC|ACC|ACC|ACC|ACC|ACC|CCC
GGTGGGG	852740	852685	774663	774628	774633	780341	779679	Pseudo Region
GGGGGCG	853740	853685	775606	775571	775576	781284	780622	Pseudo Region
AAGAAAA	853753	853698	775619	775584	775589	781297	780635	Pseudo Region
CCGCCCC	853783	853728	775649	775614	775619	781327	780665	Pseudo Region
GGTGGGG	853808	853753	775674	775639	775644	781352	780690	Pseudo Region
TTGTTTT	854045	853990	775911	775876	775881	781589	780927	Pseudo Region
CCCCCCA	858852	858797	780743	780683	780688	786396	785734	Pseudo Region
AACAAAA	859285	859230	781176	781116	781121	786829	786167	Pseudo Region
TTTTTGT	859735	859680	781626	781566	781571	787279	786617	Intergenic Region
AAAAAGA	859737	859682	781628	781568	781573	787281	786619	Intergenic Region
TTTTTTC	862165	862110	784056	783996	784001	789709	789047	NonSynonymous	V|V|V|V|V|V|A	GTA|GTA|GTA|GTA|GTA|GTA|GCA
TTGTTTT	862434	862379	784325	784265	784270	789978	789316	NonSynonymous	F|F|V|F|F|F|F	TTC|TTC|GTC|TTC|TTC|TTC|TTC
TTTTTTG	863218	863163	785109	785049	785054	790762	790100	NonSynonymous	V|V|V|V|V|V|G	GTT|GTT|GTT|GTT|GTT|GTT|GGT
AACAAAA	863738	863683	785629	785569	785574	791282	790620	NonSynonymous	T|T|P|T|T|T|T	ACC|ACC|CCC|ACC|ACC|ACC|ACC
TTTGTTT	864844	864789	786735	786675	786680	792388	791726	Pseudo Region
TTTTTTG	864847	864792	786738	786678	786683	792391	791729	Pseudo Region
AAAGAAA	864851	864796	786742	786682	786687	792395	791733	Pseudo Region
AAAAAAC	864852	864797	786743	786683	786688	792396	791734	Pseudo Region
CCCCCCA	864854	864799	786745	786685	786690	792398	791736	Pseudo Region
GGGCGGG	864855	864800	786746	786686	786691	792399	791737	Pseudo Region
CCACCCC	865134	865079	787025	786965	786970	792678	792016	Pseudo Region
CCACCCC	865137	865082	787028	786968	786973	792681	792019	Pseudo Region
TTGTTTT	865139	865084	787030	786970	786975	792683	792021	Pseudo Region
GGTGGGG	865193	865138	787084	787024	787029	792737	792075	Pseudo Region
AAAAAAC	865197	865142	787088	787028	787033	792741	792079	Intergenic Region
GGGGGGT	865203	865148	787094	787034	787039	792747	792085	Intergenic Region
AGGGGGG	866341	866286	788232	788172	788215	793885	793223	Pseudo Region
GGCCCCC	868499	868444	790390	790330	790373	796043	795382	NonSynonymous	C|C|S|S|S|S|S	TGT|TGT|TCT|TCT|TCT|TCT|TCT
TTTTTTG	868925	868870	790816	790756	790799	796469	795808	Intergenic Region
TTCTTTT	868927	868872	790818	790758	790801	796471	795810	Intergenic Region
AATAAAT	869393	869338	791284	791224	791267	796937	796276	NonSynonymous	I|I|F|I|I|I|F	ATT|ATT|TTT|ATT|ATT|ATT|TTT
TTTTTTC	869397	869342	791288	791228	791271	796941	796280	NonSynonymous	V|V|V|V|V|V|A	GTC|GTC|GTC|GTC|GTC|GTC|GCC
AAAAAGA	869399	869344	791290	791230	791273	796943	796282	NonSynonymous	N|N|N|N|N|D|N	AAC|AAC|AAC|AAC|AAC|GAC|AAC
TTTTGTT	870412	870357	792303	792243	792286	797956	797295	Pseudo Region
TTTTGTT	870427	870372	792318	792258	792301	797971	797310	Pseudo Region
AAAAACA	871129	871074	793020	792960	793003	798155	798012	Intergenic Region
GGGGGTG	871169	871114	793060	793000	793043	798195	798052	Intergenic Region
GGGGGTG	871291	871236	793182	793122	793165	798317	798174	Intergenic Region
CCGCCCC	871375	871320	793266	793206	793249	798401	798258	Intergenic Region
AAAAATA	871389	871334	793280	793220	793263	798415	798272	Intergenic Region
TTTTTGT	871401	871346	793292	793232	793275	798427	798284	Intergenic Region
AATAATA	871407	871352	793298	793238	793281	798433	798290	Intergenic Region
CCCCCTC	871412	871357	793303	793243	793286	798438	798295	Intergenic Region
TTGTTTT	871414	871359	793305	793245	793288	798440	798297	Intergenic Region
AAAAATA	871417	871362	793308	793248	793291	798443	798300	Intergenic Region
TTATTTT	871513	871458	793404	793344	793387	798539	798396	NonSynonymous	W|W|R|W|W|W|W	TGG|TGG|AGG|TGG|TGG|TGG|TGG
AGAAAAA	871522	871467	793413	793353	793396	798548	798405	NonSynonymous	I|V|I|I|I|I|I	ATC|GTC|ATC|ATC|ATC|ATC|ATC
AACAAAA	871549	871494	793440	793380	793423	798575	798432	NonSynonymous	T|T|P|T|T|T|T	ACA|ACA|CCA|ACA|ACA|ACA|ACA
TTGTTTT	871586	871531	793477	793417	793460	798612	798469	NonSynonymous	I|I|S|I|I|I|I	ATT|ATT|AGT|ATT|ATT|ATT|ATT
TTTTGTT	871593	871538	793484	793424	793467	798619	798476	Synonymous	M|M|M|M|M|M|M	ATG|ATG|ATG|ATG|ATG|ATG|ATG
AAAAATA	871598	871543	793489	793429	793472	798624	798481	NonSynonymous	N|N|N|N|N|I|N	AAT|AAT|AAT|AAT|AAT|ATT|AAT
AAAAACA	871603	871548	793494	793434	793477	798629	798486	NonSynonymous	T|T|T|T|T|P|T	ACC|ACC|ACC|ACC|ACC|CCC|ACC
CCCCCAC	871609	871554	793500	793440	793483	798635	798492	NonSynonymous	Q|Q|Q|Q|Q|K|Q	CAG|CAG|CAG|CAG|CAG|AAG|CAG
AACAAAA	871615	871560	793506	793446	793489	798641	798498	NonSynonymous	I|I|L|I|I|I|I	ATA|ATA|CTA|ATA|ATA|ATA|ATA
TTTCTCT	871618	871563	793509	793449	793492	798644	798501	NonSynonymous	S|S|S|P|S|P|S	TCA|TCA|TCA|CCC|TCA|CCA|TCA
AAACAAA	871620	871565	793511	793451	793494	798646	798503	Synonymous	L|L|L|L|L|L|L	CTG|CTG|CTG|CTG|CTG|CTG|CTG
AAAACAA	877761	871936	793882	793822	793865	799017	798874	Intergenic Region
TTTTTGT	877766	871941	793887	793827	793870	799022	798879	Intergenic Region
TTTTTGT	877773	871948	793894	793834	793877	799029	798886	Intergenic Region
TTTTTTC	877775	871950	793896	793836	793879	799031	798888	Intergenic Region
TTTTGTG	877798	871973	793919	793859	793902	799054	798911	Intergenic Region
TTTTTGT	877801	871976	793922	793862	793905	799057	798914	Intergenic Region
TTTTTGT	877849	872024	793970	793910	793953	799105	798962	Intergenic Region
TTTTTGT	877852	872027	793973	793913	793956	799108	798965	Intergenic Region
CCACCCC	877863	872038	793984	793924	793967	799119	798976	Intergenic Region
AACAAAA	877903	872078	794024	793964	794007	799159	799016	Intergenic Region
TTGTTTT	877936	872111	794057	793997	794040	799192	799049	Intergenic Region
TTGTTTT	877952	872127	794073	794013	794056	799208	799065	Intergenic Region
TTGTTTT	877953	872128	794074	794014	794057	799209	799066	Intergenic Region
AAGAAAA	877956	872131	794077	794017	794060	799212	799069	Intergenic Region
TTGTTTT	877960	872135	794081	794021	794064	799216	799073	Intergenic Region
CCCCCAC	877965	872140	794086	794026	794069	799221	799078	Intergenic Region
AAAAAAC	877972	872147	794093	794033	794076	799228	799085	Intergenic Region
GGCGGGG	877995	872170	794116	794056	794099	799251	799108	Intergenic Region
GGCGGGG	878037	872212	794158	794098	794141	799293	799150	Intergenic Region
AAAGAAA	878149	872324	794270	794210	794253	799405	799262	Intergenic Region
AAAAATA	878379	872554	794500	794440	794483	799635	799492	Intergenic Region
AAAAAGG	878405	872580	794526	794466	794509	799661	799518	Intergenic Region
TTTTTGT	879708	873883	795340	795232	795812	800964	800821	NonSynonymous	L|L|L|L|L|V|L	TTG|TTG|TTG|TTG|TTG|GTG|TTG
AAAAACA	879742	873917	795374	795266	795846	800998	800855	NonSynonymous	H|H|H|H|H|P|H	CAT|CAT|CAT|CAT|CAT|CCT|CAT
CCGCCCC	880829	875004	796461	796353	796933	802085	801942	Synonymous	A|A|A|A|A|A|A	GCT|GCT|GCT|GCT|GCT|GCT|GCT
AAAAGAA	882434	876609	798066	797958	798538	803690	803547	NonSynonymous	E|E|E|E|G|E|E	GAA|GAA|GAA|GAA|GGA|GAA|GAA
AAAAACA	882585	876760	798217	798109	798689	803841	803698	Synonymous	A|A|A|A|A|A|A	GCG|GCG|GCG|GCG|GCG|GCG|GCG
GGTGGGG	882601	876776	798233	798125	798705	803857	803714	NonSynonymous	V|V|F|V|V|V|V	GTT|GTT|TTT|GTT|GTT|GTT|GTT
TTTTTCT	883209	877384	798841	798733	799313	804465	804322	Intergenic Region
GGGGGGT	883465	877640	799097	798989	799569	804721	804578	NonSynonymous	W|W|W|W|W|W|L	TGG|TGG|TGG|TGG|TGG|TGG|TTG
TTTTGTT	883612	877787	799244	799136	799716	804868	804725	NonSynonymous	V|V|V|V|G|V|V	GTG|GTG|GTG|GTG|GGG|GTG|GTG
TTTATTT	884783	878958	800415	800307	800887	806039	805896	Intergenic Region
AAATAAA	884787	878962	800419	800311	800891	806043	805900	Intergenic Region
AACAAAA	884796	878971	800428	800320	800900	806052	805909	Intergenic Region
TTGTTTT	884799	878974	800431	800323	800903	806055	805912	Intergenic Region
GGGGGGT	884807	878982	800439	800331	800911	806063	805920	Intergenic Region
AAGAAAA	884825	879000	800457	800349	800929	806081	805938	Intergenic Region
TTTTTTC	884839	879014	800471	800363	800943	806095	805952	Intergenic Region
AAAAAAG	884846	879021	800478	800370	800950	806102	805959	Intergenic Region
AACAAAA	884860	879035	800492	800384	800964	806116	805973	NonSynonymous	K|K|Q|K|K|K|K	AAG|AAG|CAG|AAG|AAG|AAG|AAG
CCACCCC	885159	879334	800791	800683	801263	806415	806272	Synonymous	T|T|T|T|T|T|T	ACC|ACC|ACC|ACC|ACC|ACC|ACC
TTCTTTT	885163	879338	800795	800687	801267	806419	806276	NonSynonymous	F|F|L|F|F|F|F	TTC|TTC|CTC|TTC|TTC|TTC|TTC
GGTGGTG	887254	881429	802886	802778	803358	808510	808367	NonSynonymous	C|C|F|C|C|F|C	TGT|TGT|TTT|TGT|TGT|TTT|TGT
GGTGGGG	887258	881433	802890	802782	803362	808514	808371	Synonymous	P|P|P|P|P|P|P	CCA|CCA|CCA|CCA|CCA|CCA|CCA
AAAAAAT	887908	882083	803540	803432	804012	809164	809021	NonSynonymous	I|I|I|I|I|I|F	ATT|ATT|ATT|ATT|ATT|ATT|TTT
TTTTTTA	888440	882615	804072	803964	804544	809696	809553	NonSynonymous	I|I|I|I|I|I|N	ATC|ATC|ATC|ATC|ATC|ATC|AAC
TTTTTTG	888908	883083	804540	804432	805012	810164	810021	NonSynonymous	T|T|T|T|T|T|P	ACC|ACC|ACC|ACC|ACC|ACC|CCC
AAAAAAG	888910	883085	804542	804434	805014	810166	810023	NonSynonymous	L|L|L|L|L|L|P	CTC|CTC|CTC|CTC|CTC|CTC|CCC
GGTGGGG	889213	883388	804845	804737	805317	810469	810326	NonSynonymous	A|A|E|A|A|A|A	GCA|GCA|GAA|GCA|GCA|GCA|GCA
AACAAAA	889216	883391	804848	804740	805320	810472	810329	NonSynonymous	L|L|R|L|L|L|L	CTG|CTG|CGG|CTG|CTG|CTG|CTG
AAAAAAG	891662	885837	807294	807186	807766	812918	812775	Synonymous	H|H|H|H|H|H|H	CAC|CAC|CAC|CAC|CAC|CAC|CAC
GGCGGGG	893029	887204	808661	808553	809133	814285	814142	Synonymous	C|C|C|C|C|C|C	TGC|TGC|TGC|TGC|TGC|TGC|TGC
AAAAAAG	893086	887261	808718	808610	809190	814342	814199	Synonymous	P|P|P|P|P|P|P	CCT|CCT|CCT|CCT|CCT|CCT|CCT
CCCCCCT	894758	888933	810390	810282	810862	816014	815871	NonSynonymous	E|E|E|E|E|E|K	GAA|GAA|GAA|GAA|GAA|GAA|AAA
AAAAAAC	895138	889313	810770	810662	811242	816394	816251	NonSynonymous	L|L|L|L|L|L|R	CTG|CTG|CTG|CTG|CTG|CTG|CGG
TTGTTTT	895759	889934	811391	811283	811863	817015	816872	NonSynonymous	N|N|T|N|N|N|N	AAC|AAC|ACC|AAC|AAC|AAC|AAC
GGTGGGG	895761	889936	811393	811285	811865	817017	816874	NonSynonymous	N|N|T|N|N|N|N	AAC|AAC|ACC|AAC|AAC|AAC|AAC
AAGAAAA	895762	889937	811394	811286	811866	817018	816875	NonSynonymous	L|L|P|L|L|L|L	CTC|CTC|CCA|CTC|CTC|CTC|CTC
AAAAAGA	895780	889955	811412	811304	811884	817036	816893	NonSynonymous	V|V|V|V|V|A|V	GTG|GTG|GTG|GTG|GTG|GCG|GTG
AAAAAAG	896735	890910	812367	812259	812839	817991	817848	NonSynonymous	K|K|K|K|K|K|R	AAA|AAA|AAA|AAA|AAA|AAA|AGA
AAAAAAG	896743	890918	812375	812267	812847	817999	817856	NonSynonymous	T|T|T|T|T|T|A	ACG|ACG|ACG|ACG|ACG|ACG|GCG
CCCCCCG	896749	890924	812381	812273	812853	818005	817862	NonSynonymous	R|R|R|R|R|R|G	CGT|CGT|CGT|CGT|CGT|CGT|GGT
CCGCCCC	898090	892265	813722	813614	814194	819346	819203	Pseudo Region
CCACCCC	898238	892413	813870	813762	814375	819494	819351	Intergenic Region
GGAGGGG	898246	892421	813878	813770	814383	819502	819359	Intergenic Region
CCCCCCG	898287	892462	813919	813811	814424	819543	819400	Intergenic Region
AAGAAAA	899814	893989	815446	815338	815951	821070	820927	Intergenic Region
CCACCCC	899833	894008	815465	815357	815970	821089	820946	Intergenic Region
TTATTTT	899840	894015	815472	815364	815977	821096	820953	Intergenic Region
TTCTTTT	899842	894017	815474	815366	815979	821098	820955	Intergenic Region
TTGTTTT	899847	894022	815479	815371	815984	821103	820960	Intergenic Region
GGAGGGG	901225	895400	816857	816749	817362	822481	822338	Synonymous	E|E|E|E|E|E|E	GAG|GAG|GAG|GAG|GAG|GAG|GAG
CCCCCCA	902757	896932	818389	818281	818894	824013	823870	Pseudo Region
TTGTTTT	903615	897790	819247	819139	819752	824871	824728	Pseudo Region
AAGAAAA	906173	900348	821805	821697	822310	827429	827286	Pseudo Region
TTTTTTC	906880	901055	822512	822404	823017	828136	827993	Pseudo Region
CCCGCCC	907274	901449	822906	822798	823411	828530	828387	Synonymous	D|D|D|D|D|D|D	GAT|GAT|GAT|GAT|GAT|GAT|GAT
TTTTGTT	907705	901880	823337	823229	823842	828961	828818	Synonymous	E|E|E|E|E|E|E	GAA|GAA|GAA|GAA|GAA|GAA|GAA
CCACCCC	909467	903642	825099	824991	825604	830723	830580	Pseudo Region
AAACAAA	911000	905175	826632	826524	827137	832256	832113	NonSynonymous	T|T|T|P|T|T|T	ACG|ACG|ACG|CCG|ACG|ACG|ACG
AAAAACA	912034	906209	827666	827558	828171	833290	833147	NonSynonymous	V|V|V|V|V|G|V	GTC|GTC|GTC|GTC|GTC|GGC|GTC
AAAAAGA	912059	906234	827691	827583	828196	833315	833172	Synonymous	L|L|L|L|L|L|L	TTA|TTA|TTA|TTA|TTA|CTA|TTA
TTGTTTT	912083	906258	827715	827607	828220	833339	833196	NonSynonymous	T|T|P|T|T|T|T	ACC|ACC|CCC|ACC|ACC|ACC|ACC
CCCCCCA	912628	906803	828260	828152	828765	833884	833741	NonSynonymous	S|S|S|S|S|S|I	AGC|AGC|AGC|AGC|AGC|AGC|ATC
TTTTCTT	912873	907048	828505	828397	829010	834129	833986	Synonymous	C|C|C|C|C|C|C	TGC|TGC|TGC|TGC|TGC|TGC|TGC
TTTTCTT	912874	907049	828506	828398	829011	834130	833987	NonSynonymous	Q|Q|Q|Q|R|Q|Q	CAA|CAA|CAA|CAA|CGG|CAA|CAA
CCACCCC	913658	907833	829290	829182	829810	834914	834771	NonSynonymous	G|G|C|G|G|G|G	GGC|GGC|TGC|GGC|GGC|GGC|GGC
CCACCCC	916039	910214	831677	831563	832191	837295	837152	Synonymous	L|L|L|L|L|L|L	CTG|CTG|CTG|CTG|CTG|CTG|CTG
GGGGGGT	917476	911651	833114	833000	833628	838732	838589	NonSynonymous	T|T|T|T|T|T|N	ACC|ACC|ACC|ACC|ACC|ACC|AAC
TTTTTTG	917672	911847	833310	833196	833824	838928	838785	NonSynonymous	T|T|T|T|T|T|P	ACC|ACC|ACC|ACC|ACC|ACC|CCC
AAAAAAG	917677	911852	833315	833201	833829	838933	838790	NonSynonymous	I|I|I|I|I|I|T	ATC|ATC|ATC|ATC|ATC|ATC|ACC
TTTTTTG	917692	911867	833330	833216	833844	838948	838805	NonSynonymous	Q|Q|Q|Q|Q|Q|P	CAA|CAA|CAA|CAA|CAA|CAA|CCA
TTTTTTC	917725	911900	833363	833249	833877	838981	838838	NonSynonymous	D|D|D|D|D|D|G	GAC|GAC|GAC|GAC|GAC|GAC|GGC
TTATTTT	917939	912114	833577	833463	834091	839195	839052	NonSynonymous	T|T|S|T|T|T|T	ACC|ACC|TCC|ACC|ACC|ACC|ACC
CCTCCCC	919300	913481	834944	834830	835458	840562	840419	NonSynonymous	V|V|M|V|V|V|V	GTG|GTG|ATG|GTG|GTG|GTG|GTG
TTTTGTT	919788	913969	835432	835318	835946	841050	840907	NonSynonymous	T|T|T|T|P|T|T	ACC|ACC|ACC|ACC|CCC|ACC|ACC
CTTTTTT	921694	915875	837338	837224	837852	842956	842813	NonSynonymous	G|D|D|D|D|D|D	GGC|GAC|GAC|GAC|GAC|GAC|GAC
AAAAAAG	922572	916753	838216	838102	838730	843834	843691	NonSynonymous	L|L|L|L|L|L|P	CTG|CTG|CTG|CTG|CTG|CTG|CCG
CCCCCTC	924274	918284	839747	839633	840261	845365	845222	Pseudo Region
CCCCCCG	925711	919721	841184	841070	841698	846802	846659	Synonymous	L|L|L|L|L|L|L	CTG|CTG|CTG|CTG|CTG|CTG|CTG
AAAAAAT	929433	923443	844906	844792	845420	850524	850381	Pseudo Region
TTCTTGT	929582	923592	845055	844941	845569	850673	850530	Pseudo Region
GGGGGTG	929585	923595	845058	844944	845572	850676	850533	Pseudo Region
AGGGGGG	930162	924172	845635	845521	846149	851253	851110	Pseudo Region
GGGAGGG	931238	925249	846711	846597	847261	852355	852212	Synonymous	N|N|N|N|N|N|N	AAC|AAC|AAC|AAC|AAC|AAC|AAC
AAACAAA	932120	926131	847593	847479	848143	853237	853094	Pseudo Region
TTTTTGT	932128	926139	847601	847487	848151	853245	853102	Pseudo Region
TTGTTTT	932605	926616	848078	847964	848700	853722	853579	Pseudo Region
GGTGGGG	932609	926620	848082	847968	848704	853726	853583	Pseudo Region
GGAGGGG	932612	926623	848085	847971	848707	853729	853586	Pseudo Region
AAACAAA	932616	926627	848089	847975	848711	853733	853590	Pseudo Region
TTCTTTT	933229	927240	848702	848588	849324	854346	854203	Pseudo Region
AACAAAA	933239	927250	848712	848598	849334	854356	854213	Pseudo Region
AAAAACA	934722	928733	850195	850081	850817	855897	855758	NonSynonymous	T|T|T|T|T|P|T	ACC|ACC|ACC|ACC|ACC|CCC|ACA
CCCCCCA	934724	928735	850197	850083	850819	855899	855760	Synonymous	R|R|R|R|R|R|R	CGC|CGC|CGC|CGC|CGC|CGC|CGC
TTTTTCT	934728	928739	850201	850087	850823	855903	855764	NonSynonymous	S|S|S|S|S|P|S	TCA|TCA|TCA|TCA|TCA|CCA|TCA
CCCCCAC	936679	930690	852152	852038	852774	857854	857715	NonSynonymous	P|P|P|P|P|T|P	CCC|CCC|CCC|CCC|CCC|ACC|CCC
TTGTTTT	937630	931641	853103	852989	853725	858805	858666	NonSynonymous	V|V|G|V|V|V|V	GTA|GTA|GGA|GTA|GTA|GTA|GTA
TTCTTTT	937637	931648	853110	852996	853732	858812	858673	Synonymous	G|G|G|G|G|G|G	GGC|GGC|GGC|GGC|GGC|GGC|GGC
TTTTTTG	937678	931689	853151	853037	853773	858853	858714	NonSynonymous	V|V|V|V|V|V|G	GTG|GTG|GTG|GTG|GTG|GTG|GGG
TTTTTTG	937699	931710	853172	853058	853794	858874	858735	NonSynonymous	V|V|V|V|V|V|G	GTA|GTA|GTA|GTA|GTA|GTA|GGA
CCCCCAC	938625	932636	854098	853984	854720	859800	859661	Synonymous	P|P|P|P|P|P|P	CCT|CCT|CCT|CCT|CCT|CCT|CCT
AACAACA	941147	935158	856620	856506	857242	862322	862183	NonSynonymous	Y|Y|S|Y|Y|S|Y	TAC|TAC|TCC|TAC|TAC|TCC|TAC
GGGGGGC	941151	935162	856624	856510	857246	862326	862187	NonSynonymous	E|E|G|E|E|E|E	GAG|GAG|GGG|GAG|GAG|GAG|GAG
AAGAAAA	941153	935164	856626	856512	857248	862328	862189	NonSynonymous	E|E|G|E|E|E|E	GAG|GAG|GGG|GAG|GAG|GAG|GAG
AACAAAA	943945	937956	859418	859304	860040	865120	864981	NonSynonymous	N|N|T|N|N|N|N	AAC|AAC|ACC|AAC|AAC|AAC|AAC
CCTCCCC	943955	937966	859428	859314	860050	865130	864991	Synonymous	L|L|L|L|L|L|L	CTG|CTG|CTG|CTG|CTG|CTG|CTG
AAAAAAG	943994	938005	859467	859353	860089	865169	865030	Synonymous	K|K|K|K|K|K|K	AAA|AAA|AAA|AAA|AAA|AAA|AAA
CCCCCCA	943998	938009	859471	859357	860093	865173	865034	NonSynonymous	P|P|P|P|P|P|T	CCG|CCG|CCG|CCG|CCG|CCG|ACG
GGGGGGT	944003	938014	859476	859362	860098	865178	865039	NonSynonymous	D|D|D|D|D|D|G	GAT|GAT|GAT|GAT|GAT|GAT|GGT
AAAAAAG	944005	938016	859478	859364	860100	865180	865041	NonSynonymous	D|D|D|D|D|D|G	GAT|GAT|GAT|GAT|GAT|GAT|GGT
AAAAAAG	944648	938659	860121	860007	860743	865823	865684	Intergenic Region
TTTTTTG	945039	939050	860512	860398	861134	866214	866075	Pseudo Region
CCCCCCA	945044	939055	860517	860403	861139	866219	866080	Pseudo Region
GTTTTTT	948170	942181	863643	863598	864366	869345	869206	NonSynonymous	V|F|F|F|F|F|F	GTT|TTT|TTT|TTT|TTT|TTT|TTT
CCACCCC	949686	943697	865159	865114	865882	870861	870722	Synonymous	R|R|R|R|R|R|R	CGG|CGG|AGG|CGG|CGG|CGG|CGG
TTTTTTC	949762	943773	865235	865190	865958	870937	870798	Intergenic Region
GGGGTGG	949767	943778	865240	865195	865963	870942	870803	Intergenic Region
AAAACAA	949769	943780	865242	865197	865965	870944	870805	Intergenic Region
AAAACAA	949774	943785	865247	865202	865970	870949	870810	Intergenic Region
AAAAACA	949790	943801	865263	865218	865986	870965	870826	Intergenic Region
AAAAACA	949794	943805	865267	865222	865990	870969	870830	Intergenic Region
CCCACCC	949795	943806	865268	865223	865991	870970	870831	Intergenic Region
AAAAAAG	950476	944486	865948	865903	866671	871650	871511	Pseudo Region
AAAAAAG	950586	944596	866058	866013	866781	871760	871621	Pseudo Region
GGGGGGA	951437	945447	866909	866914	867660	872611	872472	Pseudo Region
CCCCCCA	951618	945628	867090	867095	867841	872792	872653	Intergenic Region
CCCCCGT	951626	945636	867098	867103	867849	872800	872661	Intergenic Region
AAACAAA	951649	945659	867121	867126	867872	872823	872684	Intergenic Region
GGTGGGG	951656	945666	867128	867133	867879	872830	872691	Intergenic Region
GGGTGGG	951657	945667	867129	867134	867880	872831	872692	Intergenic Region
TTCTTTT	951681	945691	867153	867158	867904	872855	872716	NonSynonymous	M|M|V|M|M|M|M	ATG|ATG|GTG|ATG|ATG|ATG|ATG
TTTTTTG	952233	946243	867705	867710	868456	873407	873268	NonSynonymous	V|V|V|V|V|V|G	GTA|GTA|GTA|GTA|GTA|GTA|GGA
TTTTTTG	952240	946250	867712	867717	868463	873414	873275	Synonymous	R|R|R|R|R|R|R	CGT|CGT|CGT|CGT|CGT|CGT|CGT
CCCCCCA	952894	946904	868366	868371	869117	874068	873929	Synonymous	Y|Y|Y|Y|Y|Y|Y	TAC|TAC|TAC|TAC|TAC|TAC|TAC
CCCACCC	952900	946910	868372	868377	869123	874074	873935	Synonymous	Y|Y|Y|Y|Y|Y|Y	TAC|TAC|TAC|TAC|TAC|TAC|TAC
TTTTTTC	953298	947308	868770	868775	869521	874472	874333	Synonymous	P|P|P|P|P|P|P	CCC|CCC|CCC|CCC|CCC|CCC|CCC
GGGGGTT	953306	947316	868778	868783	869529	874480	874341	NonSynonymous	C|C|W|C|C|F|F	TGT|TGT|TGG|TGT|TGT|TTT|TTT
TTGTTTT	953307	947317	868779	868784	869530	874481	874342	NonSynonymous	Y|Y|F|Y|Y|Y|Y	TAT|TAT|TTT|TAT|TAT|TAT|TAT
AATAAAA	953309	947319	868781	868786	869532	874483	874344	NonSynonymous	Y|Y|F|Y|Y|Y|Y	TAT|TAT|TTT|TAT|TAT|TAT|TAT
AAAAACA	953311	947321	868783	868788	869534	874485	874346	NonSynonymous	T|T|T|T|N|P|T	ACC|ACC|ACC|ACC|AAC|CCC|ACC
CCCCACC	953312	947322	868784	868789	869535	874486	874347	NonSynonymous	T|T|T|T|N|P|T	ACC|ACC|ACC|ACC|AAC|CCC|ACC
CCCCCAC	955042	949052	870514	870519	871265	876216	876077	Intergenic Region
CCCCACC	955043	949053	870515	870520	871266	876217	876078	Intergenic Region
AAAAAAG	955052	949062	870524	870529	871275	876226	876087	Intergenic Region
TTTATTT	955058	949068	870530	870535	871281	876232	876093	Intergenic Region
TTTTTTC	955064	949074	870536	870541	871287	876238	876099	Intergenic Region
CCCCCAC	955066	949076	870538	870543	871289	876240	876101	Intergenic Region
AAACAAA	955104	949114	870576	870581	871327	876278	876139	Intergenic Region
AAACAAA	955140	949150	870612	870617	871363	876314	876175	Intergenic Region
TTTCTTT	955151	949161	870623	870628	871374	876325	876186	Intergenic Region
AAAAACA	955664	949674	871136	871141	871887	876838	876699	Intergenic Region
CCCCACC	955665	949675	871137	871142	871888	876839	876700	Intergenic Region
GGTGGGG	955668	949678	871140	871145	871891	876842	876703	Intergenic Region
TTTTTCT	955687	949697	871159	871164	871910	876861	876722	Intergenic Region
GGGGGGT	956271	950281	871743	871748	872494	877445	877306	Synonymous	V|V|V|V|V|V|V	GTA|GTA|GTA|GTA|GTA|GTA|GTA
TTGTTTT	957816	951826	873288	873293	874039	878990	878851	Intergenic Region
AAAAAAT	958690	952700	874162	874167	874913	879864	879725	Synonymous	P|P|P|P|P|P|P	CCC|CCC|CCC|CCC|CCC|CCC|CCC
CCCGCCC	959725	953735	875197	875202	875948	880899	880760	NonSynonymous	A|A|A|G|A|A|A	GCG|GCG|GCG|GGG|GCG|GCG|GCG
CTTTTTT	960188	954198	875660	875665	876411	881362	881223	Intergenic Region
GGCGGGG	960374	954384	875846	875851	876597	881548	881409	NonSynonymous	R|R|G|R|R|R|R	CGT|CGT|GGT|CGT|CGT|CGT|CGT
GGTGGGG	960378	954388	875850	875855	876601	881552	881413	Synonymous	W|W|W|W|W|W|W	TGG|TGG|TGG|TGG|TGG|TGG|TGG
AGGGGGG	960834	954844	876306	876311	877057	882008	881869	Synonymous	G|G|G|G|G|G|G	GGT|GGT|GGT|GGT|GGT|GGT|GGT
CCCCCCA	960920	954930	876392	876397	877143	882094	881955	NonSynonymous	V|V|V|V|V|V|F	GTT|GTT|GTT|GTT|GTT|GTT|TTT
AAAAAAC	961146	955156	876618	876623	877369	882320	882181	Synonymous	Q|Q|Q|Q|Q|Q|Q	CAG|CAG|CAG|CAG|CAG|CAG|CAG
CCGCCCC	962267	956277	877739	877744	878490	883441	883302	Pseudo Region
CCACCCC	962271	956281	877743	877748	878494	883445	883306	Pseudo Region
GGGGGGT	962816	956826	878288	878293	879039	883990	883851	NonSynonymous	G|G|G|G|G|G|C	GGT|GGT|GGT|GGT|GGT|GGT|TGT
CCCCCCA	966905	960915	882377	882382	883128	888079	887940	NonSynonymous	H|H|H|H|H|H|N	CAC|CAC|CAC|CAC|CAC|CAC|AAC
AAAAAAC	968031	962041	883503	883508	884254	889205	889066	NonSynonymous	Y|Y|Y|Y|Y|Y|S	TAC|TAC|TAC|TAC|TAC|TAC|TCC
TTTTTTC	968041	962051	883513	883518	884264	889215	889076	Synonymous	L|L|L|L|L|L|L	CTC|CTC|CTC|CTC|CTC|CTC|CTC
TTCTTTT	968257	962267	883729	883734	884480	889431	889292	Synonymous	P|P|P|P|P|P|P	CCC|CCC|CCC|CCC|CCC|CCC|CCC
TTCTTTT	968283	962293	883755	883760	884506	889457	889318	NonSynonymous	L|L|P|L|L|L|L	CTG|CTG|CCT|CTG|CTG|CTG|CTG
GGTGGGG	968284	962294	883756	883761	884507	889458	889319	Synonymous	R|R|R|R|R|R|R	CGC|CGC|CGC|CGC|CGC|CGC|CGC
AAGAAAA	968298	962308	883770	883775	884521	889472	889333	NonSynonymous	E|E|G|E|E|E|E	GAA|GAA|GGA|GAA|GAA|GAA|GAA
TTTTTTG	968739	962749	884211	884216	884962	889913	889774	NonSynonymous	L|L|L|L|L|L|R	CTG|CTG|CTG|CTG|CTG|CTG|CGG
CCCCCCA	968742	962752	884214	884219	884965	889916	889777	NonSynonymous	A|A|A|A|A|A|E	GCA|GCA|GCA|GCA|GCA|GCA|GAA
CCCCCCG	968762	962772	884234	884239	884985	889936	889797	NonSynonymous	R|R|R|R|R|R|G	CGC|CGC|CGC|CGC|CGC|CGC|GGC
AAGAAAA	969322	963332	884794	884799	885545	890496	890357	Synonymous	V|V|V|V|V|V|V	GTG|GTG|GTG|GTG|GTG|GTG|GTG
TTTTTTA	969717	963727	885189	885194	885940	890891	890752	NonSynonymous	I|I|I|I|I|I|L	ATA|ATA|ATA|ATA|ATA|ATA|TTA
AAAAAAG	969727	963737	885199	885204	885950	890901	890762	Synonymous	P|P|P|P|P|P|P	CCC|CCC|CCC|CCC|CCC|CCC|CCC
AAAAAAG	969736	963746	885208	885213	885959	890910	890771	Synonymous	P|P|P|P|P|P|P	CCC|CCC|CCC|CCC|CCC|CCC|CCC
TTTTTTG	969737	963747	885209	885214	885960	890911	890772	NonSynonymous	H|H|H|H|H|H|P	CAT|CAT|CAT|CAT|CAT|CAT|CCC
CCGCCCC	970021	964031	885493	885498	886244	891195	891056	Intergenic Region
AATAAAA	970024	964034	885496	885501	886247	891198	891059	Intergenic Region
AAAAACA	970427	964437	885899	885904	886650	891601	891462	NonSynonymous	V|V|V|V|V|G|V	GTT|GTT|GTT|GTT|GTT|GGT|GTT
AATAAAA	973569	967579	889041	889046	889792	894743	894604	Synonymous	S|S|S|S|S|S|S	AGT|AGT|AGT|AGT|AGT|AGT|AGT
CCACCCC	973578	967588	889050	889055	889801	894752	894613	Synonymous	W|W|W|W|W|W|W	TGG|TGG|TGG|TGG|TGG|TGG|TGG
GGCGGCG	974122	968132	889594	889599	890345	895296	895157	Synonymous	E|E|E|E|E|E|E	GAG|GAG|GAG|GAG|GAG|GAG|GAG
AACAAAA	974129	968139	889601	889606	890352	895303	895164	NonSynonymous	L|L|R|L|L|L|L	CTG|CTG|CGG|CTG|CTG|CTG|CTG
GGCGGGG	974134	968144	889606	889611	890357	895308	895169	Synonymous	G|G|G|G|G|G|G	GGG|GGG|GGG|GGG|GGG|GGG|GGG
AACAAAA	974138	968148	889610	889615	890361	895312	895173	NonSynonymous	L|L|R|L|L|L|L	CTG|CTG|CGG|CTG|CTG|CTG|CTG
CCGCCCC	974469	968479	889941	889946	890692	895643	895504	Synonymous	Y|Y|Y|Y|Y|Y|Y	TAT|TAT|TAT|TAT|TAT|TAT|TAT
TTGTTTT	974498	968508	889970	889975	890721	895672	895533	NonSynonymous	T|T|P|T|T|T|T	ACC|ACC|CCC|ACC|ACC|ACC|ACC
AAGAAAA	974500	968510	889972	889977	890723	895674	895535	NonSynonymous	L|L|P|L|L|L|L	CTC|CTC|CCC|CTC|CTC|CTC|CTC
TTTCTTT	975004	969014	890476	890481	891227	896178	896039	NonSynonymous	D|D|D|G|D|D|D	GAC|GAC|GAC|GGC|GAC|GAC|GAC
TTTTTTG	975810	969820	891282	891287	892033	896984	896845	NonSynonymous	T|T|T|T|T|T|P	ACC|ACC|ACC|ACC|ACC|ACC|CCC
TTTTGTT	975967	969977	891439	891444	892190	897141	897002	Intergenic Region
CCCCCCA	978825	972835	894297	894302	895048	899999	899860	NonSynonymous	G|G|G|G|G|G|F	GGT|GGT|GGT|GGT|GGT|GGT|TTT
CCCCCCA	978826	972836	894298	894303	895049	900000	899861	NonSynonymous	G|G|G|G|G|G|F	GGT|GGT|GGT|GGT|GGT|GGT|TTT
GGAGGGG	979664	973674	895136	895141	895887	900838	900699	NonSynonymous	A|A|V|A|A|A|A	GCT|GCT|GTT|GCT|GCT|GCT|GCT
AAACAAA	981241	975251	896713	896743	897464	902474	902276	Pseudo Region
AAAAAAG	982093	976103	897565	897595	898316	903326	903128	Pseudo Region
AAAAAAC	982129	976139	897601	897631	898352	903362	903164	Pseudo Region
CCACCCC	982148	976158	897620	897650	898371	903381	903183	Pseudo Region
TTCTTTT	982151	976161	897623	897653	898374	903384	903186	Pseudo Region
TTTTTTC	983897	977907	899369	899399	900120	905130	904932	NonSynonymous	Y|Y|Y|Y|Y|Y|C	TAC|TAC|TAC|TAC|TAC|TAC|TGC
TTGTTTT	983908	977918	899380	899410	900131	905141	904943	Synonymous	P|P|P|P|P|P|P	CCT|CCT|CCT|CCT|CCT|CCT|CCT
TTGTTTT	983909	977919	899381	899411	900132	905142	904944	NonSynonymous	E|E|A|E|E|E|E	GAA|GAA|GCC|GAA|GAA|GAA|GAA
AGGGGGG	985481	979491	900953	900983	901704	906714	906516	NonSynonymous	M|V|V|V|V|V|V	ATG|GTG|GTG|GTG|GTG|GTG|GTG
GGGGGGT	989279	983289	904751	904781	905502	910512	910362	Synonymous	S|S|S|S|S|S|S	AGT|AGT|AGT|AGT|AGT|AGT|AGT
GAGGGGG	990384	984394	905856	905496	906607	911617	911467	Pseudo Region
AAAAAGC	990924	984934	906396	906036	907147	912157	912007	Pseudo Region
CCCACAC	990925	984935	906397	906037	907148	912158	912008	Pseudo Region
CCCCCCA	990938	984948	906410	906050	907161	912171	912021	Pseudo Region
AAAACAA	991018	985028	906490	906130	907241	912251	912101	Pseudo Region
AAAACAA	991102	985112	906574	906214	907325	912335	912185	Pseudo Region
AAAATAA	991120	985130	906592	906232	907343	912353	912203	Pseudo Region
TTTTCTT	991128	985138	906600	906240	907351	912361	912211	Pseudo Region
TTTTCTT	991131	985141	906603	906243	907354	912364	912214	Pseudo Region
GGGGGGT	992263	986273	907735	907375	908486	913496	913346	Pseudo Region
GGGGGGA	994162	988172	909634	909274	910385	915395	915245	Intergenic Region
AAGAAAA	994850	988860	910322	909962	911073	916083	915933	NonSynonymous	T|T|A|T|T|T|T	ACC|ACC|GCC|ACC|ACC|ACC|ACC
AAGAAAA	994851	988861	910323	909963	911074	916084	915934	NonSynonymous	T|T|A|T|T|T|T	ACC|ACC|GCC|ACC|ACC|ACC|ACC
CCCACCC	995500	989510	910972	910612	911723	916733	916583	NonSynonymous	T|T|T|N|T|T|T	ACC|ACC|ACC|AAC|ACC|ACC|ACC
AAAAAAG	997573	991583	913045	912685	913796	918806	918656	NonSynonymous	T|T|T|T|T|T|A	ACC|ACC|ACC|ACC|ACC|ACC|GCC
GGTGGGG	998955	992965	914476	914067	915178	920188	920038	NonSynonymous	Q|Q|K|Q|Q|Q|Q	CAA|CAA|AAA|CAA|CAA|CAA|CAA
TTTTTTG	999518	993528	915039	914630	915741	920751	920601	Synonymous	K|K|K|K|K|K|K	AAA|AAA|AAA|AAA|AAA|AAA|AAA
TTTCTTT	1000126	994136	915647	915238	916349	921359	921209	NonSynonymous	S|S|S|T|S|S|S	TCG|TCG|TCG|ACG|TCG|TCG|TCG
TTTATTT	1000127	994137	915648	915239	916350	921360	921210	NonSynonymous	S|S|S|T|S|S|S	TCG|TCG|TCG|ACG|TCG|TCG|TCG
CCCCCCG	1001603	995613	917124	916715	917826	922836	922686	NonSynonymous	H|H|H|H|H|H|D	CAC|CAC|CAC|CAC|CAC|CAC|GAC
GGGGGGC	1001607	995617	917128	916719	917830	922840	922690	NonSynonymous	R|R|R|R|R|R|P	CGT|CGT|CGT|CGT|CGT|CGT|CCT
CCCCCCA	1001615	995625	917136	916727	917838	922848	922698	NonSynonymous	R|R|R|R|R|R|S	CGC|CGC|CGC|CGC|CGC|CGC|AGC
TTTTGTT	1002576	996586	918097	917688	918799	923809	923659	Intergenic Region
AAAAAAG	1002596	996606	918117	917708	918819	923829	923679	Intergenic Region
GGGGGTG	1002602	996612	918123	917714	918825	923835	923685	Intergenic Region
TTTTGTT	1002606	996616	918127	917718	918829	923839	923689	Intergenic Region
CCCACCC	1003726	997736	919247	918838	919949	924959	924809	Intergenic Region
TTCTTTT	1004098	998108	919619	919210	920321	925331	925181	Synonymous	T|T|T|T|T|T|T	ACG|ACG|ACG|ACG|ACG|ACG|ACG
TTTTTTC	1005066	999076	920587	920178	921289	926299	926149	NonSynonymous	V|V|V|V|V|V|A	GTT|GTT|GTT|GTT|GTT|GTT|GCT
TTTTTTC	1006480	1000490	922001	921592	922703	927713	927563	Synonymous	N|N|N|N|N|N|N	AAC|AAC|AAC|AAC|AAC|AAC|AAC
CCCCCCG	1006543	1000553	922064	921655	922766	927776	927626	Intergenic Region
TTTTTTA	1006545	1000555	922066	921657	922768	927778	927628	Intergenic Region
CCCCCCA	1006788	1000798	922309	921900	923011	928021	927871	NonSynonymous	V|V|V|V|V|V|L	GTG|GTG|GTG|GTG|GTG|GTG|TTG
GGTGGGG	1006790	1000800	922311	921902	923013	928023	927873	NonSynonymous	A|A|E|A|A|A|A	GCA|GCA|GAA|GCA|GCA|GCA|GCA
TTTTTTG	1008233	1002243	923754	923407	924456	929466	929316	NonSynonymous	F|F|F|F|F|F|V	TTT|TTT|TTT|TTT|TTT|TTT|GTT
TTTTTTA	1008271	1002281	923792	923445	924494	929504	929354	Synonymous	K|K|K|K|K|K|K	AAA|AAA|AAA|AAA|AAA|AAA|AAA
CCCCCCA	1012383	1006393	927904	927557	928606	933616	933466	Synonymous	N|N|N|N|N|N|N	AAT|AAT|AAT|AAT|AAT|AAT|AAT
CCCCCCA	1012743	1006753	928264	927917	928966	933976	933826	NonSynonymous	A|A|A|A|A|A|D	GCT|GCT|GCT|GCT|GCT|GCT|GAT
GGGGGAG	1013135	1007145	928656	928309	929358	934368	934218	NonSynonymous	A|A|A|A|A|T|A	GCC|GCC|GCC|GCC|GCC|ACC|GCC
GGGGAGG	1014929	1008939	930450	930103	931152	936162	936012	Intergenic Region
CCACCCC	1017035	1011045	932556	932209	933258	938268	938118	NonSynonymous	R|R|S|R|R|R|R	CGC|CGC|AGC|CGC|CGC|CGC|CGC
AAAAAAG	1017451	1011461	932972	932625	933674	938684	938534	NonSynonymous	T|T|T|T|T|T|A	ACG|ACG|ACG|ACG|ACG|ACG|GCG
AAAGAAA	1019546	1013556	935067	934720	935769	940779	940629	Pseudo Region
GGGGGGT	1019549	1013559	935070	934723	935772	940782	940632	Pseudo Region
CCAACCC	1019554	1013564	935075	934728	935777	940787	940637	Intergenic Region
GGTGGGG	1019557	1013567	935078	934731	935780	940790	940640	Synonymous	T|T|T|T|T|T|T	ACC|ACC|ACC|ACC|ACC|ACC|ACC
TTTTTTG	1019778	1013788	935299	934952	936001	941011	940861	NonSynonymous	V|V|V|V|V|V|G	GTG|GTG|GTG|GTG|GTG|GTG|GGG
AATAAAA	1019788	1013798	935309	934962	936011	941021	940871	NonSynonymous	V|V|F|V|V|V|F	GTT|GTT|TTT|GTT|GTT|GTT|TTT
GGTGGGT	1019789	1013799	935310	934963	936012	941022	940872	NonSynonymous	V|V|F|V|V|V|F	GTT|GTT|TTT|GTT|GTT|GTT|TTT
TTTTTTC	1019796	1013806	935317	934970	936019	941029	940879	NonSynonymous	I|I|I|I|I|I|T	ATC|ATC|ATC|ATC|ATC|ATC|ACC
CCCCCAC	1021781	1015791	937302	936955	938004	943014	942864	Pseudo Region
GGGGGGT	1022351	1016361	937872	937525	938574	943584	943434	Intergenic Region
CCACCCC	1023384	1017394	938905	938558	939607	944639	944467	NonSynonymous	Q|Q|K|Q|Q|Q|Q	CAA|CAA|AAA|CAA|CAA|CAA|CAA
AAGAAAA	1027851	1021861	943372	943050	944074	949106	948934	NonSynonymous	D|D|G|D|D|D|D	GAC|GAC|GGC|GAC|GAC|GAC|GAC
GGGGGGC	1032479	1026489	947367	947036	948069	953110	952938	Synonymous	G|G|G|G|G|G|G	GGG|GGG|GGG|GGG|GGG|GGG|GGG
TTTTCTT	1032768	1026778	947656	947325	948358	953399	953227	NonSynonymous	E|E|E|E|G|E|E	GAG|GAG|GAG|GAG|GGG|GAG|GAG
AAACAAA	1032784	1026794	947672	947341	948374	953415	953243	NonSynonymous	Y|Y|Y|D|Y|Y|Y	TAT|TAT|TAT|GAT|TAT|TAT|TAT
AAAAAAT	1032912	1026922	947800	947469	948502	953543	953371	NonSynonymous	L|L|L|L|L|L|K	CTA|CTA|CTA|CTA|CTA|CTA|AAA
GGGGGGT	1032913	1026923	947801	947470	948503	953544	953372	NonSynonymous	L|L|L|L|L|L|K	CTA|CTA|CTA|CTA|CTA|CTA|AAA
CCCCCAC	1032955	1026965	947843	947512	948545	953586	953414	NonSynonymous	V|V|V|V|V|F|V	GTT|GTT|GTT|GTT|GTT|TTT|GTT
TTTTTGT	1032958	1026968	947846	947515	948548	953589	953417	NonSynonymous	I|I|I|I|I|L|I	ATT|ATT|ATT|ATT|ATT|CTT|ATT
AAAAAAG	1032959	1026969	947847	947516	948549	953590	953418	NonSynonymous	I|I|I|I|I|L|I	ATT|ATT|ATT|ATT|ATT|CTT|ATT
CCCACCC	1034254	1028264	949142	948811	949844	954885	954713	Synonymous	Y|Y|Y|Y|Y|Y|Y	TAT|TAT|TAT|TAT|TAT|TAT|TAT
GGGGGGA	1034256	1028266	949144	948813	949846	954887	954715	Synonymous	L|L|L|L|L|L|L	CTG|CTG|CTG|CTT|CTG|CTG|TTG
TTATTTA	1034258	1028268	949146	948815	949848	954889	954717	NonSynonymous	Y|Y|F|Y|Y|Y|F	TAT|TAT|TTT|TAT|TAT|TAT|TTT
AACAAAC	1034260	1028270	949148	948817	949850	954891	954719	NonSynonymous	Y|Y|F|Y|Y|Y|F	TAT|TAT|TTT|TAT|TAT|TAT|TTT
GGGGGGT	1035658	1029668	950546	950215	951248	956289	956117	NonSynonymous	C|C|C|C|C|C|F	TGT|TGT|TGT|TGT|TGT|TGT|TTT
TTTTTTG	1035663	1029673	950551	950220	951253	956294	956122	NonSynonymous	F|F|F|F|F|F|V	TTT|TTT|TTT|TTT|TTT|TTT|GTT
GGGGGGT	1035671	1029681	950559	950228	951261	956302	956130	Synonymous	H|H|H|H|H|H|H	CAT|CAT|CAT|CAT|CAT|CAT|CAT
CCCCCCT	1035913	1029923	950801	950470	951503	956544	956372	NonSynonymous	A|A|A|A|A|A|V	GCT|GCT|GCT|GCT|GCT|GCT|GTT
AAAAAAG	1035918	1029928	950806	950475	951508	956549	956377	NonSynonymous	T|T|T|T|T|T|A	ACC|ACC|ACC|ACC|ACC|ACC|GCC
AAGAAAA	1036123	1030133	951011	950680	951713	956754	956582	NonSynonymous	T|T|A|T|T|T|T	ACG|ACG|GCG|ACG|ACG|ACG|ACG
TTTTTTG	1036550	1030560	951438	951107	952140	957181	957009	NonSynonymous	V|V|V|V|V|V|G	GTT|GTT|GTT|GTT|GTT|GTT|GGT
CCCCCCG	1037628	1031638	952516	952185	953218	958259	958087	NonSynonymous	V|V|V|V|V|V|L	GTA|GTA|GTA|GTA|GTA|GTA|CTA
GGTGGGG	1038921	1032931	953809	953478	954511	959552	959380	NonSynonymous	H|H|N|H|H|H|H	CAT|CAT|AAT|CAT|CAT|CAT|CAT
CCTCCCC	1039438	1033448	954326	953995	955028	960069	959897	NonSynonymous	A|A|T|A|A|A|A	GCC|GCC|ACC|GCC|GCC|GCC|GCC
CCGCCCC	1039994	1034004	954852	954521	955554	960595	960423	Synonymous	Q|Q|Q|Q|Q|Q|Q	CAA|CAA|CAA|CAA|CAA|CAA|CAA
CTCCCCC	1040851	1034861	955709	955378	956411	961452	961280	Intergenic Region
AAAAAGA	1042234	1036244	957092	956761	957794	962835	962663	NonSynonymous	T|T|T|T|T|A|T	ACC|ACC|ACC|ACC|ACC|GCC|ACC
AAAAAGA	1042907	1036917	957765	957434	958467	963508	963336	NonSynonymous	E|E|E|E|E|G|E	GAA|GAA|GAA|GAA|GAA|GGA|GAA
AAAAACA	1042910	1036920	957768	957437	958470	963511	963339	NonSynonymous	E|E|E|E|E|A|E	GAA|GAA|GAA|GAA|GAA|GCA|GAA
GGTGGGG	1044382	1038392	959240	958909	959942	964983	964811	NonSynonymous	S|S|I|S|S|S|S	AGC|AGC|ATC|AGC|AGC|AGC|AGC
AAAAAAC	1045295	1039305	960153	959822	960855	965896	965724	Intergenic Region
GGCGGGG	1046723	1040733	961581	961250	962283	967324	967152	NonSynonymous	V|V|L|V|V|V|V	GTT|GTT|CTT|GTT|GTT|GTT|GTT
TTGTTTT	1047413	1041423	962271	961940	962973	968014	967842	NonSynonymous	V|V|G|V|V|V|V	GTA|GTA|GGA|GTA|GTA|GTA|GTA
CCGCCCC	1050559	1044569	965417	965086	966146	971160	970988	NonSynonymous	A|A|G|A|A|A|A	GCG|GCG|GGG|GCG|GCG|GCG|GCG
GGAGGGG	1051907	1045917	966765	966434	967494	972508	972336	Synonymous	Q|Q|Q|Q|Q|Q|Q	CAA|CAA|CAA|CAA|CAA|CAA|CAA
AAAAAAG	1052571	1046581	967429	967098	968158	973172	973000	NonSynonymous	D|D|D|D|D|D|G	GAC|GAC|GAC|GAC|GAC|GAC|GGC
AAAAAAC	1052573	1046583	967431	967100	968160	973174	973002	NonSynonymous	I|I|I|I|I|I|L	ATT|ATT|ATT|ATT|ATT|ATT|CTT
AAAAAAG	1055268	1049278	970126	969795	970855	975869	975697	NonSynonymous	V|V|V|V|V|V|A	GTC|GTC|GTC|GTC|GTC|GTC|GCC
CCCCCCT	1058336	1052346	973194	972863	973923	978937	978765	Pseudo Region
AAAAAAT	1058337	1052347	973195	972864	973924	978938	978766	Pseudo Region
AACAAAA	1058342	1052352	973200	972869	973929	978943	978771	Pseudo Region
CCCCCCG	1058343	1052353	973201	972870	973930	978944	978772	Pseudo Region
TTTTTTC	1060301	1054311	975159	974828	975888	980902	980730	Synonymous	A|A|A|A|A|A|A	GCG|GCG|GCG|GCG|GCG|GCG|GCG
CTTTTTT	1063040	1057050	977898	977567	978627	983641	983469	Intergenic Region
CCCCCCA	1064443	1058453	979301	978970	980030	985044	984872	Synonymous	R|R|R|R|R|R|R	CGG|CGG|CGG|CGG|CGG|CGG|AGG
CCCCCCA	1065480	1059490	980338	980007	981067	986081	985909	Pseudo Region
GGGGGGA	1065482	1059492	980340	980009	981069	986083	985911	Pseudo Region
CCACCCC	1066606	1060616	981464	981133	982193	987207	987035	NonSynonymous	C|C|F|C|C|C|C	TGC|TGC|TTC|TGC|TGC|TGC|TGC
CCCCCCT	1067198	1061208	982056	981725	982785	987799	987627	NonSynonymous	S|S|S|S|S|S|F	TCT|TCT|TCT|TCT|TCT|TCT|TTT
CCCCCCT	1067201	1061211	982059	981728	982788	987802	987630	NonSynonymous	S|S|S|S|S|S|F	TCT|TCT|TCT|TCT|TCT|TCT|TTT
GGGTGGG	1067203	1061213	982061	981730	982790	987804	987632	NonSynonymous	A|A|A|S|A|A|A	GCA|GCA|GCA|TCA|GCA|GCA|GCA
GGCGGGG	1067469	1061479	982327	981996	983056	988070	987898	Synonymous	Q|Q|Q|Q|Q|Q|Q	CAG|CAG|CAG|CAG|CAG|CAG|CAG
AAAAATA	1068875	1062885	983733	983402	984462	989476	989304	NonSynonymous	T|T|T|T|T|S|T	ACA|ACA|ACA|ACA|ACA|TCA|ACA
TTTTTTG	1069134	1063144	983992	983661	984721	989735	989563	Intergenic Region
TTTTTCC	1069222	1063232	984080	983749	984809	989823	989651	Pseudo Region
CCCCCCA	1071045	1065055	985903	985572	986632	991646	991474	Pseudo Region
TTTGTTT	1071420	1065430	986278	985947	987007	992021	991849	Pseudo Region
AACAAAA	1075225	1069235	990083	989752	990812	995826	995654	Intergenic Region
AAAAGAA	1075600	1069610	990458	990127	991187	996201	996029	Pseudo Region
--CAAAC	0	0	990973	990642	991702	996716	996544	Pseudo Region
--CCCGC	0	0	990975	990644	991704	996718	996546	Pseudo Region
AAA---C	1076114	1070124	990985	0	0	0	996547	Pseudo Region
GGGCGGC	1076120	1070130	990991	990647	991707	996721	996556	Pseudo Region
TTTAGGT	1076122	1070132	990993	990649	991709	996723	996558	Pseudo Region
TTTCCTT	1076129	1070139	991000	990656	991716	996730	996565	Pseudo Region
AAGAAAA	1076350	1070360	991221	990877	991937	996961	996786	NonSynonymous	T|T|A|T|T|T|T	ACC|ACC|GCC|ACC|ACC|ACC|ACC
GGGGGGC	1078879	1072889	993750	993406	994466	999490	999315	NonSynonymous	D|D|D|D|D|D|H	GAT|GAT|GAT|GAT|GAT|GAT|CAT
GGTGGGG	1081205	1075215	996076	995732	996840	1001816	1001641	NonSynonymous	T|T|N|T|T|T|T	ACC|ACC|AAC|ACC|ACC|ACC|ACC
GGGGGGA	1082198	1076208	997069	996725	997833	1002809	1002634	NonSynonymous	A|A|A|A|A|A|V	GCG|GCG|GCG|GCG|GCG|GCG|GTG
AACAAAA	1083689	1077699	998560	998216	999324	1004300	1004125	Intergenic Region
GGGGGGT	1083705	1077715	998576	998232	999340	1004316	1004141	Intergenic Region
GGGGTGG	1083715	1077725	998586	998242	999350	1004326	1004151	Intergenic Region
AAAAAAC	1083717	1077727	998588	998244	999352	1004328	1004153	Intergenic Region
GGGGGAG	1083731	1077741	998602	998258	999366	1004342	1004167	Intergenic Region
AAACAAA	1083816	1077826	998687	998343	999451	1004427	1004252	Intergenic Region
GAGGGGG	1084127	1078137	998998	998654	999762	1004738	1004563	Synonymous	G|G|G|G|G|G|G	GGA|GGA|GGA|GGA|GGA|GGA|GGA
GGGTGGG	1084564	1078574	999435	999091	1000199	1005175	1005000	Pseudo Region
GGAGGGG	1084571	1078581	999442	999098	1000206	1005182	1005007	Pseudo Region
TTCTTTT	1084586	1078596	999457	999113	1000221	1005197	1005022	Pseudo Region
TTGTTTT	1084762	1078772	999633	999289	1000397	1005373	1005198	Pseudo Region
CCCCCAC	1084768	1078778	999639	999295	1000403	1005379	1005204	Pseudo Region
TTTTCTT	1085008	1079018	999879	999535	1000643	1005619	1005444	Pseudo Region
AAAACAA	1085017	1079027	999888	999544	1000652	1005628	1005453	Pseudo Region
AAAATAA	1085023	1079033	999894	999550	1000658	1005634	1005459	Pseudo Region
AAAATAA	1085026	1079036	999897	999553	1000661	1005637	1005462	Pseudo Region
AAAATAA	1085027	1079037	999898	999554	1000662	1005638	1005463	Pseudo Region
AAAGAAA	1085572	1079582	1000443	1000099	1001207	1006183	1006008	Pseudo Region
CCCTCCC	1085578	1079588	1000449	1000105	1001213	1006189	1006014	Pseudo Region
GGGCGGG	1085579	1079589	1000450	1000106	1001214	1006190	1006015	Pseudo Region
GGGAGGG	1085586	1079596	1000457	1000113	1001221	1006197	1006022	Pseudo Region
GGGTGGG	1085591	1079601	1000462	1000118	1001226	1006202	1006027	Intergenic Region
CCCTCCC	1085592	1079602	1000463	1000119	1001227	1006203	1006028	Intergenic Region
TTTCTTT	1085595	1079605	1000466	1000122	1001230	1006206	1006031	Intergenic Region
AAAGAAA	1087566	1081576	1002437	1002093	1003201	1008177	1008002	Synonymous	L|L|L|L|L|L|L	TTG|TTG|TTG|TTG|TTG|TTG|TTG
TTTGTTT	1088230	1082240	1003101	1002757	1003865	1008841	1008666	Intergenic Region
CCCCACC	1089338	1083348	1004209	1003865	1004973	1009949	1009774	Intergenic Region
AAAGAAA	1091182	1085192	1006053	1005709	1006817	1011793	1011671	NonSynonymous	I|I|I|V|I|I|I	ATA|ATA|ATA|GTA|ATA|ATA|ATA
GGGGGGC	1091195	1085205	1006066	1005722	1006830	1011806	1011684	NonSynonymous	R|R|R|R|R|R|P	CGC|CGC|CGC|CGC|CGC|CGC|CCC
CCCCCCA	1092455	1086465	1007326	1006982	1008090	1013066	1012944	Synonymous	I|I|I|I|I|I|I	ATT|ATT|ATT|ATT|ATT|ATT|ATT
CCCCCCG	1092461	1086471	1007332	1006988	1008096	1013072	1012950	Synonymous	A|A|A|A|A|A|A	GCA|GCA|GCA|GCA|GCA|GCA|GCA
AAAATAA	1094918	1088928	1009789	1009502	1010553	1015529	1015480	NonSynonymous	V|V|V|V|D|V|V	GTC|GTC|GTC|GTC|GAC|GTC|GTC
AAAATAA	1094929	1088939	1009800	1009513	1010564	1015540	1015491	Synonymous	K|K|K|K|K|K|K	AAA|AAA|AAA|AAA|AAA|AAA|AAA
GGGGTGG	1094932	1088942	1009803	1009516	1010567	1015543	1015494	NonSynonymous	S|S|S|S|R|S|S	AGT|AGT|AGT|AGT|AGA|AGT|AGT
TTTTCTT	1094939	1088949	1009810	1009523	1010574	1015550	1015501	NonSynonymous	Q|Q|Q|Q|R|Q|Q	CAG|CAG|CAG|CAG|CGG|CAG|CAG
AAAGAAA	1096646	1090656	1011517	1011230	1012281	1017257	1017208	Synonymous	Q|Q|Q|Q|Q|Q|Q	CAG|CAG|CAG|CAG|CAG|CAG|CAG
CAAAAAA	1098590	1092607	1013468	1013181	1014225	1019208	1019159	Pseudo Region
GGGGGTG	1098850	1092867	1013728	1013441	1014485	1019468	1019419	Pseudo Region
CCCCCCT	1099186	1093203	1014064	1013777	1014821	1019804	1019755	NonSynonymous	Y|Y|Y|Y|Y|Y|F	TAT|TAT|TAT|TAT|TAT|TAT|TTT
AAAAAAT	1099188	1093205	1014066	1013779	1014823	1019806	1019757	NonSynonymous	Y|Y|Y|Y|Y|Y|F	TAT|TAT|TAT|TAT|TAT|TAT|TTT
CCACCCC	1100001	1094018	1014879	1014592	1015636	1020658	1020570	NonSynonymous	T|T|N|T|T|T|T	ACC|ACC|AAC|ACC|ACC|ACC|ACC
AAAGAAA	1103007	1097024	1017885	1017598	1018642	1023664	1023576	NonSynonymous	I|I|I|T|I|I|I	ATT|ATT|ATT|ACT|ATT|ATT|ATT
AAAAAAG	1103043	1097060	1017921	1017634	1018678	1023700	1023612	NonSynonymous	V|V|V|V|V|V|A	GTC|GTC|GTC|GTC|GTC|GTC|GCC
TTTTTTC	1103045	1097062	1017923	1017636	1018680	1023702	1023614	NonSynonymous	V|V|V|V|V|V|A	GTC|GTC|GTC|GTC|GTC|GTC|GCC
CCCCTCC	1104432	1098449	1019310	1019023	1020067	1025089	1025001	Pseudo Region
CCACCCC	1108228	1102245	1023106	1022819	1023863	1028885	1028797	NonSynonymous	T|T|K|T|T|T|T	ACA|ACA|AAA|ACA|ACA|ACA|ACA
CCCCCCG	1109405	1103422	1024283	1023996	1025040	1030062	1029974	NonSynonymous	L|L|L|L|L|L|V	CTC|CTC|CTC|CTC|CTC|CTC|GTC
GGCGGGG	1109827	1103844	1024705	1024418	1025462	1030484	1030396	Synonymous	W|W|W|W|W|W|W	TGG|TGG|TGG|TGG|TGG|TGG|TGG
AATAAAA	1111751	1105768	1026629	1026342	1027386	1032408	1032320	Synonymous	K|K|K|K|K|K|K	AAA|AAA|AAA|AAA|AAA|AAA|AAA
GGGGGGC	1112491	1106508	1027369	1027082	1028126	1033148	1033060	NonSynonymous	H|H|H|H|H|H|D	CAC|CAC|CAC|CAC|CAC|CAC|GAC
AAAGAAA	1114331	1108348	1029209	1028922	1029966	1034988	1034956	Pseudo Region
AAAAAAT	1115599	1109616	1030477	1030190	1031234	1036256	1036224	Pseudo Region
AAAAAGG	1116798	1110815	1031676	1031389	1032433	1037455	1037423	NonSynonymous	Y|Y|Y|Y|Y|H|H	TAT|TAT|TAT|TAT|TAT|CAT|CAT
AAGAAAA	1117181	1111198	1032059	1031772	1032816	1037838	1037806	NonSynonymous	V|V|A|V|V|V|V	GTC|GTC|GCC|GTC|GTC|GTC|GTC
CCTCCCC	1117730	1111747	1032608	1032321	1033365	1038387	1038355	NonSynonymous	V|V|I|V|V|V|V	GTC|GTC|ATC|GTC|GTC|GTC|GTC
GGGGGGT	1117797	1111814	1032675	1032388	1033432	1038454	1038422	Synonymous	A|A|A|A|A|A|A	GCT|GCT|GCT|GCT|GCT|GCT|GCT
GGGGGGC	1117801	1111818	1032679	1032392	1033436	1038458	1038426	NonSynonymous	A|A|A|A|A|A|G	GCA|GCA|GCA|GCA|GCA|GCA|GGA
GGGGGGT	1118534	1112551	1033412	1033125	1034169	1039191	1039159	NonSynonymous	P|P|P|P|P|P|T	CCC|CCC|CCC|CCC|CCC|CCC|ACC
AAAAACA	1122390	1116407	1037268	1036981	1038025	1043047	1043015	NonSynonymous	H|H|H|H|H|P|H	CAC|CAC|CAC|CAC|CAC|CCC|CAC
AAAGAAA	1123275	1117292	1038153	1037866	1038910	1043932	1043900	NonSynonymous	E|E|E|G|E|E|E	GAA|GAA|GAA|GGA|GAA|GAA|GAA
TTGTTTT	1126986	1121003	1041864	1041616	1042648	1047602	1047570	Intergenic Region
CCTCCCC	1127595	1121612	1042473	1042225	1043257	1048211	1048179	Synonymous	T|T|T|T|T|T|T	ACC|ACC|ACC|ACC|ACC|ACC|ACC
AAAAAAG	1128132	1122149	1043010	1042762	1043794	1048748	1048716	Intergenic Region
CCCCACC	1128578	1122595	1043456	1043208	1044240	1049194	1049162	Synonymous	G|G|G|G|G|G|G	GGA|GGA|GGA|GGA|GGA|GGA|GGA
CCCCCGC	1131291	1125308	1046169	1045921	1046953	1051907	1051875	NonSynonymous	Q|Q|Q|Q|Q|E|Q	CAA|CAA|CAA|CAA|CAA|GAA|CAA
GGAGGGG	1135109	1129126	1049987	1049739	1050771	1055726	1055693	Synonymous	G|G|G|G|G|G|G	GGG|GGG|GGG|GGG|GGG|GGG|GGG
AAAAAGA	1137455	1131472	1052333	1052085	1053117	1058072	1058039	NonSynonymous	Y|Y|Y|Y|Y|H|Y	TAC|TAC|TAC|TAC|TAC|CAC|TAC
CCCACCA	1137457	1131474	1052335	1052087	1053119	1058074	1058041	NonSynonymous	C|C|C|F|C|C|F	TGT|TGT|TGT|TTT|TGT|TGT|TTT
GGAGGGG	1137459	1131476	1052337	1052089	1053121	1058076	1058043	NonSynonymous	C|C|C|F|C|C|F	TGT|TGT|TGT|TTT|TGT|TGT|TTT
GAAAAAA	1137941	1131958	1052819	1052571	1053603	1058558	1058525	Intergenic Region
TTGTTTT	1139857	1133874	1054735	1054487	1055519	1060474	1060441	Synonymous	F|F|F|F|F|F|F	TTT|TTT|TTT|TTT|TTT|TTT|TTT
AACAAAA	1139862	1133879	1054740	1054492	1055524	1060479	1060446	NonSynonymous	Q|Q|P|Q|Q|Q|Q	CAG|CAG|CCG|CAG|CAG|CAG|CAG
GGTGGGG	1140330	1134347	1055208	1054960	1055992	1060947	1060914	NonSynonymous	G|G|V|G|G|G|G	GGT|GGT|GTT|GGT|GGT|GGT|GGT
CCGCCCC	1143779	1137796	1058657	1058409	1059441	1064396	1064363	Synonymous	D|D|D|D|D|D|D	GAC|GAC|GAC|GAC|GAC|GAC|GAC
CCACCCC	1143809	1137826	1058687	1058439	1059471	1064426	1064393	Synonymous	E|E|E|E|E|E|E	GAA|GAA|GAA|GAA|GAA|GAA|GAA
CCTCCCC	1146361	1140378	1061239	1060991	1062023	1066978	1066945	NonSynonymous	E|E|K|E|E|E|E	GAA|GAA|AAA|GAA|GAA|GAA|GAA
CCTCCCT	1146365	1140382	1061243	1060995	1062027	1066982	1066949	Synonymous	K|K|K|K|K|K|K	AAA|AAA|AAA|AAA|AAA|AAA|AAA
GGGTGGG	1147885	1141902	1062763	1062515	1063547	1068502	1068469	NonSynonymous	Q|Q|Q|K|Q|Q|Q	CAG|CAG|CAG|AAG|CAG|CAG|CAG
AAACAAA	1147887	1141904	1062765	1062517	1063549	1068504	1068471	NonSynonymous	V|V|V|G|V|V|V	GTT|GTT|GTT|GGT|GTT|GTT|GTT
GGGGTGG	1148681	1142698	1063559	1063311	1064343	1069298	1069265	Intergenic Region
AAAGAAA	1148683	1142700	1063561	1063313	1064345	1069300	1069267	Intergenic Region
GGGGGGT	1148694	1142711	1063572	1063324	1064356	1069311	1069278	Intergenic Region
TTATTTT	1148710	1142727	1063588	1063340	1064372	1069327	1069294	Intergenic Region
AAGAAAA	1148951	1142968	1063829	1063581	1064613	1069568	1069535	Pseudo Region
TTGTTTT	1148952	1142969	1063830	1063582	1064614	1069569	1069536	Pseudo Region
TTGTTTT	1148953	1142970	1063831	1063583	1064615	1069570	1069537	Pseudo Region
CCCCCCA	1150083	1144100	1064961	1064713	1065772	1070700	1070667	Synonymous	L|L|L|L|L|L|L	CTC|CTC|CTC|CTC|CTC|CTC|CTC
AAAAAAG	1150084	1144101	1064962	1064714	1065773	1070701	1070668	NonSynonymous	L|L|L|L|L|L|P	CTG|CTG|CTG|CTG|CTG|CTG|CCT
CCCCCCA	1150087	1144104	1064965	1064717	1065776	1070704	1070671	NonSynonymous	C|C|C|C|C|C|F	TGC|TGC|TGC|TGC|TGC|TGC|TTC
GGGGGGT	1151538	1145555	1066416	1066168	1067227	1072155	1072122	NonSynonymous	T|T|T|T|T|T|H	ACC|ACC|ACC|ACC|ACC|ACC|CAC
TTTTTTG	1151539	1145556	1066417	1066169	1067228	1072156	1072123	NonSynonymous	T|T|T|T|T|T|H	ACC|ACC|ACC|ACC|ACC|ACC|CAC
AAAAAAC	1151583	1145600	1066461	1066213	1067272	1072200	1072167	NonSynonymous	F|F|F|F|F|F|C	TTC|TTC|TTC|TTC|TTC|TTC|TGC
AAAAAAG	1151786	1145803	1066664	1066416	1067475	1072403	1072370	Intergenic Region
AGAAAAA	1152895	1146912	1067773	1067525	1068584	1073512	1073479	NonSynonymous	I|T|I|I|I|I|I	ATC|ACC|ATC|ATC|ATC|ATC|ATC
TTTTTCT	1153526	1147543	1068404	1068156	1069215	1074143	1074110	NonSynonymous	D|D|D|D|D|G|D	GAC|GAC|GAC|GAC|GAC|GGC|GAC
CCGCCCC	1153693	1147710	1068571	1068323	1069382	1074310	1074277	NonSynonymous	R|R|P|R|R|R|R	CGC|CGC|CCC|CGC|CGC|CGC|CGC
GGCGGGG	1153836	1147853	1068714	1068466	1069525	1074453	1074420	Synonymous	G|G|G|G|G|G|G	GGC|GGC|GGC|GGC|GGC|GGC|GGC
AACAAAA	1154217	1148234	1069095	1068847	1069906	1074834	1074801	Synonymous	G|G|G|G|G|G|G	GGC|GGC|GGC|GGC|GGC|GGC|GGC
TTCTTTT	1154219	1148236	1069097	1068849	1069908	1074836	1074803	NonSynonymous	S|S|G|S|S|S|S	AGT|AGT|GGG|AGT|AGT|AGT|AGT
CCCACCC	1156214	1150231	1071092	1070844	1071903	1076831	1076798	Pseudo Region
TTTGTTT	1156220	1150237	1071098	1070850	1071909	1076837	1076804	Pseudo Region
AAGAAAA	1156531	1150548	1071409	1071161	1072220	1077148	1077115	Pseudo Region
AATAAAA	1157853	1151870	1072731	1072483	1073542	1078470	1078437	NonSynonymous	D|D|V|D|D|D|D	GAT|GAT|GTT|GAT|GAT|GAT|GAT
TTTTGTT	1158296	1152313	1073174	1072926	1073985	1078913	1078880	NonSynonymous	W|W|W|W|G|W|W	TGG|TGG|TGG|TGG|GGG|TGG|TGG
AATAAAA	1158319	1152336	1073197	1072949	1074008	1078936	1078903	Synonymous	W|W|W|W|W|W|W	TGG|TGG|TGG|TGG|TGG|TGG|TGG
CCACCCC	1158673	1152690	1073551	1073303	1074362	1079290	1079257	NonSynonymous	S|S|A|S|S|S|S	TCT|TCT|GCT|TCT|TCT|TCT|TCT
TTGTTTT	1158674	1152691	1073552	1073304	1074363	1079291	1079258	NonSynonymous	S|S|A|S|S|S|S	TCT|TCT|GCT|TCT|TCT|TCT|TCT
TTGTTTT	1158678	1152695	1073556	1073308	1074367	1079295	1079262	NonSynonymous	I|I|S|I|I|I|I	ATC|ATC|AGC|ATC|ATC|ATC|ATC
GGCGGAG	1160676	1154693	1075554	1075306	1076365	1081293	1081260	Synonymous	G|G|G|G|G|G|G	GGC|GGC|GGC|GGC|GGC|GGC|GGC
CCGCCCC	1160681	1154698	1075559	1075311	1076370	1081298	1081265	NonSynonymous	G|G|R|G|G|G|G	GGC|GGC|CGC|GGC|GGC|GGC|GGC
GGCGGGG	1160682	1154699	1075560	1075312	1076371	1081299	1081266	NonSynonymous	G|G|R|G|G|G|G	GGC|GGC|CGC|GGC|GGC|GGC|GGC
GGGGGGT	1161360	1155377	1076238	1075990	1077049	1081977	1081944	Pseudo Region
AAAAAAT	1161368	1155385	1076246	1075998	1077057	1081985	1081952	Pseudo Region
TTTTTTA	1161372	1155389	1076250	1076002	1077061	1081989	1081956	Pseudo Region
TTCTTTT	1161550	1155567	1076428	1076231	1077239	1082167	1082134	Pseudo Region
AAGAAAA	1163038	1157055	1077916	1077719	1078727	1083655	1083622	Synonymous	T|T|T|T|T|T|T	ACC|ACC|ACC|ACC|ACC|ACC|ACC
CCCCCAC	1163373	1157390	1078251	1078054	1079062	1083990	1083957	Intergenic Region
GGCGGGG	1163713	1157730	1078591	1078394	1079402	1084330	1084297	NonSynonymous	L|L|V|L|L|L|L	CTG|CTG|GTG|CTG|CTG|CTG|CTG
TTCTTTT	1163721	1157738	1078599	1078402	1079410	1084338	1084305	NonSynonymous	D|D|G|D|D|D|D	GAC|GAC|GGC|GAC|GAC|GAC|GAC
CCACCCC	1163788	1157805	1078666	1078469	1079477	1084405	1084372	NonSynonymous	D|D|Y|D|D|D|D	GAT|GAT|TAT|GAT|GAT|GAT|GAT
AAAAAGA	1165865	1159882	1080743	1080546	1081554	1086482	1086449	Synonymous	R|R|R|R|R|R|R	CGC|CGC|CGC|CGC|CGC|CGC|CGC
TCCCCCC	1166325	1160342	1081203	1081006	1082014	1086942	1086909	Intergenic Region
CCCCCCA	1166354	1160371	1081232	1081035	1082043	1086971	1086938	Intergenic Region
CCCCCCG	1167534	1161551	1082412	1082215	1083223	1088151	1088118	NonSynonymous	Q|Q|Q|Q|Q|Q|E	CAA|CAA|CAA|CAA|CAA|CAA|GAA
AAAAACA	1168426	1162443	1083304	1083107	1084115	1089043	1089010	Pseudo Region
AAGAAAA	1169440	1163457	1084318	1084171	1085129	1090057	1090024	Pseudo Region
AAGAAAA	1171183	1165200	1086061	1085914	1086894	1091800	1091767	NonSynonymous	D|D|G|D|D|D|D	GAT|GAT|GGT|GAT|GAT|GAT|GAT
TTGTTTT	1171186	1165203	1086064	1085917	1086897	1091803	1091770	NonSynonymous	V|V|G|V|V|V|V	GTG|GTG|GGG|GTG|GTG|GTG|GTG
AAGAAAA	1171192	1165209	1086070	1085923	1086903	1091809	1091776	NonSynonymous	D|D|G|D|D|D|D	GAC|GAC|GGC|GAC|GAC|GAC|GAC
GGTGGGG	1171217	1165234	1086095	1085948	1086928	1091834	1091801	Synonymous	A|A|A|A|A|A|A	GCG|GCG|GCG|GCG|GCG|GCG|GCG
CCCCCCA	1172800	1166817	1087678	1087531	1088511	1093417	1093384	NonSynonymous	V|V|V|V|V|V|L	GTA|GTA|GTA|GTA|GTA|GTA|TTA
CCCCCCT	1172834	1166851	1087712	1087565	1088545	1093451	1093418	Synonymous	E|E|E|E|E|E|E	GAG|GAG|GAG|GAG|GAG|GAG|GAG
TTTTTTG	1172838	1166855	1087716	1087569	1088549	1093455	1093422	NonSynonymous	H|H|H|H|H|H|P	CAT|CAT|CAT|CAT|CAT|CAT|CCT
GGGGGGT	1172844	1166861	1087722	1087575	1088555	1093461	1093428	NonSynonymous	T|T|T|T|T|T|N	ACC|ACC|ACC|ACC|ACC|ACC|AAC
AACAAAA	1174916	1168933	1089794	1089647	1090627	1095533	1095500	NonSynonymous	N|N|T|N|N|N|N	AAC|AAC|ACC|AAC|AAC|AAC|AAC
CTCCCCC	1174929	1168946	1089807	1089660	1090640	1095546	1095513	Synonymous	V|V|V|V|V|V|V	GTG|GTG|GTG|GTG|GTG|GTG|GTG
TTTTTTG	1175613	1169630	1090491	1090344	1091324	1096230	1096197	NonSynonymous	T|T|T|T|T|T|P	ACC|ACC|ACC|ACC|ACC|ACC|CCC
AAAAAAG	1176843	1170860	1091721	1091574	1092554	1097460	1097427	Pseudo Region
AAAAAAC	1176850	1170867	1091728	1091581	1092561	1097467	1097434	Pseudo Region
CCTCCCC	1177299	1171316	1092177	1092030	1093010	1097916	1097883	Pseudo Region
CCCGCCC	1179110	1173127	1093988	1093841	1094821	1099727	1099694	Synonymous	A|A|A|A|A|A|A	GCA|GCA|GCA|GCA|GCA|GCA|GCA
GGGGGTG	1180036	1174053	1094914	1094767	1095747	1100653	1100620	NonSynonymous	G|G|G|G|G|C|G	GGC|GGC|GGC|GGC|GGC|TGC|GGC
AAAAAAC	1181716	1175733	1096594	1096447	1097427	1102333	1102300	NonSynonymous	K|K|K|K|K|K|Q	AAA|AAA|AAA|AAA|AAA|AAA|CAA
CCCCCCA	1182357	1176374	1097235	1097088	1098068	1102974	1102941	Synonymous	D|D|D|D|D|D|D	GAT|GAT|GAT|GAT|GAT|GAT|GAT
CCGCCCC	1182397	1176414	1097275	1097128	1098108	1103014	1102981	NonSynonymous	L|L|V|L|L|L|L	CTG|CTG|GTG|CTG|CTG|CTG|CTG
CCCCCCA	1186615	1180632	1101493	1101346	1102326	1107232	1107199	NonSynonymous	R|R|R|R|R|R|S	CGT|CGT|CGT|CGT|CGT|CGT|AGT
TTTTTCC	1188492	1182509	1103370	1103223	1104203	1109109	1109076	Intergenic Region
CCGCCCC	1188974	1182816	1103852	1103355	1104510	1109241	1109208	Intergenic Region
GGGAGAA	1188975	1182817	1103853	1103356	1104511	1109242	1109209	Intergenic Region
GGGGCGG	1188985	1182827	1103863	1103366	1104521	1109252	1109219	Intergenic Region
AAAGAGG	1188988	1182830	1103866	1103369	1104524	1109255	1109222	Intergenic Region
GGGCGCC	1188991	1182833	1103869	1103372	1104527	1109258	1109225	Intergenic Region
GGGAGAA	1188993	1182835	1103871	1103374	1104529	1109260	1109227	Intergenic Region
AAATATT	1189010	1182852	1103888	1103391	1104546	1109277	1109244	Intergenic Region
CCCTCCC	1189524	1183366	1104402	1103531	1104957	1109429	1109396	Intergenic Region
TTCTTTT	1189550	1183392	1104428	1103557	1104983	1109455	1109422	NonSynonymous	S|S|P|S|S|S|S	TCT|TCT|CCT|TCT|TCT|TCT|TCT
GGGGGTG	1189657	1183499	1104535	1103664	1105090	1109562	1109529	Synonymous	A|A|A|A|A|A|A	GCC|GCC|GCC|GCC|GCC|GCC|GCC
GGGGGGC	1191852	1185694	1106730	1105859	1107285	1111757	1111724	NonSynonymous	A|A|A|A|A|A|P	GCA|GCA|GCA|GCA|GCA|GCA|CCA
GGGCGGG	1192399	1186241	1107277	1106406	1107832	1112304	1112271	NonSynonymous	G|G|G|A|G|G|G	GGA|GGA|GGA|GCA|GGA|GGA|GGA
CCCCACC	1193343	1187185	1108221	1107350	1108776	1113248	1113215	NonSynonymous	Q|Q|Q|Q|K|Q|Q	CAA|CAA|CAA|CAA|AAA|CAA|CAA
TTCTTTT	1193606	1187448	1108484	1107613	1109039	1113511	1113478	NonSynonymous	L|L|P|L|L|L|L	CTT|CTT|CCT|CTT|CTT|CTT|CTT
GGGGGGA	1193613	1187455	1108491	1107620	1109046	1113518	1113485	Synonymous	K|K|K|K|K|K|K	AAA|AAA|AAG|AAA|AAA|AAA|AAA
AAGAAAA	1193616	1187458	1108494	1107623	1109049	1113521	1113488	Synonymous	V|V|V|V|V|V|V	GTC|GTC|GTA|GTC|GTC|GTC|GTC
CCACCCC	1193619	1187461	1108497	1107626	1109052	1113524	1113491	Synonymous	K|K|K|K|K|K|K	AAA|AAA|AAA|AAA|AAA|AAA|AAA
CCCCCGC	1194605	1188447	1109483	1108612	1110038	1114510	1114477	Intergenic Region
AAAAAAG	1194612	1188454	1109490	1108619	1110045	1114517	1114484	Intergenic Region
GGTGGGG	1195425	1189267	1110303	1109432	1110858	1115330	1115297	Intergenic Region
TTTTTCT	1195507	1189349	1110385	1109514	1110940	1115412	1115379	Intergenic Region
AAATAAA	1195513	1189355	1110391	1109520	1110946	1115418	1115385	Intergenic Region
AACAAAA	1195518	1189360	1110396	1109525	1110951	1115423	1115390	Intergenic Region
GGTGGGG	1195558	1189400	1110436	1109565	1110991	1115463	1115430	Intergenic Region
CCCCCTC	1195560	1189402	1110438	1109567	1110993	1115465	1115432	Intergenic Region
GGGGGGC	1195576	1189418	1110454	1109583	1111009	1115481	1115448	Intergenic Region
TTTTTTA	1195622	1189464	1110500	1109629	1111055	1115527	1115494	Intergenic Region
CCCCCCG	1198108	1191950	1112986	1112115	1113541	1118013	1117980	NonSynonymous	G|G|G|G|G|G|R	GGT|GGT|GGT|GGT|GGT|GGT|CGT
TTTTTTG	1198555	1192397	1113433	1112562	1113988	1118460	1118427	NonSynonymous	T|T|T|T|T|T|P	ACC|ACC|ACC|ACC|ACC|ACC|CCC
TTTTTTC	1199859	1193701	1114737	1113866	1115292	1119764	1119731	Synonymous	S|S|S|S|S|S|S	TCC|TCC|TCC|TCC|TCC|TCC|TCC
CCGCCCC	1202317	1196159	1117195	1116324	1117750	1122222	1122189	NonSynonymous	A|A|G|A|A|A|A	GCG|GCG|GGG|GCG|GCG|GCG|GCG
TTGTTTT	1202319	1196161	1117197	1116326	1117752	1122224	1122191	NonSynonymous	S|S|A|S|S|S|S	TCT|TCT|GCT|TCT|TCT|TCT|TCT
AAGAAAA	1204700	1198542	1119578	1118707	1120133	1124605	1124572	Synonymous	||||||	||||||
AAAAACA	1204706	1198548	1119584	1118713	1120139	1124611	1124578	Intergenic Region
GGGGGAG	1205516	1199358	1120394	1119523	1120949	1125421	1125388	NonSynonymous	A|A|A|A|A|T|A	GCG|GCG|GCG|GCG|GCG|ACG|GCG
TTTTTTG	1205933	1199775	1120811	1119940	1121366	1125838	1125805	NonSynonymous	L|L|L|L|L|L|R	CTG|CTG|CTG|CTG|CTG|CTG|CGG
TTTTTCT	1207637	1201479	1122515	1121644	1123070	1127542	1127509	Intergenic Region
GGGGGGA	1208307	1202149	1123185	1122314	1123740	1128212	1128179	NonSynonymous	A|A|A|A|A|A|V	GCG|GCG|GCG|GCG|GCG|GCG|GTG
AAAAACC	1208759	1202601	1123637	1122766	1124192	1128664	1128631	Synonymous	M|M|M|M|M|M|M	ATG|ATG|ATG|ATG|ATG|ATG|ATG
AACAAAA	1210645	1204487	1125523	1124652	1126078	1130550	1130517	Synonymous	P|P|P|P|P|P|P	CCC|CCC|CCC|CCC|CCC|CCC|CCC
AAACAAA	1211083	1204925	1125961	1125090	1126516	1130988	1130955	NonSynonymous	|||S|||	|||TCT|||
AAAAAAC	1211145	1204987	1126023	1125152	1126578	1131050	1131017	Synonymous	*|*|*|*|*|*|*	TAA|TAA|TAA|TAA|TAA|TAA|TAA
CCCCGCC	1211718	1205560	1126596	1125725	1127151	1131623	1131590	NonSynonymous	E|E|E|E|Q|E|E	GAA|GAA|GAA|GAA|CAA|GAA|GAA
AACAAAA	1212937	1206779	1127815	1126944	1128370	1132842	1132809	NonSynonymous	V|V|G|V|V|V|V	GTC|GTC|GGC|GTC|GTC|GTC|GTC
TTATTTT	1213366	1207208	1128244	1127373	1128799	1133271	1133238	Synonymous	L|L|L|L|L|L|L	TTA|TTA|TTA|TTA|TTA|TTA|TTA
CCACCCC	1214049	1207891	1128927	1128056	1129482	1133954	1133921	NonSynonymous	T|T|K|T|T|T|T	ACG|ACG|AAG|ACG|ACG|ACG|ACG
TTCTTTT	1214286	1208128	1129164	1128293	1129719	1134191	1134158	NonSynonymous	V|V|A|V|V|V|V	GTT|GTT|GCT|GTT|GTT|GTT|GTT
GGGCGGG	1215570	1209412	1130448	1129577	1131003	1135475	1135442	Synonymous	D|D|D|D|D|D|D	GAC|GAC|GAC|GAC|GAC|GAC|GAC
GGGGGCG	1215574	1209416	1130452	1129581	1131007	1135479	1135446	NonSynonymous	A|A|A|A|A|G|A	GCT|GCT|GCT|GCT|GCT|GGT|GCT
TTTTTTG	1215602	1209444	1130480	1129609	1131035	1135507	1135474	NonSynonymous	T|T|T|T|T|T|P	ACC|ACC|ACC|ACC|ACC|ACC|CCC
GGTGGGG	1216673	1210515	1131552	1130680	1132106	1136578	1136545	Pseudo Region
GGTGGGG	1216676	1210518	1131555	1130683	1132109	1136581	1136548	Pseudo Region
GGCGGGG	1217373	1211215	1132252	1131380	1132806	1137278	1137245	NonSynonymous	S|S|C|S|S|S|S	TCC|TCC|TGC|TCC|TCC|TCC|TCC
TTTTTTC	1220490	1214332	1135369	1134497	1135923	1140395	1140362	NonSynonymous	T|T|T|T|T|T|A	ACC|ACC|ACC|ACC|ACC|ACC|GCC
GAAAAAA	1221666	1215508	1136545	1135673	1137099	1141571	1141538	Pseudo Region
AAAAACA	1224203	1218045	1139082	1138210	1139636	1144108	1144075	NonSynonymous	T|T|T|T|T|P|T	ACC|ACC|ACC|ACC|ACC|CCC|ACC
AAAAACA	1224206	1218048	1139085	1138213	1139639	1144111	1144078	NonSynonymous	T|T|T|T|T|P|T	ACA|ACA|ACA|ACA|ACA|CCA|ACA
AAGAAAA	1226016	1219858	1140895	1140023	1141449	1145921	1145888	Synonymous	F|F|F|F|F|F|F	TTT|TTT|TTT|TTT|TTT|TTT|TTT
CCCGCCC	1226193	1220035	1141072	1140200	1141626	1146098	1146065	Synonymous	E|E|E|E|E|E|E	GAA|GAA|GAA|GAA|GAA|GAA|GAA
AAAAAAG	1230124	1223967	1145004	1144132	1145558	1150030	1149997	NonSynonymous	K|K|K|K|K|K|R	AAG|AAG|AAG|AAG|AAG|AAG|AGG
AAGAAAA	1231543	1225386	1146423	1145551	1146977	1151449	1151416	NonSynonymous	E|E|G|E|E|E|E	GAA|GAA|GGA|GAA|GAA|GAA|GAA
CCACCCC	1231550	1225393	1146430	1145558	1146984	1151456	1151423	Synonymous	F|F|F|F|F|F|F	TTC|TTC|TTC|TTC|TTC|TTC|TTC
GGGGGGT	1232643	1226486	1147523	1146651	1148077	1152549	1152516	Intergenic Region
AATAAAA	1232660	1226503	1147540	1146668	1148094	1152566	1152533	Intergenic Region
GGGGGCG	1232662	1226505	1147542	1146670	1148096	1152568	1152535	Intergenic Region
TTTCTTT	1232667	1226510	1147547	1146675	1148101	1152573	1152540	Intergenic Region
GGGGTGG	1232678	1226521	1147558	1146686	1148112	1152584	1152551	Intergenic Region
TTTCTTT	1232695	1226538	1147575	1146703	1148129	1152601	1152568	Intergenic Region
TTTTTTC	1232706	1226549	1147586	1146714	1148140	1152612	1152579	Intergenic Region
CCCCCAC	1232707	1226550	1147587	1146715	1148141	1152613	1152580	Intergenic Region
CCCCACC	1232708	1226551	1147588	1146716	1148142	1152614	1152581	Intergenic Region
CCTCCCC	1233507	1227350	1148387	1147515	1148941	1153413	1153380	NonSynonymous	S|S|F|S|S|S|S	TCC|TCC|TTC|TCC|TCC|TCC|TCC
CCACCCC	1233513	1227356	1148393	1147521	1148947	1153419	1153386	NonSynonymous	T|T|K|T|T|T|T	ACG|ACG|AAG|ACG|ACG|ACG|ACG
GGGCGGG	1236201	1230044	1151081	1150209	1151635	1156107	1156074	NonSynonymous	A|A|A|P|A|A|A	GCC|GCC|GCC|CCC|GCC|GCC|GCC
GGGGGGT	1237507	1231350	1152387	1151515	1152941	1157413	1157380	NonSynonymous	R|R|R|R|R|R|L	CGC|CGC|CGC|CGC|CGC|CGC|CTC
GGGTGGG	1238507	1232350	1153387	1152515	1153941	1158413	1158380	NonSynonymous	W|W|W|L|W|W|W	TGG|TGG|TGG|TTG|TGG|TGG|TGG
GGGGGTG	1239703	1233546	1154583	1153711	1155137	1159609	1159576	Intergenic Region
CCCCCCA	1241690	1235533	1156570	1155698	1157124	1161596	1161563	NonSynonymous	T|T|T|T|T|T|K	ACG|ACG|ACG|ACG|ACG|ACG|AAG
AAGAAAA	1243452	1237295	1158332	1157460	1158886	1163358	1163325	Intergenic Region
TTCTTAT	1243457	1237300	1158337	1157465	1158891	1163363	1163330	Intergenic Region
TTTTTGT	1243796	1237639	1158676	1157804	1159230	1163702	1163669	Intergenic Region
TTTTTCT	1243803	1237646	1158683	1157811	1159237	1163709	1163676	Intergenic Region
CCCCCTC	1243809	1237652	1158689	1157817	1159243	1163715	1163682	Intergenic Region
AAAAACA	1243875	1237718	1158755	1157883	1159309	1163781	1163748	NonSynonymous	M|M|M|M|M|R|M	ATG|ATG|ATG|ATG|ATG|AGG|ATG
CCCCCGC	1243885	1237728	1158765	1157893	1159319	1163791	1163758	NonSynonymous	A|A|A|A|A|P|A	GCC|GCC|GCC|GCC|GCC|CCC|GCC
GGGGTGG	1245627	1239470	1160507	1159635	1161061	1165533	1165500	NonSynonymous	T|T|T|T|K|T|P	ACG|ACG|ACG|ACG|AAG|ACG|CCG
TTTTTTG	1245628	1239471	1160508	1159636	1161062	1165534	1165501	NonSynonymous	T|T|T|T|K|T|P	ACG|ACG|ACG|ACG|AAG|ACG|CCG
GGGGGGC	1245633	1239476	1160513	1159641	1161067	1165539	1165506	NonSynonymous	A|A|A|A|A|A|G	GCG|GCG|GCG|GCG|GCG|GCG|GGG
CCACCCC	1246266	1240109	1161146	1160274	1161700	1166172	1166139	NonSynonymous	R|R|L|R|R|R|R	CGC|CGC|CTC|CGC|CGC|CGC|CGC
AACAAAA	1246271	1240114	1161151	1160279	1161705	1166177	1166144	Synonymous	M|M|M|M|M|M|M	ATG|ATG|ATG|ATG|ATG|ATG|ATG
CCCCCCG	1248568	1242411	1163448	1162576	1164002	1168474	1168441	NonSynonymous	S|S|S|R|S|R|T	AGT|AGT|AGT|CGT|AGT|CGT|ACT
TTTGTGT	1248569	1242412	1163449	1162577	1164003	1168475	1168442	NonSynonymous	S|S|S|R|S|R|T	AGT|AGT|AGT|CGT|AGT|CGT|ACT
CCCCCCG	1248572	1242415	1163452	1162580	1164006	1168478	1168445	NonSynonymous	A|A|A|A|A|A|P	GCC|GCC|GCC|GCC|GCC|GCC|CCC
CCCCCGG	1248575	1242418	1163455	1162583	1164009	1168481	1168448	NonSynonymous	A|A|A|A|A|P|P	GCC|GCC|GCC|GCC|GCC|CCC|CCC
TTTTTCT	1249433	1243276	1164313	1163441	1164867	1169339	1169306	NonSynonymous	E|E|E|E|E|G|E	GAA|GAA|GAA|GAA|GAA|GGA|GAA
AAAAATA	1249435	1243278	1164315	1163443	1164869	1169341	1169308	NonSynonymous	E|E|E|E|E|G|E	GAA|GAA|GAA|GAA|GAA|GGA|GAA
AAAAAAC	1249455	1243298	1164335	1163463	1164889	1169361	1169328	NonSynonymous	F|F|F|F|F|F|V	TTC|TTC|TTC|TTC|TTC|TTC|GTC
AAAAAAG	1251551	1245394	1166431	1165559	1166985	1171457	1171424	Pseudo Region
TTTTTTG	1252854	1246697	1167734	1166862	1168288	1172760	1172727	NonSynonymous	F|F|F|F|F|F|V	TTT|TTT|TTT|TTT|TTT|TTT|GTT
CCCCCCA	1252860	1246703	1167740	1166868	1168294	1172766	1172733	NonSynonymous	R|R|R|R|R|R|S	CGC|CGC|CGC|CGC|CGC|CGC|AGC
GGGGGGT	1253068	1246911	1167948	1167076	1168502	1172974	1172941	NonSynonymous	G|G|G|G|G|G|V	GGC|GGC|GGC|GGC|GGC|GGC|GTC
GGGGGGT	1253073	1246916	1167953	1167081	1168507	1172979	1172946	NonSynonymous	G|G|G|G|G|G|W	GGG|GGG|GGG|GGG|GGG|GGG|TGG
TGGGGGG	1253994	1247837	1168874	1168002	1169428	1173900	1173867	Synonymous	P|P|P|P|P|P|P	CCC|CCC|CCC|CCC|CCC|CCC|CCC
CCCCCCA	1254126	1247969	1169006	1168134	1169560	1174032	1173999	Synonymous	F|F|F|F|F|F|F	TTT|TTT|TTT|TTT|TTT|TTT|TTT
GGGGGGC	1254869	1248712	1169749	1168877	1170303	1174775	1174742	NonSynonymous	S|S|S|S|S|S|C	TCC|TCC|TCC|TCC|TCC|TCC|TGC
CCGCCAC	1257587	1251430	1172467	1171595	1173021	1177493	1177460	NonSynonymous	C|C|S|C|C|F|C	TGC|TGC|TCC|TGC|TGC|TTC|TGC
TAAAAAA	1259693	1253536	1174573	1173731	1175191	1179599	1179566	Pseudo Region
AAAAAAG	1260029	1253872	1174909	1174067	1175527	1179935	1179902	Pseudo Region
CCCCCCA	1262278	1256121	1177158	1176316	1177776	1182184	1182151	NonSynonymous	A|A|A|A|A|A|S	GCC|GCC|GCC|GCC|GCC|GCC|TCC
GGTGGGG	1262369	1256212	1177249	1176407	1177867	1182275	1182242	Synonymous	K|K|K|K|K|K|K	AAA|AAA|AAA|AAA|AAA|AAA|AAA
GGCGGGG	1262372	1256215	1177252	1176410	1177870	1182278	1182245	Synonymous	G|G|G|G|G|G|G	GGC|GGC|GGA|GGC|GGC|GGC|GGC
GGTGGGG	1262954	1256797	1177834	1176992	1178452	1182860	1182827	Synonymous	T|T|T|T|T|T|T	ACC|ACC|ACC|ACC|ACC|ACC|ACC
AACAAAA	1262958	1256801	1177838	1176996	1178456	1182864	1182831	NonSynonymous	V|V|G|V|V|V|V	GTC|GTC|GGC|GTC|GTC|GTC|GTC
TTTCTTT	1265057	1258900	1179937	1179095	1180555	1184963	1184930	Intergenic Region
TTTTTTG	1270427	1264270	1185307	1184465	1185925	1190333	1190300	Synonymous	S|S|S|S|S|S|S	TCT|TCT|TCT|TCT|TCT|TCT|TCT
AAAAAAG	1270991	1264834	1185871	1185029	1186489	1190897	1190864	Synonymous	K|K|K|K|K|K|K	AAG|AAG|AAG|AAG|AAG|AAG|AAG
AAAAAAT	1273702	1267545	1188582	1187740	1189200	1193608	1193575	NonSynonymous	T|T|T|T|T|T|S	ACC|ACC|ACC|ACC|ACC|ACC|TCC
CCCCCCG	1273863	1267706	1188743	1187901	1189361	1193769	1193736	Synonymous	A|A|A|A|A|A|A	GCG|GCG|GCG|GCG|GCG|GCG|GCG
AAAAGAA	1274725	1268568	1189605	1188763	1190223	1194631	1194598	NonSynonymous	N|N|N|N|D|N|N	AAC|AAC|AAC|AAC|GAC|AAC|AAC
TTTTTTG	1274797	1268640	1189677	1188835	1190295	1194703	1194670	Intergenic Region
GGGGGGA	1274798	1268641	1189678	1188836	1190296	1194704	1194671	Intergenic Region
AAAAAAG	1274801	1268644	1189681	1188839	1190299	1194707	1194674	Intergenic Region
GGGGGGC	1274912	1268755	1189792	1188950	1190410	1194818	1194785	Pseudo Region
GGGGGTG	1275396	1269239	1190276	1189434	1190894	1195302	1195269	Pseudo Region
TTTTTTA	1277484	1271327	1192364	1191522	1192982	1197390	1197357	NonSynonymous	Y|Y|Y|Y|Y|Y|N	TAT|TAT|TAT|TAT|TAT|TAT|AAT
CCCGCCC	1278332	1272175	1193212	1192370	1193830	1198238	1198205	NonSynonymous	A|A|A|P|A|A|A	GCC|GCC|GCC|CCC|GCC|GCC|GCC
TTTTTTG	1279370	1273213	1194250	1193408	1194868	1199276	1199242	Pseudo Region
GGGGGGA	1282727	1276570	1197607	1196765	1198225	1202633	1202599	Intergenic Region
AAAAAGA	1283314	1277157	1198194	1197352	1198812	1203220	1203186	NonSynonymous	E|E|E|E|E|G|E	GAG|GAG|GAG|GAG|GAG|GGG|GAG
TTTTTTA	1285416	1279259	1200296	1199454	1200914	1205322	1205288	Pseudo Region
TTTTTCT	1286070	1279913	1200950	1200108	1201568	1205976	1205942	NonSynonymous	V|V|V|V|V|A|V	GTA|GTA|GTA|GTA|GTA|GCA|GTA
TTTTTGA	1286789	1280632	1201669	1200827	1202287	1206695	1206661	NonSynonymous	V|V|V|V|V|G|E	GTA|GTA|GTA|GTA|GTA|GGA|GAA
TTTTTAT	1286797	1280640	1201677	1200835	1202295	1206703	1206669	NonSynonymous	Y|Y|Y|Y|Y|N|Y	TAT|TAT|TAT|TAT|TAT|AAT|TAT
CTCCCCC	1287851	1281694	1202731	1201889	1203349	1207757	1207723	Synonymous	V|V|V|V|V|V|V	GTT|GTT|GTT|GTT|GTT|GTT|GTT
TTTTTTG	1290324	1284167	1205204	1204362	1205822	1210230	1210196	NonSynonymous	V|V|V|V|V|V|G	GTA|GTA|GTA|GTA|GTA|GTA|GGA
GGGGGGT	1291112	1284955	1205992	1205150	1206732	1211018	1210984	Pseudo Region
AAAATAA	1296496	1290339	1211376	1210534	1212116	1216402	1216368	Synonymous	T|T|T|T|T|T|T	ACA|ACA|ACA|ACA|ACA|ACA|ACA
CCTCCCC	1297292	1291135	1212172	1211330	1212912	1217198	1217164	NonSynonymous	L|L|F|L|L|L|L	CTT|CTT|TTT|CTT|CTT|CTT|CTT
GGGGGGT	1298003	1291846	1212883	1212041	1213623	1217909	1217875	NonSynonymous	V|V|V|V|V|V|F	GTT|GTT|GTT|GTT|GTT|GTT|TTT
AAAAAAG	1298111	1291954	1212991	1212149	1213731	1218017	1217983	NonSynonymous	T|T|T|T|T|T|A	ACG|ACG|ACG|ACG|ACG|ACG|GCG
TTGTTTT	1301896	1295739	1216776	1215934	1217516	1221802	1221768	NonSynonymous	V|V|G|V|V|V|V	GTT|GTT|GGT|GTT|GTT|GTT|GTT
AATAAAA	1301898	1295741	1216778	1215936	1217518	1221804	1221770	NonSynonymous	M|M|L|M|M|M|M	ATG|ATG|TTG|ATG|ATG|ATG|ATG
TTCTTTT	1302531	1296374	1217411	1216569	1218151	1222437	1222403	Synonymous	I|I|I|I|I|I|I	ATT|ATT|ATT|ATT|ATT|ATT|ATT
GGGGGGC	1303694	1297537	1218574	1217732	1219314	1223600	1223566	NonSynonymous	L|L|L|L|L|L|V	CTG|CTG|CTG|CTG|CTG|CTG|GTG
CCCCCCT	1303699	1297542	1218579	1217737	1219319	1223605	1223571	NonSynonymous	R|R|R|R|R|R|H	CGT|CGT|CGT|CGT|CGT|CGT|CAT
GGTGGGG	1309729	1303572	1224609	1223767	1225349	1229635	1229601	NonSynonymous	A|A|S|A|A|A|A	GCG|GCG|TCG|GCG|GCG|GCG|GCG
AAAAATA	1312663	1306506	1227543	1226701	1228283	1232569	1232535	Intergenic Region
GGGGGGT	1312669	1306512	1227549	1226707	1228289	1232575	1232541	Intergenic Region
GGGGGGT	1313339	1307182	1228219	1227377	1228959	1233245	1233211	NonSynonymous	T|T|T|T|T|T|N	ACC|ACC|ACC|ACC|ACC|ACC|AAC
GGGGGGT	1313341	1307184	1228221	1227379	1228961	1233247	1233213	NonSynonymous	T|T|T|T|T|T|N	ACC|ACC|ACC|ACC|ACC|ACC|AAC
TTTTTTC	1313352	1307195	1228232	1227390	1228972	1233258	1233224	NonSynonymous	I|I|I|I|I|I|V	ATC|ATC|ATC|ATC|ATC|ATC|GTC
AAAAAGA	1313367	1307210	1228247	1227405	1228987	1233273	1233239	NonSynonymous	S|S|S|S|S|P|S	TCC|TCC|TCC|TCC|TCC|CCC|TCC
AAAAAGA	1313369	1307212	1228249	1227407	1228989	1233275	1233241	NonSynonymous	L|L|L|L|L|P|L	CTC|CTC|CTC|CTC|CTC|CCC|CTC
CCCCCAC	1313373	1307216	1228253	1227411	1228993	1233279	1233245	NonSynonymous	V|V|V|V|V|F|V	GTT|GTT|GTT|GTT|GTT|TTT|GTT
CCCCCAC	1314293	1308136	1229173	1228331	1229913	1234199	1234165	Synonymous	G|G|G|G|G|G|G	GGT|GGT|GGT|GGT|GGT|GGT|GGT
TTTTTTC	1315540	1309383	1230420	1229578	1231160	1235446	1235412	NonSynonymous	I|I|I|I|I|I|T	ATC|ATC|ATC|ATC|ATC|ATC|ACC
TTTTTTC	1315880	1309723	1230760	1229918	1231500	1235786	1235752	Synonymous	I|I|I|I|I|I|I	ATC|ATC|ATC|ATC|ATC|ATC|ATC
TTTTTTG	1317380	1311223	1232260	1231418	1233000	1237286	1237252	Synonymous	F|F|F|F|F|F|F	TTC|TTC|TTC|TTC|TTC|TTC|TTC
AAAAAAT	1321697	1315540	1236577	1235735	1237317	1241603	1241569	NonSynonymous	T|T|T|T|T|T|K	ACA|ACA|ACA|ACA|ACA|ACA|AAA
CCCCCCA	1321699	1315542	1236579	1235737	1237319	1241605	1241571	NonSynonymous	T|T|T|T|T|T|K	ACA|ACA|ACA|ACA|ACA|ACA|AAA
AAAACAA	1321725	1315568	1236605	1235763	1237345	1241631	1241597	NonSynonymous	T|T|T|T|P|T|T	ACC|ACC|ACC|ACC|CCC|ACC|ACC
AAAAACA	1321737	1315580	1236617	1235775	1237357	1241643	1241609	NonSynonymous	T|T|T|T|T|P|T	ACC|ACC|ACC|ACC|ACC|CCC|ACC
TTTTTGT	1326100	1319943	1240980	1240138	1241720	1246006	1245972	NonSynonymous	T|T|T|T|T|P|T	ACC|ACC|ACC|ACC|ACC|CCC|ACC
CCCCCGC	1326101	1319944	1240981	1240139	1241721	1246007	1245973	NonSynonymous	T|T|T|T|T|P|T	ACC|ACC|ACC|ACC|ACC|CCC|ACC
AAAAAAC	1327645	1321488	1242525	1241683	1243265	1247551	1247517	NonSynonymous	V|V|V|V|V|V|G	GTC|GTC|GTC|GTC|GTC|GTC|GGC
TTTTTTC	1327649	1321492	1242529	1241687	1243269	1247555	1247521	NonSynonymous	T|T|T|T|T|T|A	ACG|ACG|ACG|ACG|ACG|ACG|GCG
TTTTTTC	1329635	1323478	1244515	1243673	1245255	1249541	1249507	Synonymous	N|N|N|N|N|N|N	AAT|AAT|AAT|AAT|AAT|AAT|AAT
GGGGGGT	1329660	1323503	1244540	1243698	1245280	1249566	1249532	NonSynonymous	A|A|A|A|A|A|S	GCC|GCC|GCC|GCC|GCC|GCC|TCC
AAAAAAG	1329685	1323528	1244565	1243723	1245305	1249591	1249557	NonSynonymous	D|D|D|D|D|D|G	GAT|GAT|GAT|GAT|GAT|GAT|GGT
GGGGGGT	1329689	1323532	1244569	1243727	1245309	1249595	1249561	Synonymous	S|S|S|S|S|S|S	TCC|TCC|TCC|TCC|TCC|TCC|TCC
GGGGGGT	1331235	1325078	1246115	1245273	1246855	1251141	1251107	Pseudo Region
AAAACAA	1331243	1325086	1246123	1245281	1246863	1251149	1251115	Pseudo Region
TTTTTTG	1332116	1325959	1246996	1246154	1247736	1252022	1251988	NonSynonymous	L|L|L|L|L|L|W	TTG|TTG|TTG|TTG|TTG|TTG|TGG
TTTTTTG	1332123	1325966	1247003	1246161	1247743	1252029	1251995	Synonymous	G|G|G|G|G|G|G	GGC|GGC|GGC|GGC|GGC|GGC|GGA
CCCCCCA	1332126	1325969	1247006	1246164	1247746	1252032	1251998	Synonymous	N|N|N|N|N|N|N	AAT|AAT|AAT|AAT|AAT|AAT|AAT
GGGGGGT	1332321	1326164	1247201	1246359	1247941	1252227	1252193	Synonymous	M|M|M|M|M|M|M	ATG|ATG|ATG|ATG|ATG|ATG|ATG
CCCCCCG	1332878	1326721	1247758	1246916	1248498	1252784	1252750	Synonymous	L|L|L|L|L|L|L	CTG|CTG|CTG|CTG|CTG|CTG|CTG
CCCCACC	1332882	1326725	1247762	1246920	1248502	1252788	1252754	NonSynonymous	Q|Q|Q|Q|K|Q|Q	CAG|CAG|CAG|CAG|AAG|CAG|CAG
TTTTTGT	1335598	1329441	1250478	1249636	1251218	1255504	1255470	NonSynonymous	V|V|V|V|V|G|V	GTA|GTA|GTA|GTA|GTA|GGA|GTA
GGGGGTG	1335605	1329448	1250485	1249643	1251225	1255511	1255477	Synonymous	V|V|V|V|V|V|V	GTG|GTG|GTG|GTG|GTG|GTG|GTG
GGGGGGC	1335696	1329539	1250576	1249734	1251316	1255602	1255568	NonSynonymous	V|V|V|V|V|V|L	GTG|GTG|GTG|GTG|GTG|GTG|CTG
GGTGGTG	1337379	1331222	1252259	1251417	1252999	1257285	1257251	Pseudo Region
GGTTGGG	1337385	1331228	1252265	1251423	1253005	1257291	1257257	Pseudo Region
GGGGGTG	1337929	1331772	1252809	1251967	1253549	1257835	1257801	Pseudo Region
GGGGGTT	1338758	1332601	1253638	1252796	1254378	1258664	1258630	NonSynonymous	V|V|V|V|V|F|F	GTC|GTC|GTC|GTC|GTC|TTC|TTC
TTTTGTT	1339307	1333150	1254187	1253345	1254927	1259213	1259179	Intergenic Region
AAAAAGA	1339310	1333153	1254190	1253348	1254930	1259216	1259182	Intergenic Region
CCACCCC	1339317	1333160	1254197	1253355	1254937	1259223	1259189	Intergenic Region
TTTGTTT	1339321	1333164	1254201	1253359	1254941	1259227	1259193	Intergenic Region
TTTGTTT	1339325	1333168	1254205	1253363	1254945	1259231	1259197	Intergenic Region
GGCGGGG	1339335	1333178	1254215	1253373	1254955	1259241	1259207	Intergenic Region
CCGACCC	1339362	1333205	1254242	1253400	1254982	1259268	1259234	Intergenic Region
AACAAAA	1339363	1333206	1254243	1253401	1254983	1259269	1259235	Intergenic Region
AAAAAAC	1339722	1333565	1254602	1253760	1255342	1259628	1259594	Synonymous	P|P|P|P|P|P|P	CCA|CCA|CCA|CCA|CCA|CCA|CCA
CCCCCCT	1341936	1335779	1256990	1255974	1257556	1261842	1261808	Intergenic Region
AAGAAAA	1341965	1335808	1257019	1256003	1257585	1261871	1261837	Intergenic Region
TTGTTTT	1342344	1336187	1257398	1256382	1257964	1262250	1262216	Synonymous	E|E|E|E|E|E|E	GAA|GAA|GAA|GAA|GAA|GAA|GAA
AAGAAAA	1343457	1337300	1258511	1257495	1259077	1263363	1263329	Intergenic Region
TTTTTCT	1343460	1337303	1258514	1257498	1259080	1263366	1263332	Intergenic Region
CCCCCGC	1344262	1338105	1259316	1258300	1259882	1264168	1264134	NonSynonymous	A|A|A|A|A|P|A	GCA|GCA|GCA|GCA|GCA|CCA|GCA
TTTTTCT	1349827	1343670	1264881	1263865	1265447	1269733	1269699	NonSynonymous	S|S|S|S|S|G|S	AGC|AGC|AGC|AGC|AGC|GGC|AGC
TTTTTTC	1350250	1344093	1265304	1264288	1265870	1270156	1270122	NonSynonymous	K|K|K|K|K|K|E	AAA|AAA|AAA|AAA|AAA|AAA|GAA
TTTTTTC	1351576	1345419	1266630	1265614	1267196	1271482	1271448	NonSynonymous	D|D|D|D|D|D|G	GAC|GAC|GAC|GAC|GAC|GAC|GGC
GGTGGGG	1355219	1349062	1270273	1269257	1270839	1275125	1275091	Intergenic Region
CCACCCC	1355224	1349067	1270278	1269262	1270844	1275130	1275096	Pseudo Region
CCCCCCT	1356082	1349925	1271136	1270120	1271702	1275988	1275954	Pseudo Region
GGGGGTG	1356409	1350252	1271463	1270447	1272029	1276315	1276281	Intergenic Region
CCCCCCG	1357092	1350935	1272146	1271130	1272712	1276998	1276964	NonSynonymous	E|E|Q|E|E|E|E	GAA|GAA|CAA|GAA|GAA|GAA|GAA
GGCGGGG	1357093	1350936	1272147	1271131	1272713	1276999	1276965	NonSynonymous	E|E|Q|E|E|E|E	GAA|GAA|CAA|GAA|GAA|GAA|GAA
TTTCTTT	1358049	1351892	1273103	1272087	1273669	1277955	1277921	Intergenic Region
AAAAAAC	1358074	1351917	1273128	1272112	1273694	1277980	1277946	Intergenic Region
TTTTTTG	1358079	1351922	1273133	1272117	1273699	1277985	1277951	Intergenic Region
CCCCCCA	1358179	1352022	1273233	1272217	1273799	1278085	1278051	NonSynonymous	G|G|G|G|G|G|C	GGC|GGC|GGC|GGC|GGC|GGC|TGC
CCCCCCT	1360274	1354117	1275328	1274312	1275894	1280180	1280146	NonSynonymous	P|P|P|P|P|P|L	CCT|CCT|CCT|CCT|CCT|CCT|CTT
GGGGGTG	1361824	1355667	1276878	1275862	1277444	1281730	1281696	NonSynonymous	D|D|D|D|D|Y|D	GAT|GAT|GAT|GAT|GAT|TAT|GAT
AAAAAGA	1361844	1355687	1276898	1275882	1277464	1281750	1281716	Synonymous	K|K|K|K|K|K|K	AAA|AAA|AAA|AAA|AAA|AAA|AAA
TTTTTCT	1362595	1356438	1277649	1276633	1278215	1282501	1282467	NonSynonymous	Y|Y|N|Y|Y|C|Y	TAC|TAC|AAC|TAC|TAC|TGC|TAC
AATAAAA	1362596	1356439	1277650	1276634	1278216	1282502	1282468	NonSynonymous	Y|Y|N|Y|Y|C|Y	TAC|TAC|AAC|TAC|TAC|TGC|TAC
CCCTCCC	1362645	1356488	1277699	1276683	1278265	1282551	1282517	Synonymous	E|E|E|E|E|E|E	GAA|GAA|GAA|GAA|GAA|GAA|GAA
AACAAAA	1364317	1358160	1279371	1278355	1279937	1284223	1284189	Pseudo Region
TTGTTTT	1364323	1358166	1279377	1278361	1279943	1284229	1284195	Pseudo Region
AACAAAA	1364324	1358167	1279378	1278362	1279944	1284230	1284196	Pseudo Region
TTTTTTC	1366978	1360821	1282081	1281016	1282598	1286884	1286850	Pseudo Region
AAAAAAC	1368067	1361910	1283170	1282105	1283687	1287973	1287939	Pseudo Region
CCCCCCT	1368079	1361922	1283182	1282117	1283699	1287985	1287951	Pseudo Region
AAAGAAA	1368293	1362136	1283396	1282331	1283913	1288199	1288165	Pseudo Region
AAGAAAA	1368622	1362465	1283725	1282660	1284242	1288528	1288494	Pseudo Region
AAGAAAA	1368949	1362792	1284052	1282987	1284569	1288855	1289167	Pseudo Region
TTTTTTG	1368955	1362798	1284058	1282993	1284575	1288861	1289173	Pseudo Region
AAAAAAC	1368960	1362803	1284063	1282998	1284580	1288866	1289178	Pseudo Region
TTTTTTA	1368961	1362804	1284064	1282999	1284581	1288867	1289179	Pseudo Region
GGGGGGT	1368991	1362834	1284094	1283029	1284611	1288897	1289209	Pseudo Region
CCACCCC	1371637	1365480	1286740	1285675	1287257	1291543	1291855	Pseudo Region
AAAAACA	1371638	1365481	1286741	1285676	1287258	1291544	1291856	Pseudo Region
CCACCCC	1371643	1365486	1286746	1285681	1287263	1291549	1291861	Pseudo Region
GGGGGGT	1374593	1368436	1289696	1288631	1290213	1294498	1294811	Pseudo Region
CCGCCCC	1374862	1368705	1289965	1288900	1290482	1294767	1295080	Pseudo Region
TTTTTAT	1375694	1370875	1290797	1289732	1291314	1295599	1295912	NonSynonymous	Y|Y|Y|Y|Y|F|Y	TAT|TAT|TAT|TAT|TAT|TTT|TAT
AAAAACA	1375698	1370879	1290801	1289736	1291318	1295603	1295916	NonSynonymous	S|S|S|S|S|A|S	TCT|TCT|TCT|TCT|TCT|GCT|TCT
AAAAACA	1375703	1370884	1290806	1289741	1291323	1295608	1295921	NonSynonymous	V|V|V|V|V|G|V	GTA|GTA|GTA|GTA|GTA|GGA|GTA
CCCACCC	1376192	1371373	1291295	1290230	1291812	1296097	1296410	NonSynonymous	G|G|G|V|G|G|G	GGT|GGT|GGT|GTT|GGT|GGT|GGT
GGGGGGA	1376468	1371649	1291571	1290506	1292088	1296373	1296686	Intergenic Region
TTTTTTA	1376474	1371655	1291577	1290512	1292094	1296379	1296692	Intergenic Region
CCGCCCC	1376481	1371662	1291584	1290549	1292101	1296386	1296699	Intergenic Region
CCGCCCC	1380696	1375877	1295799	1294764	1296316	1300601	1300914	NonSynonymous	D|D|D|D|D|D|G	GAC|GAC|GAC|GAC|GAC|GAC|GGC
AAAAAAG	1380698	1375879	1295801	1294766	1296318	1300603	1300916	NonSynonymous	D|D|D|D|D|D|G	GAC|GAC|GAC|GAC|GAC|GAC|GGC
CCCCGCC	1381636	1376817	1296739	1295704	1297256	1301541	1301854	Synonymous	P|P|P|P|P|P|P	CCG|CCG|CCG|CCG|CCG|CCG|CCG
AAAAAAG	1381637	1376818	1296740	1295705	1297257	1301542	1301855	NonSynonymous	L|L|L|L|L|L|A	CTG|CTG|CTG|CTG|CTC|CTG|GCG
GGGGGGC	1381638	1376819	1296741	1295706	1297258	1301543	1301856	NonSynonymous	L|L|L|L|L|L|A	CTG|CTG|CTG|CTG|CTC|CTG|GCG
GGGGCGC	1381642	1376823	1296745	1295710	1297262	1301547	1301860	Synonymous	G|G|G|G|G|G|G	GGG|GGG|GGG|GGG|GGG|GGG|GGG
AAAACAC	1381643	1376824	1296746	1295711	1297263	1301548	1301861	NonSynonymous	V|V|V|V|G|V|G	GTC|GTC|GTC|GTC|GGG|GTC|GGG
CCACCCC	1381866	1377047	1296969	1295934	1297486	1301771	1302084	NonSynonymous	V|V|F|V|V|V|V	GTT|GTT|TTT|GTT|GTT|GTT|GTT
TTTTTTG	1383859	1379040	1298962	1297917	1299469	1303754	1304077	NonSynonymous	S|S|S|S|S|S|R	AGT|AGT|AGT|AGT|AGT|AGT|CGT
CCCCCCA	1383867	1379048	1298970	1297925	1299477	1303762	1304085	NonSynonymous	G|G|G|G|G|G|V	GGC|GGC|GGC|GGC|GGC|GGC|GTC
CCCCCCG	1384622	1379803	1299725	1298680	1300232	1304517	1304840	NonSynonymous	G|G|G|G|G|G|A	GGC|GGC|GGC|GGC|GGC|GGC|GCC
CCCCCAC	1385244	1380425	1300347	1299302	1300854	1305139	1305462	Intergenic Region
TTTCTTT	1386980	1382161	1302083	1301038	1302590	1306875	1307198	NonSynonymous	K|K|K|E|K|K|K	AAA|AAA|AAA|GAA|AAA|AAA|AAA
AATAAAA	1386981	1382162	1302084	1301039	1302591	1306876	1307199	NonSynonymous	K|K|K|E|K|K|K	AAA|AAA|AAA|GAA|AAA|AAA|AAA
GGGGGGC	1388357	1383538	1303460	1302416	1303967	1308253	1308575	Intergenic Region
AAAAATA	1388438	1383619	1303541	1302497	1304048	1308334	1308656	Intergenic Region
TTTTTTG	1388929	1384110	1304032	1302988	1304539	1308825	1309147	Intergenic Region
GGGGGGT	1388940	1384121	1304043	1302999	1304550	1308836	1309158	Intergenic Region
AACAAAA	1389148	1384329	1304251	1303207	1304758	1309044	1309366	Intergenic Region
TTTTTTA	1389178	1384359	1304281	1303237	1304788	1309074	1309396	Intergenic Region
GGGGGGT	1390164	1385345	1305267	1304223	1305774	1310060	1310382	NonSynonymous	V|V|V|V|V|V|L	GTG|GTG|GTG|GTG|GTG|GTG|TTG
GGGGTGG	1390892	1386073	1305995	1304951	1306502	1310788	1311110	Synonymous	F|F|F|F|F|F|F	TTT|TTT|TTT|TTT|TTT|TTT|TTT
CCCCCGC	1391343	1386524	1306446	1305402	1306953	1311239	1311561	NonSynonymous	H|H|H|H|H|D|H	CAT|CAT|CAT|CAT|CAT|GAT|CAT
CTTTTTT	1391688	1386869	1306791	1305747	1307298	1311584	1311906	NonSynonymous	H|Y|Y|Y|Y|Y|Y	CAT|TAT|TAT|TAT|TAT|TAT|TAT
GGCGGGG	1391837	1387018	1306940	1305896	1307447	1311733	1312055	NonSynonymous	A|A|P|A|A|A|A	GCC|GCC|CCC|GCC|GCC|GCC|GCC
AACAAAA	1391842	1387023	1306945	1305901	1307452	1311738	1312060	Synonymous	P|P|P|P|P|P|P	CCC|CCC|CCC|CCC|CCC|CCC|CCC
AAAGAAA	1392057	1387238	1307160	1306116	1307667	1311953	1312275	NonSynonymous	E|E|E|G|E|E|E	GAG|GAG|GAG|GGG|GAG|GAG|GAG
CCGCCCC	1393051	1388232	1308154	1307110	1308661	1312947	1313269	Synonymous	Q|Q|Q|Q|Q|Q|Q	CAG|CAG|CAG|CAG|CAG|CAG|CAG
GGTGGGG	1393903	1389084	1309006	1307962	1309513	1313799	1314121	Synonymous	Y|Y|Y|Y|Y|Y|Y	TAT|TAT|TAT|TAT|TAT|TAT|TAT
AAAAAAG	1394123	1389304	1309226	1308182	1309733	1314019	1314341	NonSynonymous	T|T|T|T|T|T|A	ACC|ACC|ACC|ACC|ACC|ACC|GCC
AAAAAAC	1397231	1392412	1312334	1311290	1312841	1317127	1317449	NonSynonymous	F|F|F|F|F|F|V	TTT|TTT|TTT|TTT|TTT|TTT|GTT
CTTTTTT	1399836	1395017	1314939	1313895	1315446	1319732	1320054	Synonymous	C|C|C|C|C|C|C	TGT|TGT|TGT|TGT|TGT|TGT|TGT
CCACCCC	1400104	1395285	1315207	1314163	1315714	1320000	1320322	Intergenic Region
GGTGGGG	1400110	1395291	1315213	1314169	1315720	1320006	1320328	Intergenic Region
TTTTTTG	1400491	1395672	1315594	1314550	1316101	1320387	1320709	Synonymous	P|P|P|P|P|P|P	CCA|CCA|CCA|CCA|CCA|CCA|CCA
GGGGGGT	1400495	1395676	1315598	1314554	1316105	1320391	1320713	NonSynonymous	P|P|P|P|P|P|Q	CCA|CCA|CCA|CCA|CCA|CCA|CAA
AAAAAAG	1400500	1395681	1315603	1314559	1316110	1320396	1320718	Synonymous	P|P|P|P|P|P|P	CCG|CCG|CCG|CCG|CCG|CCG|CCG
GGTTGGG	1401124	1396305	1316227	1315183	1316734	1321020	1321342	Intergenic Region
AAAAAAT	1401127	1396308	1316230	1315186	1316737	1321023	1321345	Intergenic Region
AAAAAAT	1401129	1396310	1316232	1315188	1316739	1321025	1321347	Intergenic Region
GGGGGGC	1402414	1397595	1317517	1316473	1318024	1322310	1322632	NonSynonymous	E|E|E|E|E|E|Q	GAG|GAG|GAG|GAG|GAG|GAG|CAG
CCCCACC	1403666	1398847	1318769	1317725	1319276	1323562	1323884	Pseudo Region
TTGTTTT	1403994	1399175	1319097	1318053	1319604	1323890	1324212	Pseudo Region
TTTTTAT	1407671	1402852	1322774	1321730	1323281	1327567	1327889	NonSynonymous	F|F|F|F|F|Y|F	TTC|TTC|TTC|TTC|TTC|TAC|TTC
CCCCCCA	1408262	1403443	1323365	1322321	1323872	1328158	1328480	Synonymous	R|R|R|R|R|R|R	CGA|CGA|CGA|CGA|CGA|CGA|CGA
TTCTTTT	1408444	1403625	1323547	1322503	1324054	1328340	1328662	NonSynonymous	I|I|T|I|I|I|I	ATC|ATC|ACC|ATC|ATC|ATC|ATC
AACAAAA	1408451	1403632	1323554	1322510	1324061	1328347	1328669	Synonymous	P|P|P|P|P|P|P	CCT|CCT|CCT|CCT|CCT|CCT|CCT
AAAAAAC	1412112	1407293	1327215	1326171	1327722	1332008	1332330	NonSynonymous	V|V|V|V|V|V|G	GTG|GTG|GTG|GTG|GTG|GTG|GGG
CCCCCCT	1412117	1407298	1327220	1326176	1327727	1332013	1332335	Synonymous	P|P|P|P|P|P|P	CCG|CCG|CCG|CCG|CCG|CCG|CCG
CCCCCCG	1412214	1407395	1327317	1326273	1327824	1332110	1332432	NonSynonymous	R|R|R|R|R|R|P	CGC|CGC|CGC|CGC|CGC|CGC|CCC
AAAACAC	1412980	1408161	1328083	1327039	1328590	1332876	1333198	NonSynonymous	*|*|*|*|E|*|E	TAG|TAG|TAG|TAG|GAG|TAG|GAG
AAAAAAC	1415297	1410478	1330400	1329416	1330907	1335193	1335515	Pseudo Region
AAAAAAC	1416121	1411302	1331224	1330240	1331731	1336017	1336339	NonSynonymous	T|T|T|T|T|T|P	ACT|ACT|ACT|ACT|ACT|ACT|CCT
TTTCTTT	1419594	1414775	1334697	1333713	1335204	1339490	1339812	Synonymous	Q|Q|Q|Q|Q|Q|Q	CAA|CAA|CAA|CAA|CAA|CAA|CAA
TTTCTTT	1420004	1415185	1335107	1334123	1335614	1339900	1340222	NonSynonymous	V|V|V|A|V|V|V	GTG|GTG|GTG|GCG|GTG|GTG|GTG
TTTCTTT	1420011	1415192	1335114	1334130	1335621	1339907	1340229	Synonymous	R|R|R|R|R|R|R	CGA|CGA|CGA|CGA|CGA|CGA|CGA
AAAGAAG	1420018	1415199	1335121	1334137	1335628	1339914	1340236	NonSynonymous	T|T|T|A|T|T|A	ACC|ACC|ACC|GCC|ACC|ACC|GCC
AACAAAA	1425783	1420964	1340886	1339902	1341393	1345679	1346001	NonSynonymous	T|T|P|T|T|T|T	ACC|ACC|CCC|ACC|ACC|ACC|ACC
GGGGGCG	1426460	1421641	1341563	1340579	1342070	1346356	1346678	NonSynonymous	D|D|D|D|D|H|D	GAC|GAC|GAC|GAC|GAC|CAC|GAC
AAGAAAA	1427144	1422325	1342247	1341263	1342754	1347040	1347362	NonSynonymous	T|T|A|T|T|T|T	ACG|ACG|GCG|ACG|ACG|ACG|ACG
CCACCCC	1428826	1424007	1343929	1342945	1344436	1348722	1349044	Intergenic Region
TTGTTTT	1428832	1424013	1343935	1342951	1344442	1348728	1349050	Intergenic Region
TTTTTAT	1429224	1424405	1344327	1343343	1344834	1349120	1349442	NonSynonymous	I|I|I|I|I|F|I	ATT|ATT|ATT|ATT|ATT|TTT|ATT
CCACCCC	1429227	1424408	1344330	1343346	1344837	1349123	1349445	NonSynonymous	V|V|F|V|V|V|V	GTT|GTT|TTT|GTT|GTT|GTT|GTT
AAGAAAA	1429334	1424515	1344437	1343453	1344944	1349230	1349552	NonSynonymous	L|L|P|L|L|L|L	CTG|CTG|CCG|CTG|CTG|CTG|CTG
AAGAAAA	1431227	1426408	1346330	1345346	1346837	1351123	1351445	NonSynonymous	S|S|P|S|S|S|S	TCC|TCC|CCC|TCC|TCC|TCC|TCC
CCCCCCA	1431238	1426419	1346341	1345357	1346848	1351134	1351456	NonSynonymous	G|G|G|G|G|G|V	GGT|GGT|GGT|GGT|GGT|GGT|GTT
CCCCCAC	1433385	1428566	1348488	1347504	1348995	1353281	1353603	Synonymous	K|K|K|K|K|K|K	AAA|AAA|AAA|AAA|AAA|AAA|AAA
TTTCTTT	1434803	1429984	1349906	1348922	1350413	1354699	1355021	NonSynonymous	D|D|D|G|D|Y|D	GAT|GAT|GAT|GGT|GAT|TAT|GAT
CCCCCAC	1434804	1429985	1349907	1348923	1350414	1354700	1355022	NonSynonymous	D|D|D|G|D|Y|D	GAT|GAT|GAT|GGT|GAT|TAT|GAT
CCACCCC	1434806	1429987	1349909	1348925	1350416	1354702	1355024	NonSynonymous	C|C|F|C|C|C|C	TGT|TGT|TTT|TGT|TGT|TGT|TGT
AACAAAA	1434808	1429989	1349911	1348927	1350418	1354704	1355026	NonSynonymous	C|C|F|C|C|C|C	TGT|TGT|TTT|TGT|TGT|TGT|TGT
TTTCTTC	1437280	1432461	1352383	1351399	1352890	1357176	1357498	Pseudo Region
AAAAAAT	1440564	1435745	1355667	1354683	1356207	1360460	1360782	NonSynonymous	N|N|N|N|N|N|I	AAC|AAC|AAC|AAC|AAC|AAC|ATC
GGGGGGT	1440570	1435751	1355673	1354689	1356213	1360466	1360788	NonSynonymous	G|G|G|G|G|G|V	GGT|GGT|GGT|GGT|GGT|GGT|GTT
AAAAAAT	1440617	1435798	1355720	1354736	1356260	1360513	1360835	NonSynonymous	I|I|I|I|I|I|F	ATC|ATC|ATC|ATC|ATC|ATC|TTC
AAAAAAG	1440623	1435804	1355726	1354742	1356266	1360519	1360841	NonSynonymous	I|I|I|I|I|I|V	ATC|ATC|ATC|ATC|ATC|ATC|GTC
GGTGGGG	1442042	1437223	1357145	1356161	1357685	1361938	1362260	Synonymous	A|A|A|A|A|A|A	GCC|GCC|GCC|GCC|GCC|GCC|GCC
CCCTCCC	1442241	1437422	1357344	1356360	1357884	1362137	1362459	NonSynonymous	L|L|L|F|L|L|L	CTC|CTC|CTC|TTC|CTC|CTC|CTC
CCCCCCA	1443194	1438375	1358297	1357313	1358837	1363090	1363412	NonSynonymous	L|L|L|L|L|L|M	CTG|CTG|CTG|CTG|CTG|CTG|ATG
CCTCCCC	1445263	1440444	1360366	1359382	1360906	1365159	1365481	Synonymous	K|K|K|K|K|K|K	AAA|AAA|AAA|AAA|AAA|AAA|AAA
AACAAAA	1445266	1440447	1360369	1359385	1360909	1365162	1365484	Synonymous	G|G|G|G|G|G|G	GGG|GGG|GGA|GGG|GGG|GGG|GGG
GGCGGGG	1447377	1442558	1362480	1361496	1363020	1367273	1367595	NonSynonymous	P|P|A|P|P|P|P	CCA|CCA|GCA|CCA|CCA|CCA|CCA
AACAAAA	1447382	1442563	1362485	1361501	1363025	1367278	1367600	NonSynonymous	V|V|G|V|V|V|V	GTA|GTA|GGA|GTA|GTA|GTA|GTA
GGGGCGG	1447667	1442848	1362770	1361786	1363310	1367563	1367885	NonSynonymous	A|A|A|A|G|A|A	GCG|GCG|GCG|GCG|GGG|GCG|GCG
TTTTTTG	1452806	1447987	1367909	1366925	1368449	1372702	1373024	Synonymous	D|D|D|D|D|D|D	GAT|GAT|GAT|GAT|GAT|GAT|GAT
GGGGGGC	1452837	1448018	1367940	1366956	1368480	1372733	1373055	NonSynonymous	A|A|A|A|A|A|P	GCC|GCC|GCC|GCC|GCC|GCC|CCC
CCCCCCA	1453553	1448734	1368656	1367672	1369196	1373449	1373771	Intergenic Region
AAAGAAA	1453560	1448741	1368663	1367679	1369203	1373456	1373778	Intergenic Region
GGGGGTG	1453564	1448745	1368667	1367683	1369207	1373460	1373782	Intergenic Region
TTTGTTT	1453568	1448749	1368671	1367687	1369211	1373464	1373786	Intergenic Region
CCCCACC	1453580	1448761	1368683	1367699	1369223	1373476	1373798	Intergenic Region
AAACAAA	1453599	1448780	1368702	1367718	1369242	1373495	1373817	Intergenic Region
GGGTGGG	1453605	1448786	1368708	1367724	1369248	1373501	1373823	Intergenic Region
GGTGGGG	1455211	1450392	1370314	1369330	1370854	1375107	1375429	Synonymous	A|A|A|A|A|A|A	GCA|GCA|GCA|GCA|GCA|GCA|GCA
AACAAAA	1455218	1450399	1370321	1369337	1370861	1375114	1375436	NonSynonymous	V|V|G|V|V|V|V	GTG|GTG|GGG|GTG|GTG|GTG|GTG
AAGAAAA	1456040	1451221	1371143	1370159	1371683	1375936	1376258	NonSynonymous	I|I|T|I|I|I|I	ATC|ATC|ACC|ATC|ATC|ATC|ATC
GGTGGGG	1456458	1451639	1371561	1370577	1372101	1376354	1376676	NonSynonymous	L|L|M|L|L|L|L	CTG|CTG|ATG|CTG|CTG|CTG|CTG
AACAAAA	1456462	1451643	1371565	1370581	1372105	1376358	1376680	Synonymous	Q|Q|Q|Q|Q|Q|Q	CAA|CAA|CAA|CAA|CAA|CAA|CAA
CCCCAAC	1456764	1451945	1371867	1370883	1372407	1376660	1376982	Intergenic Region
TTTTGTT	1456771	1451952	1371874	1370890	1372414	1376667	1376989	Intergenic Region
AAGAAAA	1456788	1451969	1371891	1370907	1372431	1376684	1377006	Intergenic Region
CCCCCCG	1457157	1452338	1372260	1371276	1372806	1377053	1377375	NonSynonymous	A|A|A|A|A|A|G	GCT|GCT|GCT|GCT|GCT|GCT|GGT
CCCCCCT	1457163	1452344	1372266	1371282	1372812	1377059	1377381	NonSynonymous	S|S|S|S|S|S|F	TCT|TCT|TCT|TCT|TCT|TCT|TTT
TCCCCCC	1457942	1453123	1373045	1372061	1373591	1377838	1378160	NonSynonymous	Y|H|H|H|H|H|H	TAC|CAC|CAC|CAC|CAC|CAC|CAC
TTTTTTC	1458784	1453965	1373887	1372903	1374433	1378680	1379002	NonSynonymous	I|I|I|I|I|I|T	ATC|ATC|ATC|ATC|ATC|ATC|ACC
TTGTTTT	1459228	1454409	1374331	1373347	1374877	1379124	1379446	NonSynonymous	V|V|G|V|V|V|V	GTC|GTC|GGC|GTC|GTC|GTC|GTC
TTGTTTT	1459258	1454439	1374361	1373377	1374907	1379154	1379476	NonSynonymous	M|M|R|M|M|M|M	ATG|ATG|AGG|ATG|ATG|ATG|ATG
CCCCCCG	1460526	1455707	1375629	1374645	1376175	1380422	1380744	NonSynonymous	L|L|L|L|L|L|V	CTG|CTG|CTG|CTG|CTG|CTG|GTG
CCGCCCC	1462657	1457838	1377760	1376776	1378306	1382553	1382875	Intergenic Region
CCCCTCC	1462662	1457843	1377765	1376781	1378311	1382558	1382880	Intergenic Region
TTTTTAA	1464231	1459412	1379334	1378350	1379880	1384127	1384449	Synonymous	K|K|K|K|K|K|K	AAA|AAA|AAA|AAA|AAA|AAA|AAA
AAGAAAA	1465301	1460482	1380404	1379420	1380950	1385197	1385519	Synonymous	N|N|N|N|N|N|N	AAT|AAT|AAT|AAT|AAT|AAT|AAT
TTTTTGT	1468386	1463567	1383489	1382505	1384035	1388282	1388604	Intergenic Region
CCCCCCA	1468429	1463610	1383532	1382548	1384078	1388325	1388647	Intergenic Region
TTTTTTG	1468715	1463896	1383818	1382834	1384364	1388611	1388933	Pseudo Region
GGGTGGT	1468717	1463898	1383820	1382836	1384366	1388613	1388935	Pseudo Region
TTTTTTC	1468794	1463975	1383897	1382913	1384443	1388690	1389012	Pseudo Region
CCGCCCC	1469709	1464890	1384847	1383828	1385358	1389605	1389927	Pseudo Region
TTGTTTT	1469763	1464944	1384901	1383882	1385412	1389659	1389981	Pseudo Region
TCCCCCC	1471630	1466811	1386768	1385749	1387279	1391526	1391848	Synonymous	I|I|I|I|I|I|I	ATC|ATC|ATC|ATC|ATC|ATC|ATC
TTTTTTA	1472401	1467582	1387539	1386520	1388050	1392297	1392619	NonSynonymous	N|N|N|N|N|N|T	AAC|AAC|AAC|AAC|AAC|AAC|ACC
AAAAAAC	1472403	1467584	1387541	1386522	1388052	1392299	1392621	NonSynonymous	N|N|N|N|N|N|T	AAC|AAC|AAC|AAC|AAC|AAC|ACC
CCCCCCA	1472889	1468070	1388027	1387008	1388538	1392785	1393107	NonSynonymous	A|A|A|A|A|A|E	GCA|GCA|GCA|GCA|GCA|GCA|GAA
CCCCCCA	1473175	1468356	1388313	1387294	1388824	1393071	1393393	Intergenic Region
TTTTTTG	1474644	1469825	1389782	1388763	1390293	1394540	1394862	Pseudo Region
CCCCCCA	1474702	1469883	1389840	1388821	1390351	1394598	1394920	Pseudo Region
GGGGGGC	1478021	1473202	1393159	1392140	1393670	1397917	1398239	NonSynonymous	A|A|A|A|A|A|P	GCC|GCC|GCC|GCC|GCC|GCC|CCC
TTTTTTC	1478024	1473205	1393162	1392143	1393673	1397920	1398242	NonSynonymous	S|S|S|S|S|S|P	TCC|TCC|TCC|TCC|TCC|TCC|CCC
TTCTTTT	1478744	1473925	1393882	1392863	1394393	1398640	1398962	Pseudo Region
TTTTTTG	1480195	1475376	1395333	1394314	1395844	1400091	1400413	Pseudo Region
[truncated: 5,910 more rows]
